# Supplementary material for: Cleavage of DNA and RNA by PLD3 and PLD4 limits autoinflammatory triggering by multiple sensors
Source: Nat Commun. 2021 Oct 7;12:5874. doi: 10.1038/s41467-021-26150-w (PMC8497607; doi:10.1038/s41467-021-26150-w)
Supplement: Supplementary file 3 — Supplementary Data 1 [file 41467_2021_26150_MOESM3_ESM.xlsx]

## Sheet: Exp 1 samples and mapping rates
Date	2018-02-05
Analyses by	Microarray, NGS Core, TSRI
Samples	Group			Sample	Mapping_rate		Barcode sequence	PF Clusters	% Perfect barcode	% One mismatch barcode	% >= Q30 bases	Mean Quality Score
1	B6			1	0.870599		ATTACTCG+GTCAGTAC	23917450	95.58	4.42	89.14	33.34
2	B6			2	0.893317		CGCTCATT+GTCAGTAC	26805840	95.35	4.65	88.87	33.28
3	B6			3	0.899345		TCCGGAGA+GTCAGTAC	28726259	94.82	5.18	89.02	33.31
4	Pld3KO			4	0.887565		ATTCAGAA+GTCAGTAC	25665684	95.5	4.5	88.82	33.27
5	Pld3KO			5	0.891982		GAGATTCC+GTCAGTAC	29119591	95.34	4.66	89.04	33.32
6	Pld3KO			6	0.88967		CTGAAGCT+GTCAGTAC	31887199	95.45	4.55	89.2	33.35
7	Pld4KO			7	0.859327		GAATTCGT+GTCAGTAC	32867119	95.76	4.24	88.99	33.3
8	Pld4KO			8	0.874424		CGGCTATG+GTCAGTAC	29927812	95.37	4.63	88.72	33.25
9	Pld4KO			9	0.862653		TAATGCGC+GTCAGTAC	29562106	95.68	4.32	88.55	33.21
10	Pld3/Pld4 DKO			10	0.879822		TCTCGCGC+GTCAGTAC	22419359	95.37	4.63	88.21	33.14
11	DKO			11	0.889926		TCCGCGAA+GTCAGTAC	28431361	95.46	4.54	88.61	33.22
12	DKO			12	0.887647		AGCGATAG+GTCAGTAC	23571999	95.38	4.62	89.1	33.33
	All mice were 2 weeks old
Comparison for RNA-Seq analyses
DKO_vs_B6
Pld3KO_vs_B6
Pld4KO_vs_B6
DKO_vs_Pld3KO
Pld4KO_vs_Pld3KO
DKO_vs_Pld4KO
RNA-Seq analyses	Methods used
Transcriptome annotation with GENCODE gene set (release M10) and gene expression quantification	Salmon
Statistical analyses: differential gene expression	DEGSeq2

## Sheet: Transcripts per  million
Gene	1 B6	2 B6	3 B6	4 PLD3	5 PLD3	6 PLD3	7 PLD4	8 PLD4	9 PLD4	10 DKO	11 DKO	12 DKO
0610006L08Rik	2.37985	0	0	0	0	0	0	0	0	0	0.0770721	0
0610007P14Rik	76.6279	81.6588	89.3617	96.9031	95.5125	86.751	26.1699	47.8576	44.414	41.598	37.6243	42.5552
0610009B22Rik	33.8317	22.8674	27.4385	22.2922	24.0153	23.0235	23.3093	23.2458	23.1955	22.2938	21.1447	23.4031
0610009E02Rik	1.27952	1.08429	0.474639	0.696751	0.598233	0.67876	0.511569	0.642319	0.792829	0.622212	0.819822	0.687885
0610009L18Rik	2.19859	0.414027	0.639086	1.28994	0.787221	0.973583	1.48721	1.57003	1.87693	3.89027	4.34659	4.84675
0610009O20Rik	19.384	15.4507	13.5355	14.2679	13.7356	14.7266	16.4722	16.1971	16.8673	14.8812	15.4685	15.6737
0610010F05Rik	7.78557	6.61047	6.07047	5.46775	5.76857	5.43488	6.85885	5.61569	5.97058	8.10027	6.92757	8.17819
0610010K14Rik	49.8159	31.417	30.2731	30.2001	32.4574	33.0154	22.538	32.2695	31.0518	47.6194	71.813	53.6019
0610011F06Rik	142.33	140.704	149.001	142.709	137.869	133.077	50.14	124.721	123.462	59.7986	98.7674	51.1368
0610012D04Rik	0.463972	0.131059	0.269734	0	0	0	0	0.248494	0.250163	0.410484	0.323741	0.322995
0610012G03Rik	24.7261	17.1416	18.4155	18.5865	17.1338	19.5387	19.3606	20.8851	21.7141	22.9677	37.3589	26.2454
0610025J13Rik	0.201851	0.272649	0	0	0	0	0.172316	0	0	0.100166	0	0
0610030E20Rik	9.3	8.76664	7.92721	8.55352	8.69117	8.22845	7.21114	6.02618	7.22238	8.47151	7.8368	8.8422
0610031O16Rik	1.52994	3.56271	2.254	1.07289	1.30078	0.824009	0.378375	1.53423	2.54404	0.328925	0.174219	0.433113
0610033M10Rik	Pld3/Pld4 DKO	0.0961093	0.148353	0.271823	0.0522114	0.12123	0	0.134406	0.0458629	0	0	0
0610037L13Rik	57.3337	43.1484	38.8444	48.15	44.1877	43.8395	40.2473	40.3601	47.1694	33.7496	59.7166	42.4644
0610038B21Rik	0.273933	0.0948291	0	0.115253	0.0487364	0.0249801	0.235546	0.0370271	0.0624803	0.308168	0.33726	0.366512
0610039K10Rik	0.544823	0.173128	0.178159	0.110643	0.376206	0.197385	0.259121	0.328283	0.275386	0.421749	0.712765	0.853338
0610040B10Rik	2.1065	2.69448	2.34644	3.91609	4.08779	1.64357	4.09091	2.57154	3.65212	2.92135	2.67336	2.14981
0610040F04Rik	1.04165	0.378303	0.129765	0.120886	0.137009	0.43131	0.251851	0.119547	0.147312	0.131652	0.311494	0.034812
0610040J01Rik	26.5102	25.4002	22.6397	20.571	19.5644	22.6147	12.1596	21.4793	21.8236	15.7185	13.8623	14.9165
0610043K17Rik	2.116	1.15234	0.107802	0.950758	1.01463	0.798529	7.01051	4.21589	2.77589	1.28104	0.646932	0.910925
1010001B22Rik	2.53538	0.957709	0.516026	0.732067	1.17517	1.71134	0.344902	0.77887	0.708725	0.496038	0.413552	0.491657
1010001N08Rik	1.1629	1.47818	1.39286	1.5745	1.18416	1.49643	9.82061	2.21257	1.73799	0.68589	0.456069	1.18384
1110001J03Rik	84.5858	53.3064	54.3759	59.6814	49.6356	57.1494	90.2153	56.6686	72.5651	36.8491	73.8534	38.5112
1110002E22Rik	0.193148	0.163676	0.0233652	0.0217664	0.0296033	0.0310642	0.0203898	0.193914	0.0173358	0.0142229	0.0224347	0.0335745
1110002J07Rik	0.756447	0.725069	0.810381	0.469281	0.417962	0.582384	0.173373	0.262308	0.20313	0.155638	0.157725	0.210188
1110002L01Rik	3.16792	2.68937	2.87794	2.63291	2.06707	2.31467	2.03403	2.22144	2.24048	1.57426	1.57288	2.4901
1110002O04Rik	0	0	0.121957	0	0	0.101339	0	0	0	0.24746	0.146375	0
1110003F10Rik	1.51854	1.16542	0.635949	0.876821	0.666967	0.465686	1.68852	1.15503	1.22409	0.938107	1.32224	1.41616
1110004E09Rik	17.2542	9.41004	12.7438	8.45252	11.3331	9.59337	15.3137	13.9381	15.9598	10.8776	15.8718	14.3871
1110004F10Rik	49.763	40.4513	39.6962	38.2647	36.3166	39.5038	42.8763	41.7831	39.2005	49.8765	38.8328	51.2093
1110006O24Rik	2.0718	1.29767	1.09972	0.512238	0.912303	1.04435	1.57662	1.08549	1.09278	1.3548	1.69703	0.940622
1110008E08Rik	0	0	0	0	0	0	0	0	0	0	0	0
1110008F13Rik	68.7181	69.7577	71.3226	54.246	58.3226	61.4586	215.647	95.3002	100.936	106.377	132.851	101.884
1110008L16Rik	6.70308	5.11486	5.58368	4.36301	4.72386	5.19656	5.91628	5.08869	6.47565	4.99966	3.96334	3.88231
1110008P14Rik	24.9876	10.1319	10.524	10.0704	10.136	13.468	6.99508	11.2379	13.7384	18.9814	24.7369	27.9585
1110012L19Rik	12.244	9.55152	8.43204	7.99451	8.69201	6.79926	10.1884	9.92841	9.16215	9.26331	8.98252	8.5436
1110015O18Rik	0.276677	0	0	0	0	0	0	0	0	0	0	0
1110017D15Rik	0	0	0	0.564106	0.104242	0.0642533	0.077261	0	0.144768	0.33085	0.374694	0.1562
1110018N20Rik	1.66363	0.492462	0.66961	0.637567	1.09293	0.400526	2.76583	1.13134	1.00208	0.341128	0.267743	0.0671051
1110019D14Rik	2.5531	1.51109	0.858319	1.69729	1.81109	1.71245	0.809759	1.52994	1.83859	1.75477	2.1388	1.54051
1110020A21Rik	1.72359	1.52699	1.43472	1.90936	1.94761	1.64633	2.56366	1.13292	1.14053	0.41588	0.737992	0.818101
1110025L11Rik	0	0	0	0	0	0	0	0	0	0	0	0
1110025M09Rik	2.81181	1.25757	1.90712	2.03042	1.51018	1.13193	1.48595	2.25892	2.65311	3.86969	2.6977	2.60993
1110028F11Rik	4.45936	6.5248	5.99534	5.39124	3.30974	5.61034	0.841713	4.26922	2.46002	1.71249	3.18795	2.3766
1110028F18Rik	0	0.07597	0.0781776	0.0364141	0.123812	0.129922	0	0.0360108	0.0362526	0.2776	0.234576	0.280842
1110032A03Rik	40.009	30.0504	31.4177	30.9543	32.1541	27.2577	30.7455	36.3133	31.7421	26.4656	21.9307	26.3967
1110032F04Rik	1.39771	0.0911109	0.11251	0.174686	0.0791937	0.124653	0	0	0	0.114146	0.135037	0.15718
1110034G24Rik	5.72787	3.7673	3.366	4.58507	4.03348	3.66481	6.85901	4.04241	4.27629	6.00793	8.66496	4.57544
1110035H17Rik	0.325035	0.0420394	0.0865221	0.166392	0.047293	0.119437	0.0780169	0.237502	0.160489	0.327907	0.425793	0.107228
1110036E04Rik	0	0.0751421	0	0	0	0	0	0	0	0	0	0
1110037F02Rik	6.99148	6.03801	5.16065	5.24619	5.55614	5.33664	5.58242	5.35038	5.78632	8.83939	7.08596	10.1357
1110038B12Rik	37.6871	35.5337	32.0174	32.5809	35.2298	31.991	52.4615	40.6281	37.0423	50.5368	118.034	66.783
1110038F14Rik	16.7352	9.63281	9.30694	9.90137	9.41946	8.3742	7.88149	8.67554	9.09131	15.644	17.8462	13.4527
1110046J04Rik	1.08913	0.995115	0.819782	0.927039	0.918361	1.01797	0.902005	0.848031	0.925617	1.83671	2.2118	1.43294
1110051M20Rik	9.1727	1.03034	1.50224	1.95841	3.15442	2.14945	3.12467	2.93777	2.3266	5.89731	5.48529	4.74476
1110057P08Rik	0	0	0	0	0	0	0	0	0	0	0	0
1110059E24Rik	18.3094	14.53	15.7586	13.7996	14.5038	10.8692	10.1297	16.1719	14.0134	16.691	19.6402	16.125
1110059G10Rik	18.7025	12.9399	12.1347	11.6038	11.9068	11.9278	11.1001	13.1377	11.5523	18.0125	17.1294	17.9805
1110060G06Rik	0.17122	0	0	0	0	0	0	0	0	0	0	0
1110065P20Rik	39.1725	30.9795	29.6347	25.9423	23.9508	30.1551	15.9274	19.4877	23.1437	20.5467	41.4027	27.4995
1190002N15Rik	20.5889	24.9	22.3894	18.7639	19.873	18.7031	10.7186	20.9988	18.835	25.0552	29.8548	27.6076
1190003K10Rik	0	0	0	0	0	0	0	0	0	0	0	0
1190005I06Rik	5.87862	5.47169	5.81095	6.71167	5.3394	4.5695	5.73228	9.38115	6.23711	5.0322	10.1431	3.50466
1190007I07Rik	27.052	26.1762	23.8439	22.0647	21.9289	20.1523	15.3178	19.4381	23.6078	14.8695	14.3702	13.4984
1200007C13Rik	0.0226764	0.0192163	0.0593241	0	0.0417571	0.049295	0.27911	0.0728702	0.0366797	0.220684	0.11867	0.118397
1300002E11Rik	10.298	9.66534	7.88436	8.62387	8.56978	7.00597	8.85988	8.22685	7.37229	9.50326	16.0357	9.63051
1300017J02Rik	262.137	387.569	384.163	408.112	392.195	373.087	267.158	352.411	335.416	235.106	332.402	183.679
1500002C15Rik	0.57161	0.393805	0.284851	0.356133	0.332402	0.317663	0.235567	0.385468	0.334786	0.387993	0.740687	0.42645
1500002F19Rik	0.583037	0.437661	0.19901	0.104205	0	0.0929488	0.420512	0.565642	0.518714	0.113486	0.134256	0
1500004A13Rik	1.66572	0.919633	0.851244	0.997111	0.958409	0.851669	0.71642	0.942341	0.941126	1.19572	0.999423	1.18944
1500005C15Rik	0.023307	0.0197507	0.0609738	0.0189339	0	0.0168886	0	0.0187241	0	0.103101	0.097576	0.0973512
1500009C09Rik	0	0.06411	0	0	0	0	0	0	0	0.0341225	0.079182	0.0805491
1500009L16Rik	3.03899	0.218245	0.179669	0.167375	0.0948492	0.0746475	0	0.0413803	0.0833162	0.501274	0.377374	0.322718
1500011B03Rik	10.9014	4.36469	2.84974	3.34381	4.4434	2.84833	4.12265	4.79434	5.03321	11.1673	13.6677	9.57032
1500011K16Rik	25.1548	14.2351	16.8796	17.5949	16.5656	14.891	8.24107	15.8244	18.5513	17.4268	32.1291	21.0139
1500012K07Rik	0.373572	0.105524	0.21718	0.505798	0.229303	0.270696	0.191564	0.0383039	0.201422	0.220337	0.521327	0.53403
1500015A07Rik	2.89854	1.40548	1.28562	1.44716	1.32911	1.04602	0.794685	1.15971	1.36622	0.923889	2.58642	1.44052
1500015L24Rik	0	0	0	0	0	0	0	0	0	0	0	0
1500015O10Rik	5.02825	0.185262	0.254193	0.1184	0.268383	0.158415	0.110912	0.0585442	0.294687	0.322361	0.152544	0.152192
1500017E21Rik	0.573356	0.596245	0.232756	0.48171	0.382599	0.589382	0.3553	0.443858	0.626014	0.279751	0.595661	1.38467
1500026H17Rik	0.868199	0.536466	0.504735	0.617136	0.516257	0.616004	0.412933	0.494052	0.672911	0.40067	0.416483	0.491073
1500035N22Rik	0.153861	0.195576	0.0670864	0.124992	0.0708312	0.33447	0	0.123607	0.0622187	0.136124	0	0.0803329
1520401A03Rik	0.196094	0.201402	0.072506	0.193072	0.180547	0	0.149226	0.157536	0.158594	0.0256634	0	0.0559442
1600002D24Rik	0	0	0	0	0	0	0	0	0.191083	0.027354	0.0323603	0.0322857
1600002H07Rik	12.7237	15.6197	13.4095	10.5996	10.8265	15.697	25.5804	16.851	22.8183	12.5052	9.93922	9.30021
1600002K03Rik	4.92449	3.62877	4.29434	4.0005	3.35126	4.65438	6.43592	5.67627	4.41566	3.40966	6.27463	4.80692
1600010M07Rik	1.65589	1.89467	1.38834	1.30575	1.38682	1.47016	5.57467	0.993387	1.60149	6.02608	7.70996	6.97284
1600012H06Rik	15.0071	13.9134	12.0567	11.0428	12.4761	11.8855	11.5041	12.0523	12.6609	17.8869	19.7382	19.4558
1600012P17Rik	0	0	0	0	0.020695	0	0	0	0	0	0	0.0234711
1600014C10Rik	65.8464	100.822	93.8237	105.49	101.532	89.4329	36.8577	72.3017	65.3606	54.2653	43.0325	47.1539
1600014C23Rik	0.160985	0.136421	0.140385	0	0	0.233305	0	0	0.390598	0.284853	5.3918	1.17674
1600015I10Rik	0	0	0	0	0	0	0	0	0	0	0	0
1600017P15Rik	0.698695	0.203872	0.0646542	0.195441	0.0682633	0.053724	0.056421	0	0.119926	0	0	0.0774205
1600019K03Rik	0	0	0	0	0	0	0	0	0	0	0	0
1600020E01Rik	18.9595	12.4923	13.9001	13.4657	14.4522	13.6448	20.7779	15.2838	9.41022	14.3578	14.1706	11.6375
1600023N17Rik	0.570479	0.429717	0.276377	0.308959	0.233444	0.275585	0	0.254614	0.205059	0.0560792	0.132686	0.0661899
1600025M17Rik	0.584197	0.560773	0.574569	0.62704	0.30641	0.238717	0.497306	0.352883	0.149023	0.0971539	0.22987	0.688021
1600029O15Rik	0.166651	0.140831	0.120241	0.18252	0.207811	0.220172	0.369292	0.287774	0.13488	0.143083	0.034477	0.548985
1700001C02Rik	0.102958	0	0	0	0	0	0	0	0	0	0	0
1700001C19Rik	5.40619	9.91661	8.66155	8.29823	8.31969	9.31212	6.04068	8.60223	6.56403	7.10848	9.46392	8.37247
1700001D01Rik	0.420708	0	0	0.227847	0	0	0	0	0.113418	0	0	0
1700001F09Rik	0	0	0	0	0	0	0	0	0	0	0	0
1700001G01Rik	0.140538	0.297735	0.0612774	0.0570844	0.064698	0.203672	0	0.225808	0.170493	0.186505	0	0.146754
1700001G11Rik	0.216373	0	0.0798174	0	0	0.0783938	0	0	0	0.0957148	0.208181	0
1700001G17Rik	0.610848	0.12941	0.133171	0.0620293	0.210907	0.0553288	0.116213	0.368053	0.30877	0.135107	0.319669	0
1700001J03Rik	0.174321	0.149596	0	0	0.487608	0	0.200667	0.283641	0	0.312361	0.554295	0
1700001J04Rik	0	0	0	0	0	0	0	0	0	0	0	0
1700001J11Rik	0.159524	0.0381921	0	0.0183561	0.0208758	0.0489923	0	0	0.0735492	0.0199645	0	0
1700001K19Rik	0.339223	0	0.118326	0.0551149	0.0624657	0.147484	0.0516292	0.109009	0	0.120047	0.142018	0.283381
1700001L05Rik	3.18124	3.58351	2.65189	2.06222	3.75885	3.03715	0.986187	2.82132	2.88776	2.71891	0.956657	2.4759
1700001L19Rik	0.095409	0.0269503	0.0277334	0.0775073	0	0	0.0242018	0.0255496	0.102885	0.140683	0.0665725	0
1700001N15Rik	0	0	0	0	0	0	0	0	0	0	0	0
1700001O22Rik	1.57929	0	0.0302965	0	0	0	0	0.126154	0	0	0	0.0362787
1700001P01Rik	0.603511	0.20457	0	0	0.111133	0	0.0918535	0	0.0976197	0	0	0
1700003C15Rik	0	0.0846539	0	0	0	0	0	0	0.00712946	0.0441902	0	0
1700003D09Rik	0	0	0	0	0	0	0.0327336	0	0	0	0	0
1700003E16Rik	0.683654	0.672032	0.453091	0.555379	0.377671	0.396309	0.339153	0.619584	0.663498	0.387098	0.34678	0.0856668
1700003E24Rik	0	0	0	0	0	0	0	0	0	0	0	0
1700003F12Rik	0.60916	0.436537	0.714575	0.907248	0.949266	0.441406	0.463566	0.496686	0.752131	7.57232	22.2372	10.1167
1700003G13Rik	0	0	0	0	0	0	0	0	0	0	0	0
1700003G18Rik	0.0509946	0	0	0.0960146	0	0.0369515	0.0899424	0	0	0	0	0
1700003H04Rik	0	0	0	0	0	0	0	0	0	0	0	0
1700003I16Rik	0.644205	0.579417	0.78088	0.738927	0.692215	0.720492	1.1601	0.495402	0.729895	0.474697	0.144556	0.461976
1700003I22Rik	0	0	0	0	0	0	0	0	0	0	0	0
1700003L19Rik	0	0	0	0	0	0	0	0	0	0	0	0
1700003M07Rik	0	0	0	0	0	0	0	0	0	1.96508	3.24915	2.9287
1700003N22Rik	0	0	0	0	0	0	0	0	0	0	0	0
1700003P14Rik	0.0781058	0	0	0	0	0	0	0	0	0	0	0
1700006A11Rik	0	0	0	0	0	0	0	0	0	0	0	0
1700006E09Rik	0	0.44788	0.0896028	0.429358	0.486623	0	0.286378	0.949979	0.427453	0.935193	0	0
1700006F04Rik	0	0	0	0	0	0	0	0	0	0	0	0
1700006H21Rik	0	0	0.209034	0	0	0	0	0	0	0	0	0
1700006J14Rik	3.04963	0.189567	0.339836	0.269469	0.206123	0	0.0480605	0.0465906	0.0469034	0.0946217	0.251006	0.212412
1700006P03Rik	0	0	0	0	0	0	0	0	0	0	0	0
1700007B14Rik	0.030188	0	0	0	0	0	0.0229729	0	0	0	0	0.0315232
1700007E05Rik	0.179298	0.13203	0.136233	0.158554	0.14345	0.113201	0.0889236	0.0629211	0.15785	0.103381	0.0815347	0.12202
1700007F19Rik	0.106396	0.0901612	0.123708	0.0288108	0.0653068	0.102795	0	0	0.086049	0.156884	0	0.0370337
1700007G11Rik	0	0	0	0	0	0	0	0	0	0	0	0
1700007J10Rik	0.288255	0.240073	0.150737	0.091827	0.208139	0.0824099	0.303625	0.294617	0.184437	0.099473	0.147933	0.11892
1700007K09Rik	0.106608	0.264294	0.271974	0	0.287156	0	0.243383	0	0	0	0	0
1700007K13Rik	0.208799	0	0	0	0	0	0	0	0	0	0.114935	0.11467
1700007L15Rik	2.76319	2.09934	2.4927	2.16733	2.19321	2.41651	3.84299	1.68404	3.23657	2.78184	4.18851	2.68641
1700007M16Rik	0.121079	0.157965	0	0	0	0.315305	0.662268	0	0.527882	0	0.227715	0
1700007P06Rik	0.164241	0.13918	0.286449	0.266848	0	0.119011	0.062493	0	0.199248	0.21796	0.0859505	0.514514
1700008A23Rik	0	0	0	0	0	0	0	0	0	0	0	0.108826
1700008B11Rik	0.353755	0.299777	0.411317	0.191586	0.542847	0.512673	1.25629	0.852589	0.286104	0.834596	0.740507	0.246267
1700008H02Rik	0.134842	0.546912	0.245164	0.199019	0.311862	0.322514	0.270344	0.195669	0.120091	0.323026	0.417853	0.147942
1700008J07Rik	2.24648	1.58083	1.40003	1.39702	1.49744	1.24495	0.78453	1.17073	0.885688	1.04462	1.05406	1.07269
1700008K24Rik	0	0	0	0	0	0	0	0	0	0	0	0
1700008O03Rik	0.330913	0.0608006	0	0.021323	0	0.582217	0.257312	0.196505	0	0.646295	0.300378	0.268858
1700008P02Rik	0	0	0	0	0	0	0	0	0	0	0	0
1700009C05Rik	0	0	0	0	0	0	0	0	0	0	0	0
1700009J07Rik	0.912061	0.060886	0	0	0	0	0	0.0577215	0	0.190698	0	0.0604217
1700009N14Rik	0	0	0	0	0	0	0	0	0	0	0	0
1700010B08Rik	0	0	0	0	0	0	0	0	0.0591904	0	0.0765996	0
1700010B13Rik	0.0477932	0	0	0	0.0349053	0.0727079	0	0	0.0541009	0.067081	0	0.0495353
1700010D01Rik	0.166757	0	0	0	0	0	0	0	0	0	0	0
1700010H22Rik	0	0	0	0	0	0	0	0	0	0	0	0
1700010I02Rik	1.35983	0.633095	0.731572	1.36231	1.89464	1.43712	0.684336	0.983431	0.959515	0.550858	1.79501	0.79737
1700010I14Rik	0.433118	0.393247	0.647478	0.55291	0.455748	0.538018	0.258971	0.340403	0.175145	1.12219	0.837984	0.549207
1700010J16Rik	0	0	0	0	0	0	0	0	0	0	0	0
1700010K23Rik	0	0	0	0	0	0	0	0	0	0	0	0
1700010K24Rik	0.698678	1.18414	0	0	0	0	0	0.561297	0	0.618133	0	0
1700010L04Rik	0	0	0	0.0509875	0	0	0	0	0	0	0	0
1700010N08Rik	0	0	0	0	0	0	0	0	0	0	0	0
1700011B04Rik	0	0.0961555	0	0.0921789	0	0	0	0	0	0.220593	0	0.118488
1700011C11Rik	0	0	0	0	0	0	0	0	0	0	0	0
1700011D18Rik	1.01836	0.862977	0	0.827288	0	0.368961	0	0.409062	0	0	0.53293	0
1700011E24Rik	0	0	0	0	0.218409	0	0	0	0	0	0	0
1700011H14Rik	32.9189	1.05291	0.520515	0.346356	0.4865	1.05888	0.562943	0.959055	0.769221	0.914105	0.35699	0.98789
1700011I03Rik	0.0813365	0	0	0	0	0	0	0.0653418	0	0.143463	0	0
1700011L22Rik	0.0669561	0	0.0583883	0	0	0	0.0509531	0.0537905	0	0	0	0
1700011M02Rik	0	0	0	0	0	0	0	0	0	0	0	0
1700012A03Rik	0	0	0	0	0	0	0	0	0	0	0	0
1700012B07Rik	0	0	0	0	0.0256584	0	0.203928	0	0	0	0	0.0742959
1700012B09Rik	0	0	0	0	0	0	0	0	0	0	0	0
1700012C08Rik	0.306877	0	0	0.249298	0	0	0	0	0	0	0	0
1700012C14Rik	0	0	0	0	0.158174	0	0	0.138014	0	0.200878	0	0
1700012D16Rik	0.135767	0.115051	0	0	0	0	0	0	0	0	0	0
1700012E03Rik	0	0	0	0	0	0	0	0	0	0	0	0
1700012I11Rik	0	0	0	0	0	0	0	0	0	0	0	0
1700012J22Rik	0	0	0	0	0	0	0	0	0	0	0	0
1700012L04Rik	1.22247	0.776954	1.06604	0.808086	0.727368	1.10728	0	0.368286	0.370759	0	0	0
1700012P22Rik	0	0	0	0	0	0	0	0	0	0	0	0
1700013A02Rik	0	0	0	0	0	0	0	0	0	0	0	0
1700013D24Rik	0	0	0	0	0	0	0	0	0	0	0	0
1700013F07Rik	0	0.0940677	0.0796748	0	0	0.0662053	0	0.155754	0.0750386	0.0808333	0	0.115915
1700013G24Rik	0	0	0	0	0	0	0	0	0	0	0	0
1700013H16Rik	0	0	0	0	0	0.0361933	0	0	0	0	0	0
1700013M08Rik	0.105945	0	0	0	0	0	0	0	0	0	0	0
1700013N06Rik	0	0	0	0	0	0	0	0	0	0	0	0
1700014D04Rik	0	0	0	0	0	0	0.0256419	0	0.0136258	0	0	0
1700014F14Rik	0	0	0	0	0	0	0	0	0	0	0	0
1700015C17Rik	0	0.546443	0	0	0	0	0	0	0	0	0	0
1700015E13Rik	0.896047	0.759323	0.390694	0.727921	0.412503	0.324645	0.272754	1.07979	0	0.3171	0.0937838	0.374271
1700015F17Rik	0	0	0	0	0	0	0	0	0	0	0	0
1700015G11Rik	0	0	0	0.348195	0	0	0	0	0	0	0	0
1700015O11Rik	0.214108	0.362877	0.280066	0.34787	0.2957	0.387865	0.488804	0.258012	0.259745	0.0947127	0.224094	0.223577
1700016A09Rik	0.0805675	0.0682741	0.070258	0.130901	0.14836	0	0.122622	0	0.0651601	0.285118	0.505951	0.168262
1700016B15Rik	0.0959982	0	0	0.077986	0	0	0	0	0.07764	0	0	0
1700016C15Rik	2.25196	0.0763337	0	0	0	0	0	0	0	0	0	0
1700016D06Rik	0.304134	0.1597	0.241885	0.359079	0.0684383	0.0573369	0.292249	0.287338	0.239583	0.318472	0.175067	0.305475
1700016D08Rik	0	0	0	0	0	0	0	0	0	0	0	0
1700016F12Rik	0	0	0	0	0	0	0	0	0	0.796039	0.353149	0.352335
1700016G14Rik	0	0.0653888	0	0	0	0	0	0	0.0624065	0.0682673	0	0
1700016G22Rik	0	0	0	0	0	0	0.113241	0	0	0.131652	0	0.135648
1700016H13Rik	0	0	0	0	0.078905	0	0.0624212	0	0	0.15164	0.179552	0.268469
1700016K19Rik	0	0	0	0	0.0653265	0	0	0	0	0	0	0.0740897
1700016L21Rik	0.238588	1.05035	1.42405	1.06602	0.472812	1.14061	0.474661	0.766698	0.61999	0.211083	0.259606	0.53898
1700016P03Rik	0.0790221	0	0	0.0626846	0	0.0566971	0.0587202	0	0.0624065	0.0682673	0	0.0805754
1700016P04Rik	0	0	0	0	0	0	0	0	0	0	0	0
1700017B05Rik	3.04577	2.52612	2.26987	1.84256	2.42641	2.7	11.0712	4.32977	4.53355	6.11552	7.25739	8.6842
1700017D01Rik	0.0442857	0.0199324	0.0210347	0	0.0204682	0	0.112074	0.0176848	0.0417001	0	0.0729435	0
1700017G19Rik	0.0228589	0.019371	0	0	0	0	0	0	0	0.0404474	0	0.0238699
1700017I07Rik	0	0	0	0	0	0	0	0	0	0	0	0
1700017J07Rik	0	0	0	0	0	0	0	0	0	0	0	0
1700017L05Rik	0.142981	0	0	0	0	0	0	0	0	0	0	0
1700017N19Rik	0	0	0	0	0	0	0	0	0	0	0	0
1700018A04Rik	0.101125	0	0.11328	0.189999	0	0	0	0	0	0	0.0407985	0
1700018A14Rik	0	0	0	0	0	0	0	0	0	0	0	0
1700018B08Rik	0.106608	0	0	0	0	0	0	0	0	0	0	0
1700018B24Rik	0	0	0	0	0	0	0	0	0	0	0	0
1700018C11Rik	0	0	0	0	0	0	0	0	0	0	0	0.113211
1700018F24Rik	0	0	0	0	0	0	0	0	0	0	0	0
1700018L02Rik	1.48302	2.18798	1.97613	1.95478	1.52842	0.87721	3.21562	1.3896	1.35985	0.555086	0.516453	0.561489
1700018M17Rik	0	0.169399	0.174321	0.324787	0.184052	0.579405	0.304246	0	0.161673	0.707424	0.888041	0.626226
1700019A02Rik	0	0	0.10006	0.0932133	0	0.0831442	0	0	0	0.101515	0.120094	0
1700019A23Rik	0	0	0	0.681284	0	0	0.638198	0.673738	0.678261	0.741959	1.7555	0
1700019B03Rik	0	0	0	0	0.0355109	0	0.176103	0	0	0.0341225	0	0.0402745
1700019B21Rik	0	0	0	0	0	0	0	0	0	0	0	0
1700019D03Rik	1.20988	0.89111	0.611336	0.456734	0.860616	0.484537	0.0925093	0.21488	0.233498	0.144612	0.0954237	0.190408
1700019E08Rik	0	0	0	0	0.209964	0	0	0	0.184434	0	0.23868	0
1700019G24Rik	0	0	0	0	0	0	0	0	0	0	0	0
1700019M22Rik	0	0	0	0	0	0	0	0	0	0	0	0
1700019N19Rik	0	0	0	0	0	0	0	0	0	0	0	0
1700019O17Rik	0	0	0	0	0	0	0	0	0	0	0	0
1700019P21Rik	0	0	0	0	0	0	0	0	0	0	0	0
1700020A23Rik	0.15948	0	0	0	0	0	0.121363	0.080288	0	0.0884178	0	0.104359
1700020D05Rik	0.37383	0.105596	0.434659	0.404918	0.344192	0.225736	0.142241	0.150162	0.503901	0.771714	0.130422	0.325303
1700020G17Rik	0	0.10277	0.105756	0	0	0.165968	0.0922892	0	0.0980828	0	0	0.239173
1700020I14Rik	20.5332	18.3939	15.8687	16.0641	16.5616	15.7949	14.9806	15.2855	15.6903	21.5035	18.9174	23.3465
1700020L24Rik	1.86731	0.357494	0.245255	0.511174	0.251532	0.598748	0.658133	0.451885	0.454919	1.00833	1.25227	1.07112
1700020M21Rik	0	0	0	0	0	0	0	0	0	0.101973	0	0
1700020N01Rik	0.848805	0	0	0	0.0546354	0	0.0903147	0	0.0959843	0	0	0
1700020N15Rik	0	0	0	0	0	0	0	0	0	0	0	0
1700020N18Rik	0	0	0	0	0	0	0	0	0	0	0	0
1700021A07Rik	0	0.575758	0	0	0.555691	0.379991	0.391573	0	0	0.962973	0	0.535164
1700021F05Rik	37.2027	25.4675	25.9781	22.7638	26.7585	24.4818	28.7039	26.9049	32.8423	23.0214	30.4465	24.6059
1700021F07Rik	0	0	0	0	0	0	0	0	0	0	0	0
1700021F13Rik	0	0	0	0	0	0	0	0	0	0	0	0
1700021J08Rik	2.45686	2.11023	1.19026	1.33058	2.38774	1.18685	1.76578	2.08342	1.65585	3.13968	0.71429	0.997701
1700021L23Rik	0	0	0	0	0	0	0	0	0	0	0	0
1700021N21Rik	0	0	0	0	0	0	0	0	0	0	0	0
1700021P04Rik	0	0	0	0	0	0	0	0	0	0	0	0
1700022A21Rik	0	0	0	0	0	0	0	0	0	0	0	0
1700022A22Rik	0	0	0	0	0	0	0	0	0	0	0	0
1700022E09Rik	0	0	0	0	0	0	0	0	0	0	0	0
1700022F17Rik	0	0	0	0	0	0	0	0	0	0	0	0
1700022H16Rik	0	0	0	0	0	0	0	0	0	0	0	0
1700022I11Rik	0	0.105984	0.0126421	0.050857	0	0.1533	0.170115	0.0502377	0	0.0683346	0.131173	0.298747
1700022N22Rik	0.402114	0.340757	0.0876647	0.408331	0.0925583	0.0728445	0.229504	0.0807616	0.0813039	0.266818	0.105217	0.734822
1700023C21Rik	0	0	0	0	0	0	0	0	0	0	0	0
1700023F02Rik	0	0.407744	0	0	0.443015	0	0.183081	0.193276	0.194574	0.212847	0	0
1700023F06Rik	0	0	0	0	0.0508027	0	0.0419895	0	0.0446254	0	0	0
1700023G09Rik	0	0	0	0	0	0	0	0	0	0	0	0
1700023H06Rik	0.909094	0.667663	0.792765	0.886224	0.725416	0.395246	0.368967	1.16854	1.27442	0.750673	0.380597	0.632867
1700024B05Rik	0	0	0	0	0	0	0	0	0	0	0	0
1700024B18Rik	0	0	0	0	0	0	0	0	0	0	0	0
1700024G13Rik	0	0	0	0	0	0	0	0	0	0	0	0
1700024J04Rik	0.158186	0.0802932	0.165066	0.0275945	0.0583224	0.0281234	0.0635203	0.137592	0.0765444	0.139804	0.0663061	0.0732321
1700024P04Rik	0	0	0.158868	0	0	0	0	0	0	0	0	0
1700024P16Rik	2.13946	3.41451	3.82467	2.11461	1.93701	2.04121	5.27781	3.26568	3.08574	3.73832	2.14594	3.4256
1700025A08Rik	0	0	0	0	0	0	0	0	0	0.110708	0.13097	0.261336
1700025B11Rik	0	0.245765	0	0	0	0	0.220701	0.116496	0.234556	0.898042	0.303543	0.454266
1700025C18Rik	0	0	0.0888882	0	0	0	0	0	0	0	0	0
1700025D23Rik	0	0	0	0	0	0	0	0	0	0	0	0
1700025F22Rik	0	0	0	0	0	0	0	0	0	0	0	0
1700025F24Rik	0	0	0	0	0	0	0	0	0	0	0	0
1700025G04Rik	5.56543	5.18035	3.88668	4.23507	4.65558	5.63654	3.22152	3.72508	3.6934	11.3411	20.0113	14.8187
1700025H01Rik	0	0	0	0	0	0	0	0	0	0	0	0
1700025J12Rik	0	0	0	0	0	0	0	0	0	0	0	0
1700025K24Rik	0	0	0	0	0	0	0	0	0	0	0	0
1700025M24Rik	0	0	0	0	0	0	0	0	0	0	0	0
1700025N21Rik	0.10529	0	0	0	0	0	0	0	0	0	0.110201	0
1700025N23Rik	0.426054	0.12709	0.258008	0.334696	0.442865	0.118239	0.591837	0.442089	0.304365	0.688171	0.324931	1.06396
1700025O08Rik	0	0	0	0	0	0	0	0	0	0	0	0
1700026D11Rik	0	0	0	0	0.0984895	0	0.141577	0	0.0225631	0.0493642	0	0
1700026F02Rik	0	0	0	0	0	0	0	0	0	0	0	0
1700026J12Rik	0	0	0	0	0	0	0	0	0	0	0	0
1700026J14Rik	0	0.07299	0	0	0	0.062413	0	0	0	0	0	0
1700027A07Rik	0.198361	0	0	0	0	0.143735	0	0	0.160427	0.350987	0.207612	0
1700027A15Rik	0	0	0	0	0	0	0	0	0	0	0	0
1700027F06Rik	0	0	0	0	0	0	0	0	0	0	0	0
1700027F09Rik	0	0	0	0	0	0	0	0	0	0.0798346	0	0
1700027H10Rik	0	0	0	0	0	0	0	0	0	0	0	0
1700027I24Rik	0	0	0	0	0	0	0	0	0	0	0	0
1700028B04Rik	0.0678394	0.15847	0.224641	0.149109	0.413816	0.471328	2.90945	0.426741	0.353529	0.297	0.0694762	0.412395
1700028D13Rik	0.323192	0.0912927	0	0.350069	0	0.0780634	0.0819823	0.519286	0	0.285934	0.112755	0
1700028E10Rik	1.58957	1.31771	1.52824	1.5129	1.03452	1.13838	1.1435	1.95315	1.60477	1.89296	0.691881	0.639397
1700028I16Rik	0	0	0	0	0.0555379	0	0	0	0	0.106733	0.0631336	0.062988
1700028J19Rik	5.15519	0.424795	0.317595	0.464826	0.153287	0.228843	0.481878	0.46533	0.396099	0.250979	0.453762	0.247571
1700028K03Rik	0.0856995	0	0.131819	0.0164533	0.0186477	0.0293519	0.0240394	0.0671105	0.0163803	0.0640044	0.0529951	0.0894897
1700028M03Rik	0	0	0	0	0	0	0	0	0	0	0	0
1700028N14Rik	0	0	0	0	0	0	0.0711827	0.0751467	0.0756513	0	0.0979019	0
1700028P14Rik	0	0	0	0	0	0	0	0	0	0	0	0
1700028P15Rik	0	0	0	0.0136014	0	0.0121321	0.0143758	0.0269014	0.013541	0	0	0
1700029B22Rik	0	0	0	0	0	0	0	0	0	0.118542	0.140237	0
1700029B24Rik	0	0	0	0.14003	0	0	0	0	0	0	0	0
1700029E06Rik	0.343015	0.233527	0.0801043	0.194665	0.169152	0.0665622	0.209711	0.245331	0.148584	0.838476	0.384571	0.965376
1700029F12Rik	0.440942	0.513784	0.624843	0.582088	0.659723	0.51921	0.587219	0.97416	1.15901	0.536401	0.0576885	0.345333
1700029H14Rik	0	0	0.238722	0	0	0	0.208323	0	0.0466389	0	0.573039	0.120434
1700029I15Rik	5.484	2.57632	4.90474	2.3411	3.73173	4.43593	4.69017	3.3902	2.09773	2.54631	3.15369	2.7446
1700029J03Rik	0	0	0	0	0	0	0	0	0	0	0	0
1700029J07Rik	2.76666	0.646312	0.586846	0.656029	0.82614	0.650182	1.3031	0.901058	1.13404	0.555687	0.896359	0.421633
1700029M03Rik	0	0	0	0	0	0	0	0	0	0	0	0
1700029M20Rik	0	0	0	0	0	0	0	0	0	0	0	0
1700029N11Rik	0	0	0	0	0.128413	0	0	0	0	0	0	0
1700029P11Rik	0	0	0	0	0	0	0	0	0	0	0	0
1700030A11Rik	0	0.0630113	0	0	0.0684618	0	0	0	0	0.0657851	0	0
1700030C10Rik	0.839393	2.4364	0.64712	0.851105	2.1273	0.571139	1.52005	0.594391	0.553305	2.26905	3.30762	3.97533
1700030C12Rik	0	0.122189	0.297161	0	0.313749	0	0	0.273761	0	0	0	0
1700030C14Rik	0	0.0779825	0	0	0.0847281	0	0	0	0	0	0	0
1700030F04Rik	0	0	0	0	0	0	0	0	0	0	0	0
1700030I03Rik	0	0	0	0	0	0	0	0	0	0	0	0
1700030J22Rik	0.276796	0.203286	0.0321836	0.0299814	0.13592	0.160457	0.0280853	0.103773	0.0447726	0.375493	0.36696	0.250499
1700030K09Rik	2.56773	4.13032	5.11164	5.04582	1.55999	2.50042	1.6117	4.6431	2.79079	4.04651	2.16697	5.04462
1700030L20Rik	0	0	0	0	0	0	0	0	0	0.135053	0.0791383	0
1700030M09Rik	0.122437	0.103858	0.106769	0	0	0	0	0	0.0990224	0.108322	0	0
1700030N03Rik	0.979734	0.216194	0.799088	0.456805	0.437829	1.04841	1.24014	0.708276	0.38459	0.420709	0.65573	0.284529
1700030N18Rik	0.0667812	0.0565914	0.116472	0	0	0	0.05082	0.05365	0	0	0	0.069948
1700030O20Rik	0	0	0	0	0	0	0	0	0	0	0	0
1700031A10Rik	0	0	0	0	0	0	0	0	0	0	0	0
1700031F05Rik	0	0	0	0	0	0	0	0	0	0	0	0
1700031F10Rik	0	0	0	0	0	0	0	0	0	0	0	0
1700031L13Rik	0	0	0	0	0	0	0	0	0	0	0	0
1700031M16Rik	0	0	0	0	0	0	0	0	0	0	0	0
1700031P21Rik	0.224245	0.352455	0	0.524844	0.191471	0.15069	0	0.167068	0	0.191766	0.224719	0
1700034B16Rik	0	0	0	0	0	0	0	0	0	0	0	0
1700034E13Rik	0	0	0	0	0	0	0	0	0	0	0	0
1700034G24Rik	0	0	0	0	0	0	0	0	0	0	0	0
1700034H15Rik	0.764232	0.570112	0.154874	0.221884	0.223008	0.248983	0.677095	0.967744	0.487122	0.440941	0.182107	0.189563
1700034I23Rik	0.134559	0.121042	0.0938724	0.174055	0.0438376	0.0585021	0.126814	0.108101	0.108826	0.0421236	0.0747496	0.0248591
1700034J04Rik	0	0	0	0	0	0	0	0	0	0	0	0
1700034J05Rik	0	0	0	0.022788	0.0167721	0.0203264	0	0	0	0.0161163	0	0.038044
1700034K08Rik	0	0	0	0.123767	0.140274	0	0.11594	0	0	0	0	0.159092
1700034O15Rik	0.189155	0	0	0	0	0	0	0	0	0	0	0
1700034P13Rik	12.8506	10.6657	10.2812	33.3405	25.7488	23.4809	53.7754	19.0807	16.6942	13.6723	23.4059	14.6215
1700036A12Rik	0	0	0	0	0	0	0	0	0	0	0	0
1700036G14Rik	0	0	0	0	0	0	0	0	0	0	0.156659	0.156298
1700036O09Rik	0	0	0	0	0	0	0	0	0	0	0	0
1700037C06Rik	0	0	0	0	0	0	0	0	0	0	0	0
1700037C18Rik	5.03483	1.80278	1.41068	1.90405	1.7652	2.91392	1.61573	1.05898	1.02696	3.75379	2.52971	3.48805
1700037F24Rik	0.132352	0	0	0	0	0	0	0.0531639	0.0535209	0	0	0
1700037H04Rik	10.2142	2.09908	1.89312	1.3355	1.59955	1.71882	1.6232	1.30527	1.87304	6.07973	5.38868	7.29942
1700039E15Rik	0.196754	0.271423	0.675211	0.410231	0.572566	0.505842	1.09071	0.856185	0.513238	0.307255	0.12988	0.161927
1700039E22Rik	0.89762	0	0	0	0	0	0	0	0	0	0	0
1700039I01Rik	0	0	0	0	0	0	0	0	0	0	0	0
1700039M10Rik	0	0	0	0	0	0	0	0	0	0	0	0
1700039M15Rik	0	0	0	0	0	0	0	0	0	0	0	0
1700040D17Rik	0.0641018	0.217283	0.279496	0.104149	0.0590196	0.232246	0.292686	0.102995	0.103687	0	0	0.133874
1700040F15Rik	0	0	0	0	0	0	0	0	0	0	0	0
1700040F17Rik	0	0	0	0	0	0	0	0	0	0	0	0
1700040K01Rik	0	0	0	0	0	0	0	0	0	0	0	0
1700040L02Rik	6.79308	3.8377	2.56186	3.12992	3.33574	2.87139	8.78811	4.91162	5.95183	1.70282	1.42198	1.77338
1700040L08Rik	0.150117	0	0	0.121951	0	0	0	0	0	0	0	0.322557
1700041C23Rik	0	0	0	0	0	0	0	0	0	0	0	0
1700041G16Rik	0.396722	0	0.172978	0	0	0.0456357	0	0	0	0.526481	0.0659165	0.207134
1700041M05Rik	0	0	0	0	0	0	0	0	0	0	0	0
1700041M19Rik	0	0	0	0	0	0	0	0	0	0	0	0
1700042D02Rik	0	0	0.234017	0	0	0	0	0	0	0	0	0.280224
1700042G07Rik	0	0	0	0	0	0	0	0	0	0	0	0
1700042G15Rik	0	0	0	0	0	0	0	0	0	0	0	0
1700042O10Rik	0.116916	0.198153	0.203911	0.094979	0.107647	0.0847192	0.222431	0.187854	0.189115	0.103438	0.122369	0
1700044C05Rik	0.0732911	0	0	0	0	0	0	0	0	0	0	0
1700044K03Rik	0	0	0	0	0	0	0	0	0	0	0	0
1700045H11Rik	0.130234	0.110362	0	0	0.119908	0.283108	1.09018	0.104626	0.526642	0.11522	0.272615	0.135994
1700045I11Rik	0	0	0.152367	0	0	0	0.132965	0	0	0	0	0
1700046C09Rik	0.149241	0	0.130144	0	0	0.108142	0	0	0.241402	0	0	0
1700047A11Rik	0.121275	0.190749	0	0.09852	0	0	0	0.180835	0.0980828	0.107294	0	0.126639
1700047F07Rik	0	0	0	0	0	0	0	0	0	0	0	0
1700047G03Rik	0	0	0	0	0	0	0	0	0.0662034	0	0	0
1700047I17Rik2	6.04732	3.05618	2.30708	4.00758	3.23392	2.79498	2.77455	4.61366	4.54694	11.8098	12.2724	13.8083
1700047K16Rik	0.149148	0.315975	0.260126	0.484653	0.343308	0.21615	0.681003	0.479284	0.361877	0.263908	0.312208	0.311489
1700047L14Rik	0	0	0	0	0	0	0	0	0	0	0	0
1700047M11Rik	1.41808	1.08723	0.921969	1.81839	2.07144	1.70925	1.51849	2.34638	1.78782	2.22502	1.8608	0.687695
1700047N06Rik	0.0710503	0	0.0619586	0	0	0	0	0	0	0	0	0
1700048F04Rik	0	0	0	0	0	0	0	0	0	0	0	0
1700048M11Rik	1.79626	0.456653	0.626564	0.437768	0.992309	0.39048	0.820164	0.577225	0.726376	1.11243	0.564011	0.937852
1700048O20Rik	2.19085	1.64566	1.1443	1.74059	1.24306	0.908264	0.469144	0.230189	1.02047	0.913891	0.783887	0.926019
1700049E15Rik	0.139852	0.237026	0.0618726	0.113612	0	0.102825	0	0	0	0	0	0
1700049E17Rik1	0	0	0	0	0	0	0	0	0	0	0	0
1700049E17Rik2	0.125484	0	0	0	0	0	0	0	0	0	0	0
1700049E22Rik	0	0	0	0	0	0	0	0	0	0	0	0
1700049G17Rik	3.52002	2.30567	1.84007	1.92385	1.80209	1.33578	1.12213	1.37864	1.52589	1.99903	1.80489	2.46017
1700049J03Rik	0	0	0	0	0	0	0	0	0	0	0	0
1700049L16Rik	0	0	0	0	0	0	0	0	0	0	0	0
1700051A21Rik	0.0441282	0	0	0	0	0	0	0	0	0	0	0
1700051K13Rik	0.103166	0	0	0.251426	0	0	0	0	0.0834367	0	0	0
1700051O22Rik	0	0.100856	0	0	0	0	0.0905705	0	0	0	0	0
1700052I22Rik	0	0	0	0	0	0.20448	0.214746	0	0	0	0	0
1700052K11Rik	1.76839	1.48749	1.37915	0.973096	1.03505	0.934793	0.766799	1.28204	1.09285	1.40859	1.1431	1.29588
1700054A03Rik	0	0	0	0	0	0	0	0	0	0	0	0
1700054K02Rik	0	0	0	0	0	0	0	0	0	0	0	0
1700054K19Rik	0	0	0	0	0	0	0	0	0	0	0	0
1700054M17Rik	0	0.707757	0.182081	0	0.192245	0.151299	0	0	0	0	0.218537	0
1700054O19Rik	1.12185	2.68647	2.34679	1.97347	1.73864	2.15709	1.45247	1.4291	1.47753	2.26459	0.734092	1.03515
1700055C04Rik	0	0	0	0	0	0	0	0	0	0	0	0
1700055D18Rik	0.821252	0.822477	0.846375	0.697485	0.721771	0.649191	0.909042	0.68976	1.05668	0.429341	0.429778	0.506749
1700056E22Rik	1.1338	1.13035	1.80296	1.46286	2.08782	1.25652	0.558291	0.8037	1.24062	1.94718	3.49023	2.2286
1700056N10Rik	0.910173	0.205678	0.158741	0.197172	0.391072	0.351747	0.784986	0.389977	0.588893	0.536831	0.508066	0.823704
1700057G04Rik	0.101325	0.171729	0.353439	0.247764	0.0942258	0.220266	0.232096	0.326423	0.246666	0.268933	0.106051	0.31742
1700057H15Rik	0	0	0.0885352	0	0	0	0	0	0	0	0	0
1700057H21Rik	0	0	0	0	0	0	0	0	0	0	0	0
1700058P15Rik	3.11336	1.42063	1.46191	0.972768	0.220502	1.21476	1.64024	1.15439	1.16214	3.39009	2.50659	3.75122
1700060C16Rik	0	0	0	0	0.105883	0	0	0.0923881	0	0	0.120364	0
1700060C20Rik	0	0	0	0.10266	0	0	0	0	0	0	0	0
1700060J05Rik	0.118956	0.302416	0.466805	0.289909	0.164288	0.430988	0.18105	0.716745	0.0962077	0.263107	0.0622522	0.558978
1700060O08Rik	0	0	0	0	0	0	0	0	0	0	0	0
1700061E17Rik	0.416664	0.504774	0.313277	0.0958558	0.325921	0.215511	0.135714	0.333481	0.533271	0.0527661	0.0617493	0.123214
1700061E18Rik	0.263828	0.447143	0.115034	0.214325	0.607277	0.0955868	0	0.423903	0.106687	0.233413	0	0
1700061F12Rik	0	0	0	0	0	0	0	0	0	0	0	0
1700061G19Rik	0.061931	0.069975	0.0540063	0.0503109	0.076028	0.0149587	0.204226	0.0829226	0.0500876	0.0182638	0.0648194	0.0862267
1700061H18Rik	0.140622	0	0.102829	0.191586	0.517891	0.0854454	0.471031	0.302435	0.0953682	0.417298	0.640852	0
1700061I17Rik	0.145114	0.418103	0.177162	0.306503	0.561156	0.168242	0.0662582	0.256476	0.352088	0.0256769	0.0911289	0.0303063
1700061J23Rik	0	0	0	0	0	0	0	0	0	0	0	0
1700063A18Rik	0	0	0	0	0	0	0	0	0	0	0	0
1700063D05Rik	1.55596	0.983555	0.868878	1.21863	0.87072	0.616081	0.810677	0.681821	0.698134	0.780219	1.81448	1.03457
1700063H04Rik	0	0	0	0	0	0	0	0	0	0.220081	0	0.173174
1700063H06Rik	0	0	0	0	0	0	0	0	0	0	0	0
1700063I16Rik	0	0	0	0	0	0	0	0	0	0	0	0
1700063K16Rik	0	0	0	0	0	0	0	0	0	0	0	0
1700063O14Rik	0	0	0	0	0	0	0	0	0	0	0	0
1700064H15Rik	0.261859	0	0	0.425452	0.241098	0	0.398545	0	0	0.231671	0.274072	0.820321
1700064J06Rik	0	0	0	0	0	0	0	0	0	0	0	0
1700064M15Rik	0	0	0	0	0	0	0	0	0	0.101743	0.240728	0
1700065D16Rik	0.167302	0.0674687	0.229465	0.213764	0.0733048	0.190673	0.015147	0.063962	0.0321957	0.29603	0.0791986	0.349403
1700065I16Rik	0	0	0	0	0	0	0	0	0	0	0	0
1700065J11Rik	0	0.193248	0	0	0.209964	0	0	0	0	0	0	0
1700065J18Rik	0	0	0	0	0	0	0	0	0	0	0	0
1700065L07Rik	0	0	0	0	0	0	0	0	0	0	0	0
1700065O20Rik	0	0	0	0	0	0	0	0	0	0	0	0
1700066B17Rik	0	0.0912927	0	0.0875172	0	0	0.0819823	0	0	0	0	0.112495
1700066B19Rik	0.0579569	0.133859	0.0774162	0.0540892	0.0204344	0.112575	0.101337	0.01783	0.0648233	0.117813	0.0696874	0.0373446
1700066C05Rik	0.246178	0	0	0.302635	0.264869	0.239103	0	0.395545	0.247718	0	0.25766	0
1700066J03Rik	0	0	0	0	0	0.151912	0	0	0	0	0	0
1700066M21Rik	7.15055	8.80384	9.35318	7.4305	7.85142	8.18463	5.2269	5.38125	6.01561	8.32332	7.84649	8.74578
1700066N21Rik	0	0	0	0	0	0	0	0	0	0	0	0
1700066O22Rik	0	0	0	0	0	0	0	0	0	0	0	0
1700067G17Rik	0	0	0	0	0	0	0	0	0	0	0	0
1700067K01Rik	1.72924	0.827259	0.914432	0.987266	0.898818	1.36727	4.6334	3.53761	2.96357	1.07999	1.47399	0.805482
1700067P10Rik	0	0	0	0	0	0	0	0	0	0	0	0
1700069B07Rik	0.246361	0.13918	0	0	0	0.0595057	0.062493	0.0659731	0	0	0.0859505	0.171505
1700069L16Rik	0	0	0	0	0	0	0	0	0	0	0	0
1700069P05Rik	0	0	0	0	0	0	0	0	0	0	0	0
1700071G01Rik	0	0	0	0.244031	0	0.21767	0	0.241328	0	0	0	0
1700071K01Rik	0	0	0	0	0	0	0	0	0	0	0	0
1700071M16Rik	0.35151	0.128723	0.0786904	0.482343	0.442635	0.112575	1.01004	0.461547	0.192981	2.0162	0.957279	1.59861
1700072B07Rik	0	0	0	0	0	0	0	0	0	0	0	0
1700072G22Rik	0	0	0	0	0	0	0	0	0	0	0	0
1700072O05Rik	0	0	0	0	0	0	0	0	0	0	0	0
1700073E17Rik	0.442998	0.0881803	0.272089	0	0.287349	0.0753637	0.158294	0.319786	0.252347	0	0	0
1700074A21Rik	0	0	0	0	0	0	0	0	0	0	0	0
1700074H08Rik	0	0	0	0	0	0	0	0	0	0	0	0
1700074P13Rik	0	0	0	0	0	0	0	0	0	0	0	0
1700080E11Rik	0	0	0	0	0	0	0	0	0	0	0	0
1700080G11Rik	2.16659	2.93761	4.53445	4.7522	3.59068	2.9829	0	4.35144	4.38066	0.383365	0	0.226242
1700080N15Rik	0	0	0	0	0	0	0	0	0	0	0	0
1700080O16Rik	0	0	0	0	0	0	0	0	0	0	0	0
1700081H04Rik	0.0551178	0	0	0	0	0	0	0	0	0	0	0
1700082M22Rik	4.30165	4.51448	4.38905	3.74774	3.78209	3.29777	2.21201	5.03677	4.14655	3.42344	1.41807	2.54221
1700083H02Rik	0.117108	0	0	0.0951349	0	0.0848583	0	0.0940811	0	0	0	0
1700084C06Rik	0.187521	0.157668	0.164034	0.0755736	0.171306	0.13482	0.142525	0.150612	0.225715	0.493825	0.292102	0.582858
1700084E18Rik	0.74905	0.328816	0.337391	0.304253	0.306517	0.331695	0.22082	0.568333	0.234683	0.404982	0.607415	0.505012
1700084F23Rik	0	0	0	0	0	0	0	0	0	0	0	0
1700084J12Rik	0.292148	0.02433	0.0249507	0.0931934	0.184528	0.145292	0.0740051	0.0923205	0.138933	0.257955	0.102881	0
1700084M14Rik	0	0	0	0	0	0	0	0	0	0	0	0
1700085C21Rik	0	0	0	0	0	0	0	0	0	0	0	0
1700086D15Rik	0.0573434	0	0	0	0	0	0	0	0	0.0507328	0	0
1700086L19Rik	0.101125	0	0	0	0	0	0	0	0.0695439	0	0	0.105598
1700086O06Rik	3.41926	1.66897	1.79516	1.37977	1.77791	1.89805	3.57149	1.8159	1.83213	1.9187	1.70511	2.06329
1700086P04Rik	0.252919	0.160745	0.165416	0	0.116433	0.137452	0.144352	0.253984	0.102276	0	0.132357	0.198079
1700087M22Rik	0	0.660905	0	0	0	0	0	0.626555	0	0	0.816282	0
1700088E04Rik	4.41341	0.898328	0.47454	0.735668	0.869892	1.40388	0.629106	1.19012	1.38509	1.22793	0.681494	0.43376
1700091H14Rik	0	0	0	0	0	0	0	0	0	0	0	0
1700092C02Rik	0	0	0	0	0	0	0	0	0	0	0	0
1700092C10Rik	0	0	0	0	0	0.0963325	0	0	0	0	0	0
1700092C17Rik	0	0	0	0.432037	0	0	0	0	0	0	0	0
1700092E19Rik	0	0	0	0	0	0	0	0	0	0	0	0
1700092K14Rik	0	0	0	0	0	0	0	0	0	0	0	0
1700092M07Rik	0.973049	0.713749	0	0.228077	0.179181	0	0.213653	0.451101	0.227065	0.516524	0.29385	0.60965
1700093J21Rik	0.456919	0	0.0996128	0	0	0.0827727	0.173856	0.183538	0.092385	0	0	0
1700093K21Rik	0.312421	0	0.0729003	0	0	0.0605761	0.0897349	0.166182	0.0498434	0.109049	0.129007	0.0872948
1700094J05Rik	0	0	0	0	0	0	0.22739	0.103124	0	0.0567832	0	0
1700094M24Rik	0	0	0	0	0	0	0	0	0	0	0	0
1700095A13Rik	0	0	0	0	0	0	0	0	0	0	0	0
1700095A21Rik	0	0	0	0	0	0	0	0	0	0.0520762	0.0616071	0
1700095B10Rik	0	0	0	0	0	0	0	0	0	0	0	0
1700095J03Rik	0	0	0	0	0	0	0	0	0	0	0	0
1700095J07Rik	1.10949	0.889801	0.736183	1.02081	0.638466	1.10935	0.802504	0.959967	0.981822	0.891819	0.351382	0.711969
1700095J12Rik	0.190565	0.161488	0	0	0	0	0	0	0.0770612	0	0	0
1700095K22Rik	0	0	0	0	0	0	0	0	0	0	0	0
1700096J18Rik	0	0	0	0	0	0	0	0	0	0	0	0
1700096K18Rik	3.1848	2.11178	2.16948	2.45174	2.44078	2.45288	1.76907	2.56922	2.53982	2.52576	2.30505	3.63813
1700097M23Rik	0.18858	0.08165	0.12026	0	0.0449905	0.0970509	0.221313	0.0375671	0.106994	0.0787764	0.104219	0.0924613
1700097N02Rik	0.396588	0.13443	0.207504	0.193305	0.146058	0.287374	0	0.318607	0.0641492	0.491216	0.332067	0.414128
1700099I09Rik	0	0.0761994	0.156827	0	0.0987733	0	0	0.0861845	0.0867632	0.269377	0.56141	0.414983
1700100L14Rik	0	0	0	0	0	0	0	0	0	0	0.109749	0
1700101I11Rik	0.215605	0.0622866	0.160635	0.149731	0.141521	0.177959	0.703813	0.148116	0.149131	0.0816499	0.384649	0.128455
1700101I19Rik	0	0	0	0	0	0	0	0	0	0	0	0
1700101O22Rik	0	0	0	0	0	0	0	0	0	0	0	0
1700102F20Rik	0	0	0	0	0	0	0	0	0	0	0	0
1700102P08Rik	0.227081	0.189369	0.0974358	0.0922369	0.20575	0.161927	0.510169	0.0456076	0	0.150677	0.415926	0.296405
1700104B16Rik	0	0	0	0	0.127371	0	0	0	0	0.0867226	0.144791	0
1700105P06Rik	0.0985901	0.0275677	0.0851062	0.0534278	0.121524	0.0235728	0.0495125	0	0.0529897	0.0575624	0.0354696	0.10268
1700108F19Rik	2.19113	0.948043	0.347522	1.49526	0.320651	1.08112	0.0627966	1.35911	0.0604637	0.0669845	0.859702	1.16823
1700108J01Rik	0	0	0.471575	0	0	0.130618	0	0	0	0.159477	0	0
1700108N11Rik	0	0	0	0	0	0	0	0	0	0	0	0
1700109G14Rik	0	0	0	0.296491	0	0	0	0	0	0.0817094	0	0
1700109G15Rik	0	0	0	0	0	0	0	0	0	0	0	0
1700109H08Rik	2.88713	1.79365	4.16832	2.25319	2.85431	2.5317	5.68694	2.44705	2.58235	2.24899	3.50396	2.39078
1700109I08Rik	0	0	0	0	0	0	0	0	0	0	0	0
1700109K24Rik	0.605345	1.23115	0.897404	0.885175	1.00323	1.14047	0.506729	0.924001	1.07708	0.642672	0.380147	0.632118
1700110C19Rik	0.213215	0.180682	0.278898	0.173209	0	0	0.0811275	0	0	0.175124	0	0
1700110I01Rik	0.416522	0.83823	0.59916	0.420943	0.551094	0.768551	0.837827	0.362669	0.679337	0.328406	0.581315	0.376437
1700110I07Rik	0	0	0	0	0	0	0	0	0	0	0	0
1700110K17Rik	0.338481	0.059629	0.122723	0.154809	0	0	0.435056	0.229642	0.154122	0.146552	0	0.397987
1700111E14Rik	0	0	0.0630094	0	0	0	0	0	0	0.127851	0	0
1700111N16Rik	0	0	0.0478072	0	0	0	0	0.0440426	0	0	0	0
1700112D23Rik	1.48093	1.25371	1.16113	1.32205	0.817296	0.536018	1.46361	1.54512	2.15376	1.04712	0.619382	1.3904
1700112E06Rik	2.54976	1.87039	2.08281	2.15759	2.69467	1.5597	1.41126	3.36065	5.11329	8.56448	11.3439	10.7899
1700112H15Rik	0	0	0	0	0	0	0	0	0	0	0	0
1700112J05Rik	0	0	0	0	0	0	0	0	0	0	0	0
1700112J16Rik	0.441549	0.669753	0.654271	0.340751	0.383567	0.146764	0.569938	0.401448	0.793345	0.184524	0.324667	0.529086
1700112K13Rik	0	0	0	0	0	0	0	0	0	0	0	0
1700113A16Rik	3.25734	2.64196	2.28001	2.48448	2.45709	1.87616	1.82422	0.990653	1.85817	1.6357	1.32827	0.883475
1700113B19Rik	0	0	0	0	0	0	0	0	0	0	0	0
1700113H08Rik	0.0855561	0	0.0746082	0	0.0787729	0	0.068765	0.206199	0.207584	0.075693	0	0
1700116B05Rik	0	0	0	0	0	0	0	0	0	0	0	0
1700119H24Rik	1.05531	0.558929	0.345102	0.857302	0.485821	0.764695	3.01156	0.847806	0.746811	0.583533	0.276132	0.137748
1700119I11Rik	0.713351	0	0	0	0	0	0	0	0	0	0	0
1700120B22Rik	0.193876	0	0	0	0	0	0	0	0.3136	0	0	0
1700120C14Rik	1.55945	1.08095	0.744366	0.742689	0.603769	0.709323	0.469631	0.31738	0.56544	0.812701	1.17665	0.844203
1700120C18Rik	0	0	0	0	0	0	0	0	0	0	0	0
1700120E14Rik	0	0	0.0838716	0	0.0786413	0	0	0	0	0	0	0
1700120G07Rik	0	0.0632874	0	0	0	0.0541164	0.397832	0	0.120802	0.19822	0.156332	0
1700120G11Rik	0	0	0	0	0	0	0	0	0	0	0	0
1700120K04Rik	0	0	0	0.360559	0	0	0	0	0.119653	0	0.116211	0
1700120O09Rik	0	0	0	0	0	0	0	0	0	0	0	0
1700121C08Rik	0	0	0	0	0	0	0	0	0	0	0	0
1700121L03Rik	0	0	0	0	0	0	0	0	0	0	0	0
1700121L16Rik	0.425374	1.08141	0.741886	0.460748	0.913849	0.513722	0.97112	0.797378	0.917408	0.250891	0.445214	0.296125
1700121N20Rik	0	0	0	0	0	0	0	0	0	0	0	0
1700122D07Rik	0	0	0	0	0	0	0	0	0	0	0	0
1700122E12Rik	0.183483	0.155486	0.248618	0	0.262497	0.664774	0.558518	0	0.445184	0.811655	0	0.383196
1700122O11Rik	0	0	0	0	0	0	0	0	0.0724691	0	0	0
1700123I01Rik	0.0492269	0.0954587	0	0.0399904	0	0.0356706	0.0648752	0.237285	0.121473	0.43552	0.196501	0.470516
1700123K08Rik	0	0	0	0	0	0	0	0	0	0	0	0
1700123L14Rik	0	0	0.0288273	0	0	0	0	0	0	0	0	0
1700123M08Rik	0.719867	0.434506	0.906179	0.416536	0.496689	0.76494	0.50648	0.780208	0.617932	0.85921	0.692036	0.895519
1700123O12Rik	0	0	0	0	0	0	0	0	0	0	0	0
1700123O20Rik	15.5016	13.6396	12.8122	10.9897	10.159	10.4768	11.0145	14.1171	12.2618	12.2532	12.8817	13.1748
1700123O21Rik	0	0	0	0.0871499	0	0	0	0	0	0	0	0
1700124L16Rik	0.331331	0.250742	0.049016	0.0913242	0	0.0814592	0.50428	0.532363	0.0454595	0.0497287	0	0.0586945
1700125G02Rik	0.16048	0	0	0	0	0	0	0	0	0	0	0
1700125G22Rik	0.154793	0	0.0674926	0	0.14252	0	0	0	0	0	0.081006	0
1700125H03Rik	0	0	0	0	0	0.120442	0	0.133533	0.134429	0	0	0
1700125H20Rik	0	0	0	0	0	0	0.0799604	0	0	0.0929608	0	0.109721
1700126A01Rik	0	0	0	0	0	0	0	0	0	0	0	0
1700126G02Rik	0.682236	0.247773	0.424954	0.319144	0.358941	0.282491	0.815848	0.548088	0.315296	0.948493	0.204016	0.305318
1700126H18Rik	0	0	0	0	0	0	0	0	0	0	0	0
1700128A07Rik	0.0775137	0	0	0	0	0	0	0	0	0	0	0
1700128E19Rik	0	0	0	0	0	0.0165491	0	0	0	0	0.0239036	0
1700128F08Rik	0.421739	0.553075	0.402172	0.340038	0.316849	0.477189	0.185344	0.36125	0.162734	0.447559	0.31412	0.391837
1700129C05Rik	0	0.644488	0	0	0	0.275548	0	0.305495	0.307547	0	0	0
1700129L04Rik	0	0	0	0	0	0	0	0	0	0	0	0
1810006J02Rik	0	0	0.0599817	0.128753	0.323516	0.114845	0	0.0276292	0	0.339271	0.331766	0.685499
1810007C17Rik	0	0	0	0	0	0	0	0	0	0	0	0
1810007D17Rik	0.377611	0.159997	0.082323	0.07669	0.0869184	0.0684058	0.21552	0.0758405	0	0	0.0988057	0
1810008B01Rik	0	0.0689258	0	0.0660753	0	0	0	0.0653434	0.0657821	0	0	0
1810008I18Rik	10.4655	21.0562	17.4789	18.9925	23.1495	17.9943	9.08367	17.0434	12.2609	10.9595	7.5966	9.50479
1810009A15Rik	18.1089	9.65893	13.9379	13.8287	8.73049	9.72624	4.5511	9.31757	11.1136	10.3479	13.6267	12.8475
1810009J06Rik	0	0	0	0	0	0	0	0	0	0	0	0
1810010D01Rik	0.46313	0	0.129496	0.396842	0.287156	0.161406	1.84078	0.665593	0.531201	1.60146	3.06102	1.96427
1810010H24Rik	2.95534	2.40807	3.23656	3.0472	3.3863	2.12956	17.2681	8.56687	8.52439	7.6428	4.16845	4.74776
1810010K12Rik	0	0	0	0	0	0	0	0	0.0410379	0	0	0
1810011H11Rik	0.281225	0.851123	0.805787	0.522192	0.739797	0.756898	0.122292	0.290479	0.324922	1.9549	2.64907	2.81078
1810011O10Rik	28.2937	16.3353	15.0039	23.1661	22.0022	26.8513	6.25575	29.7441	27.5986	25.3702	34.4823	28.7798
1810012K08Rik	0.821145	1.16725	1.19345	1.33414	1.28461	1.70685	1.99868	1.75916	1.99234	1.4728	0.723488	1.00037
1810012K16Rik	0.590075	0.375029	0.771852	0.359519	0.679115	0.855155	3.25556	1.18512	0.954463	0.391538	0.308798	1.0783
1810013D15Rik	0.687737	0.676696	1.13156	1.03159	1.25257	1.0167	4.68366	1.05151	0.577478	0.261319	0.382433	0.110111
1810013L24Rik	8.09423	5.52544	5.33999	5.33991	5.33365	5.84604	9.48102	4.50511	4.95253	9.81727	8.40252	8.92178
1810014B01Rik	1.38867	1.45129	1.47092	1.70491	1.41689	1.11524	2.17788	1.3476	1.30347	1.44088	0.821716	0.863473
1810017P11Rik	9.57973	6.90636	7.97984	5.80767	6.31897	7.04523	3.15542	5.05414	10.4074	1.01198	1.34685	0.597219
1810018F18Rik	0.041013	0.034755	0.0357649	0.0666354	0	0.0297187	0	0	0.610827	0.036285	0.0429258	0
1810019D21Rik	34.5826	41.9687	39.7974	34.0393	34.9864	38.6232	43.1102	25.7314	39.9432	13.0445	6.29968	8.12029
1810019N24Rik	0.570201	0	0.248618	0.0326114	0.0369608	0	0.0305489	0.0322501	0.479228	0.252233	0.0420158	0.29771
1810020O05Rik	0.0603915	0	0	0	0	0	0.0459575	0	0	0.0534295	0	0.0630625
1810021B22Rik	3.69599	2.07359	2.73588	3.46015	1.38096	2.15189	5.42693	4.48882	4.04901	1.54203	4.74306	2.30186
1810022K09Rik	112.169	76.5724	77.8011	75.7711	75.4312	74.8504	65.0212	74.6244	81.0372	95.944	91.5686	116.405
1810024B03Rik	0.880683	0.721494	0.495808	0.538084	0.501067	0.634586	0.307342	0.761662	0.593612	0.522651	0.891114	0.815786
1810026B05Rik	38.4236	22.5176	28.0397	25.3356	26.4256	24.835	33.3409	28.4057	24.4006	37.3849	55.702	32.7478
1810026J23Rik	13.6871	14.4582	14.0376	10.9511	12.1422	12.2383	9.97031	12.8492	13.7431	10.8907	10.7936	12.7643
1810030O07Rik	7.07256	4.03601	3.87629	3.63321	3.57406	3.57446	4.5182	3.58682	4.01715	9.01631	9.07967	9.97735
1810032O08Rik	8.03247	5.66477	3.23639	4.87086	4.14748	3.3919	14.4568	5.18143	3.18651	9.74993	20.8733	11.7827
1810034E14Rik	5.05714	5.21725	3.95185	3.00477	3.17131	2.51924	3.17943	3.14091	3.35748	2.63282	3.59917	3.91443
1810037I17Rik	25.3645	13.6387	14.8781	16.0315	16.337	13.0635	7.40062	12.0161	12.4647	22.8933	53.3331	26.5457
1810041H14Rik	13.1607	4.90144	4.02555	3.3524	4.15032	5.91967	3.07192	4.81287	2.88441	1.75683	2.34817	2.93469
1810041L15Rik	0.66083	0.0170928	0.0547938	0.00815076	0.0247973	0.012961	0.0702826	0.00806047	0.0216993	0.0158694	0.0280815	0.00933892
1810043G02Rik	8.99314	3.68884	3.25832	3.80692	2.87326	2.47659	4.96867	4.43333	3.67647	8.39815	9.23922	6.28019
1810043H04Rik	63.2896	41.148	40.8676	42.7916	43.3078	42.7702	46.343	42.2341	54.6512	44.2024	78.9995	40.2247
1810044D09Rik	6.62295	4.85396	7.18031	6.25276	5.76825	6.61497	13.6217	7.04631	7.09362	3.64236	4.87102	3.36448
1810046K07Rik	1.21282	2.07121	2.76146	1.79244	2.38719	1.2549	2.70095	4.14543	3.07254	3.07075	1.1352	1.39297
1810049J17Rik	0.197761	0.169895	0	0	0.361078	0.144056	0	0.315647	0	0.353022	0.213844	0.412567
1810053B23Rik	0.092237	0.558858	0.440233	0.639321	0.464807	0.285106	11.6908	4.66586	5.06606	2.97949	0.593089	1.55964
1810055G02Rik	23.5323	30.0927	25.8237	32.9729	35.943	34.6765	53.2609	61.0142	48.1212	22.2989	10.7875	25.1128
1810058I24Rik	235.732	245.821	238.975	203.89	213.332	220.833	26.5554	98.3096	88.8464	113.835	178.299	116.211
1810059C17Rik	0.356751	0.151158	0	0	0	0.258508	0	0	0.144264	0.157812	0	0.186265
1810059H22Rik	11.7538	8.79509	7.55138	8.48828	9.98809	7.58937	5.65675	6.11834	6.26438	5.68301	3.97052	4.84438
1810062G17Rik	0.719502	0.914575	0.752921	0.584502	1.05993	1.147	1.47835	1.04045	0.931053	2.35526	1.58142	2.25397
1810062O18Rik	1.66216	0.394906	0.181705	0.676696	0.646997	0.478288	0.37416	0.619048	0.145275	0.621699	1.06872	1.17695
1810063I02Rik	1.03752	0.439604	0	0.421424	1.91052	1.1277	1.18432	0.416756	0.839109	5.96643	0.542954	3.25022
1810064F22Rik	1.20815	0.954708	0.569696	0.56854	0.456092	0.830995	0.392919	0.562594	0.395164	0.668312	0.256848	0.658774
1810065E05Rik	0	0	0	0	0	0	0	0	0	0	0	0
2010001A14Rik	6.66974	3.20568	4.19182	6.33796	4.85611	4.25635	6.33785	6.04651	7.29183	6.56401	6.04679	4.97262
2010001K21Rik	0	0.271987	0.139945	0	0	0.116287	0.122124	0.128925	0	0.441779	0.33593	0.83789
2010003K11Rik	3.71025	6.7374	5.08432	7.10464	6.29536	7.52781	2.70246	17.5861	17.2327	14.3493	30.5116	15.3313
2010005H15Rik	3.24192	3.35089	1.75223	1.99563	1.07394	1.71709	3.20191	0	0.620879	1.3765	1.83207	0.848868
2010007H06Rik	0.96108	0.558309	0.628574	0.535219	0.995493	0.696413	2.01127	0.965129	0.582966	0.531428	0.502952	0.501793
2010008C14Rik	0.489369	0.55181	0.794982	0	0.239817	0.660586	0	0.104626	0.292977	2.8805	2.44049	2.85374
2010009K17Rik	0.139471	0.236379	0.121624	0	0.385239	0.101063	0	0	0	0	0	0
2010010A06Rik	0	0	0.119881	0	0.134159	0	0	0.640517	0	0.125327	0.135631	0
2010013B24Rik	0	0	0.16314	0.151977	0.172246	0.06778	0.284731	0.150293	0	0.496535	0.195804	0.293029
2010015M23Rik	0.972742	0.122834	0.299385	0.43545	0.303886	0.442189	0.291639	0.141965	0.22521	0.523757	0.596998	0.406406
2010016I18Rik	0.886977	0.907089	1.01494	0.923085	0.81493	1.05547	1.02331	1.17704	1.65347	7.97875	4.77192	5.90181
2010103J01Rik	0.667355	0.685613	0.705535	0	0	0	0.615691	0	0	0.238598	0.282266	0
2010106C02Rik	0	0	0	0	0	0.0806114	0	0	0.179945	0	0	0
2010106E10Rik	0	0	0	0	0	0	0	0	0	0	0	0
2010107E04Rik	549.228	339.87	364.837	363.304	364.797	351.339	452.153	413.428	437.076	326.628	793.151	406.758
2010107G12Rik	0.181244	0.131647	0.228245	0.0999378	0.27898	0.291718	0.21674	0.175733	0.179947	0.219558	0.0812987	0.327388
2010107G23Rik	4.80572	1.62413	1.24555	0.904873	1.75757	0.966947	1.89798	0.870983	0.878414	0.943669	3.30817	1.67125
2010109A12Rik	0.142696	0.305675	0.318026	0.119152	0.484976	0.212562	0.446466	0.350302	0.751017	0.259528	0.0746754	0.533981
2010109I03Rik	0.592456	0.369946	0.275672	0.384325	0.264785	0.307173	0.677902	0.428778	0.496685	0.475455	0.667934	0.647543
2010109P13Rik	0	0.224078	0	0	0	0	0	0	0	0	0.553516	0
2010110E17Rik	0.40586	0.0645096	0.0657023	0.135991	0.0783893	0	0.334524	0.133501	0.0885565	0	0.267978	0.354348
2010110G14Rik	0	0	0	0	0	0	0	0	0	0	0	0
2010110K18Rik	0.141443	0.28452	0.38592	0.664104	0.689966	0.100486	0.244691	0.175804	0.0865815	0.392459	0.571107	0.545401
2010111I01Rik	10.709	5.22728	5.24804	4.65892	4.99702	4.98814	9.4099	4.87947	5.49837	4.95944	6.27631	5.12441
2010204K13Rik	3.46286	1.91379	1.31293	1.24906	0.608848	1.52737	0.229149	1.08859	0.487068	0.932417	3.3092	1.57218
2010300C02Rik	0.656137	0.107491	0.0953628	0.0888375	0.109935	0.167117	0.133151	0.0527121	0.123821	0.232198	0.0915651	0.114193
2010300F17Rik	0.0223005	0.0539152	0	0	0.0585789	0.138307	0.0653872	0	0.0514562	0	0.0233406	0.076261
2010308F09Rik	0.564582	0.318957	0.65645	0.611532	0.519821	0.272737	1.43214	0.755948	0.761024	0.499496	0.196971	0.393035
2010309G21Rik	0.198361	0.336188	0.172978	0.161142	0	0.143735	0	0	0	0.175494	0	0
2010310C07Rik	0.0796884	0.128333	0.132062	0.129473	0.0929559	0.0577435	0.0606423	0.14194	0.128898	0.0705018	0.0528345	0.0263564
2010315B03Rik	12.5167	10.6302	10.7334	10.8358	9.46807	9.41881	14.4673	10.7173	10.8609	13.3386	9.45	11.5059
2010320M18Rik	14.037	8.35876	10.6418	9.96498	10.5372	8.29292	5.72596	9.95619	8.33549	10.0133	10.7871	11.1584
2010320O07Rik	2.52024	0	0.137359	0	0.145027	0.114138	0.359603	0.126543	0.382178	0.278713	0.329723	0
2200002A13Rik	0	0	0	0	0.0925583	0	0	0	0.0813039	0	0	0
2200002D01Rik	4.42047	0.713518	2.20275	3.41563	2.71333	3.20314	3.04054	3.21954	2.38341	12.4775	34.1576	23.5194
2200002J24Rik	0.362908	0	0	0.294815	0	0.525938	0.828511	0	0	0.321072	0	0.757917
2200007N16Rik	0	0	0	0	0	0	0	0	0	0	0	0
2210008F06Rik	0.115988	0.0982897	0.151719	0	0.213584	0.0420232	0.0441329	0.139772	0.14071	0.0513082	0.364192	0.0605587
2210010C04Rik	3.47583	0.0223142	0.0229626	0.0213913	2.7881	0.0190806	0.0200385	0.0423088	7.92227	0	0	0.0549933
2210011C24Rik	4.15273	0.400442	0.303987	0.12796	0.396691	0.252596	1.98526	0.379629	1.04629	0.334457	0.945528	1.18427
2210011K15Rik	0	0	0	0	0	0	0	0	0	0	0	0
2210013O21Rik	26.1295	11.1012	10.2634	9.12948	14.4309	11.186	5.8933	7.81388	10.8281	20.3917	23.3479	19.1979
2210016F16Rik	11.8961	9.08939	8.55421	8.47585	8.11598	9.08096	6.72287	9.13399	10.3467	12.1293	20.3502	13.1758
2210016L21Rik	22.0172	11.1856	11.9476	11.55	12.6205	9.50343	14.1112	16.2832	15.8357	15.8762	27.5592	21.0311
2210017I01Rik	0.276925	0.0830347	0	0.0714423	0	0	0.136634	0.226209	0.0802541	0.0778618	0.276649	0.171781
2210019I11Rik	0	0.066188	0	0	0	0	0.0594379	0.111439	0	0.072745	0	0
2210404O09Rik	4.47896	4.38923	2.93548	2.98861	2.31547	3.21549	4.3363	3.70602	3.66645	6.33393	2.99593	3.89161
2210406H18Rik	0.337995	0.429632	0.442117	0.457627	0.466796	0.571471	0.814502	0.316791	0.546716	5.38254	4.71678	5.47062
2210406O10Rik	0.277642	0.496096	0.328926	0.31488	0.25563	0.178882	1.28198	0.424602	0.537952	0.2241	0.290591	0.15747
2210407C18Rik	1.81627	1.66739	1.78184	1.22957	0.766457	2.35801	0	0	0.612056	0.401722	0.0792074	0.15805
2210408F21Rik	7.41524	11.7596	9.41369	11.2483	10.7835	9.10759	31.3631	17.7472	18.3857	12.1286	16.7803	9.52805
2210408I21Rik	0.879942	0.517002	0.480869	0.343122	0.356478	0.331562	0.571417	0.329896	0.417511	0.602041	0.380673	0.551316
2210409E12Rik	0	0	0	0	0	0	0	0	0	0	0	0
2210411M09Rik	0.11552	0.195787	0	0.18769	0.212723	0.251123	0.26373	0	0	0.511015	0.241816	0.844406
2210412B16Rik	0.687177	0.873486	0.898867	0.976922	0.79087	0.871394	0.915139	0.828086	0.416823	0.759948	0.359613	0.538177
2210414B05Rik	0	0	0	0	0	0	0	0	0	0.606171	0.398396	0.953947
2210417A02Rik	1.02377	1.98299	1.27538	1.78217	2.82781	0.74184	0.779081	1.05746	0.709705	1.16453	1.07152	1.22177
2210418O10Rik	8.8101	3.21827	9.22511	5.87559	6.17954	2.50311	10.4824	9.85022	9.20858	4.93719	4.81313	9.01338
2210420H20Rik	0.119294	0	0.104029	0	0.329508	0.172885	0.181564	0.191675	0.385923	0.211083	0	0.12457
2300002M23Rik	0	0	0	0	0	0	0	0	0	0	0	0
2300003K06Rik	0	0	0	0	0	0	0	0	0	0	0	0
2300009A05Rik	34.1482	28.7428	28.2065	24.3966	25.2112	24.0741	30.3171	28.2559	23.1322	19.1657	23.6889	21.195
2310001H17Rik	19.5961	18.7138	19.605	20.605	15.9663	17.0192	10.2037	12.2963	11.7688	9.1694	8.88606	7.94956
2310001K20Rik	0	0	0	0	0.0627154	0.0987155	0	0	0	0	0	0
2310001K24Rik	0	0.837244	0.516943	0.389502	0.363866	0.429551	1.0526	0.319896	0.689694	0.17482	0	0.0989434
2310002F09Rik	3.44579	2.58221	1.94015	2.93517	1.67864	3.31589	4.21293	4.34047	3.89435	2.03609	1.02552	1.904
2310002L09Rik	0.269946	0	0	0	0	0	0	0	0	0	0	0
2310003L06Rik	0	0	0	0	0	0	0	0	0	0	0	0
2310005A03Rik	0.0853822	0.25847	0.33856	0.244546	0.196532	0.216542	0.6994	0.138564	0.534761	0.30697	0.223411	0.404107
2310005E17Rik	0	0	0	0	0	0	0	0	0	0	0	0
2310007B03Rik	1.1188	0.392251	0.35694	0.266013	0.125622	0.257051	0.587103	0.416521	0.286902	0.458698	0.892509	0.95088
2310008N11Rik	0.139091	0.140853	0.37426	0	0	0.0924847	0	0.111742	0	0.429368	0.173968	0.613727
2310009A05Rik	29.3774	19.29	20.0191	19.6321	19.1531	18.7428	16.4724	20.4715	20.761	22.1265	23.5877	18.4483
2310009B15Rik	12.945	8.36985	8.57689	8.51105	6.65414	8.11785	8.83014	10.9583	10.1821	11.0856	20.5099	11.965
2310010J17Rik	24.294	16.3793	20.7218	23.2401	28.7814	17.8367	20.9738	22.2094	24.4813	21.7721	22.5214	14.6039
2310011J03Rik	11.6117	9.75017	9.20249	9.03156	8.44886	8.64416	7.6009	8.64797	9.56237	14.8631	22.7919	18.8696
2310014F06Rik	1.31297	0.158888	0.0980647	0.121925	0.241591	0.244618	0.199791	0.150541	0.0605144	0.23208	0.274555	0.352481
2310015A10Rik	1.6078	0.97986	1.05635	1.20772	0.93281	0.957564	4.10634	1.20319	1.1133	1.9583	1.16412	1.8744
2310015D24Rik	0.0564596	0.0318965	0.049235	0.0611547	0.0173278	0.0136372	0.0143218	0.0151193	0.0304417	0	0.0196976	0
2310015K22Rik	0.16223	0.103107	0.106103	0.0329477	0.112026	0.0587772	0.123456	0.162914	0.196809	0.0717639	0.0424491	0.127054
2310016D03Rik	0	0	0	0	0	0	0	0	0	0	0	0
2310016D23Rik	0	0	0	0	0	0	0	0	0	0	0	0
2310016G11Rik	0.256584	0.597567	0.0837142	0.36006	0.53195	0.325048	0.292216	0.413683	1.01218	0.358541	0.168075	0.400976
2310020H05Rik	0.0984002	0	0	0	0	0	0	0	0	0	0	0
2310022A10Rik	7.70539	5.98643	5.87541	5.28802	3.62172	4.02941	5.64879	4.32581	4.59639	8.91176	5.9583	11.1391
2310022B05Rik	14.4466	5.34461	4.89521	5.01628	6.12615	7.02267	3.99543	5.53106	5.36791	10.0496	11.7679	14.0855
2310026I22Rik	0	0	0	0	0	0	0	0	0	0	0	0
2310026L22Rik	2.2897	3.44947	1.99671	1.24006	2.10817	2.21221	1.74245	2.24825	1.64607	1.57558	2.13022	1.32832
2310030A07Rik	0	0	0	0	0	0	0	0	0	0	0	0
2310030G06Rik	13.253	10.3989	9.2885	10.4074	10.8916	9.53219	7.50804	10.1344	7.86027	8.81558	9.81252	8.96981
2310031A07Rik	0.264882	0	0.0583249	0.211129	0.191704	0.10536	0.0492752	0.111441	0.0523685	0.589254	0.407771	0.283965
2310033P09Rik	7.96392	5.55254	6.24828	6.51003	6.38006	5.94344	4.59046	6.8536	6.21428	6.92299	9.37414	6.67794
2310034C09Rik	0	0	0	0	0	0	0	0	0	0	0	0
2310034G01Rik	0.918762	0.185374	0.267065	0.284333	0.483383	0.529906	0	0.140592	0.17692	0.232241	0.320537	0.182742
2310034O05Rik	0.831077	2.60976	2.31835	3.14684	1.76501	1.68544	1.64267	3.33621	2.17035	0.877448	3.59932	1.55875
2310035C23Rik	15.1722	12.1673	10.0743	10.2907	10.4861	8.74321	12.7582	11.4181	10.6682	15.6557	19.5149	18.4161
2310036O22Rik	98.6704	68.4233	69.2041	76.5456	72.4633	71.8149	72.2591	71.5996	70.548	89.8744	144.078	95.9573
2310039H08Rik	57.6824	58.415	57.9322	55.7816	51.465	51.7617	69.9208	60.8307	61.6002	41.3159	69.8118	36.3639
2310039L15Rik	0	0	0	0.353952	0.356439	0	1.31616	0	0.530434	0	1.15107	0.872765
2310040G07Rik	0.586047	0.165542	0	0.299183	0.518947	0.266864	1.27083	0.461809	0.744638	0.172829	0.40892	0.384572
2310040G24Rik	1.15675	2.0359	2.9486	2.03484	1.72967	2.0419	0.406283	3.05054	1.64597	2.44041	4.91557	3.43297
2310043L19Rik	0	0	0	0	0	0	0	0	0	0	0	0
2310043M15Rik	0.535477	0.352344	0.32962	0.460599	0.38778	0.331376	0.460234	0.749157	0.641978	0.371249	0.316494	0.236823
2310043O21Rik	0.243126	0.103014	0	0	0	0	0	0	0	0	0	0
2310043P16Rik	0.219046	0.153757	0.110448	0.11466	0.170266	0.136746	0.149586	0.224334	0.158096	1.91981	1.21347	2.42757
2310044K18Rik	0	0	0	0	0	0	0	0.0983619	0.0990224	0	0	0
2310046K23Rik	0	0	0	0	0	0	0	0	0	0	0	0
2310047D07Rik	0.403702	0	0.166802	0.163977	0	0	0	0	0.0816249	0.267872	0.42253	0.105389
2310050C09Rik	0	0	0	0	0	0	0	0	0	0	0	0
2310057J18Rik	0	0	0	0	0	0	0	0	0	0.0363433	0.0429948	0
2310057M21Rik	5.08752	2.14422	2.15182	2.94628	1.8039	3.44446	4.1157	2.20761	4.58375	4.11217	3.00335	2.55276
2310057N15Rik	0	0	0	0	0	0	0	0	0	0	0	0
2310058D17Rik	0.46673	0.252131	0.225114	0.218693	0.281328	0.149392	0.175816	0.192002	0.191507	0.353914	0.388444	0.341121
2310061I04Rik	35.1781	22.5963	23.2553	19.5394	21.4304	23.6326	69.6584	31.2591	35.2772	20.5093	24.501	20.4614
2310061N02Rik	0	0	0	0	0	0	0	0	0	0	0	0
2310065F04Rik	0.120498	0	0	0	0	0	0	0	0	0	0	0
2310068J16Rik	0.778791	0.340385	0.293751	0.359759	0.509677	0.481346	0.737567	0.552529	0.359839	0.344601	0.463506	0.404634
2310069B03Rik	0	0	0	0	0	0	0	0	0	0	0.0538564	0
2310069G16Rik	0.239439	0.879249	0.2088	0.324187	0.29394	0.404835	0.121474	0.0641193	0.193649	0.141224	0.0835352	0.0833427
2310074N15Rik	0	0	0	0	0.123365	0	0.101964	0.107642	0.108365	0.118542	0.280474	0.279828
2310075C17Rik	0.378038	0	0	0	0	0.273932	0	0	0	0	0	0
2310079G19Rik	0	0	0	0	0	0	0	0	0	0	0	0
2310081O03Rik	0	0	0.0798174	0	0	0	0	0.0735323	0	0	0	0.0955778
2410002F23Rik	34.6903	15.7668	16.3276	15.8149	14.3964	16.6162	14.2525	17.6549	15.1253	18.3907	20.3657	24.9939
2410003L11Rik	1.46534	0.210534	0.866608	0.403655	0.686237	0.263923	0.560767	0.199592	0.602796	0.102434	0.511227	0.897824
2410004B18Rik	22.1046	14.089	12.3936	11.3318	10.6765	10.7605	11.6647	9.88572	10.0266	18.7426	29.0544	20.6673
2410004I01Rik	0	0	0.0451904	0	0.047713	0.0751015	0	0	0.0419115	0	0	0
2410004P03Rik	0.584321	0.281876	0.263398	0.388922	0.368394	0.267087	0.335932	0.208591	0.383746	0.336938	0.106092	0.315563
2410006H16Rik	49.6186	45.5239	52.8091	56.6543	57.7354	41.3334	86.2222	67.797	44.8695	81.2295	149.46	92.6108
2410012E07Rik	0	0	0	0.0359104	0	0	0	0	0	0.0393839	0.0462662	0
2410015M20Rik	119.478	91.0915	93.3365	95.7872	93.5387	89.1142	119.756	114.131	121.607	85.3955	99.6737	88.6621
2410016O06Rik	3.40746	3.75581	2.86754	2.7294	2.8521	2.7799	2.84692	3.71375	3.91213	3.8579	5.33711	3.35911
2410017I17Rik	0	0	0	0	0.0254091	0.0400819	0	0	0.0223195	0.0253942	0	0.0306442
2410018L13Rik	1.91019	0.729426	0.603625	1.28874	0.912181	1.05357	1.28473	0.730164	1.03205	0.641704	1.14564	1.77827
2410021H03Rik	0.362871	0.153751	0.158219	0.221089	0.250576	0.0657354	0.207106	0.291519	0.366846	0.464212	0.474743	0.18946
2410022M11Rik	2.31541	1.60994	1.91558	1.67599	1.73553	1.08625	1.60846	2.55604	1.72857	1.73333	3.53373	1.84435
2410024N13Rik	0.260305	0.128806	0.116222	0.439641	0.560123	0.25037	0.213058	0	0.252002	0.312215	0.59414	0.133089
2410080I02Rik	0.238406	0.202029	0.415798	0.193674	0	0.172753	0	0	0	0	0.748575	0.9958
2410089E03Rik	1.6626	1.03894	0.899853	1.00269	1.05055	0.907144	1.32526	0.874142	0.805553	1.80892	1.16628	2.13811
2410124H12Rik	0.101125	0	0.0881849	0	0	0	0	0.0812409	0	0	0.105841	0
2410131K14Rik	2.11214	0.774456	0.69552	0.794223	0.67211	0.856917	4.76987	0.886232	1.04879	0.989306	1.27089	1.17597
2410137M14Rik	0	0	0	0	0	0	0	0.0784478	0	0	0.204405	0
2410141K09Rik	0.189408	0.0687903	0	0.016352	0.210897	0.0147157	0.0460171	0.0485289	0.0654548	0.0448498	0.189287	0.0210728
2410152P15Rik	0	0	0	0	0	0	0.0580197	0	0.061662	0	0.079798	0
2500002B13Rik	4.07597	1.08368	2.43479	2.99993	2.91032	2.20789	5.03353	2.64961	1.61515	4.21548	9.01362	4.17393
2500004C02Rik	5.63678	2.81119	3.30528	3.17014	3.75068	3.94287	1.34245	1.61966	0.909769	2.68429	1.4313	2.89472
2510002D24Rik	20.6577	16.5724	14.5444	18.9258	19.7199	12.3826	10.3264	16.3685	14.3575	7.06506	8.02411	7.92712
2510009E07Rik	6.18008	4.5039	4.03297	2.82822	3.13904	3.6124	1.27765	2.62312	3.43212	12.3386	13.605	16.467
2510016D11Rik	2.15041	1.60141	1.98889	2.38217	1.61993	1.88875	0.843017	2.04168	1.84458	1.21069	1.22766	1.36092
2510017J16Rik	0.769841	0.815468	0.837582	0.508133	0.664505	0.767028	0.470462	0.657121	0.778275	0.25541	0.352514	0.452187
2510039O18Rik	17.698	11.0769	10.0598	10.6188	11.6073	11.3603	13.8678	11.9782	10.7841	23.5581	32.4159	28.6704
2510046G10Rik	2.7353	5.72202	5.99787	5.57248	3.75637	4.26639	4.56396	4.73137	7.05623	5.0112	4.26231	5.7038
2600006K01Rik	0.297323	0.144027	0.0741126	0.103352	0.0782359	0.123225	0.453518	0.273378	0.171962	0.400951	0.266357	0.620088
2600014E21Rik	0.0303696	0.0128673	0	0.0042841	0	0	0.00771539	0.012199	0	0.00447931	0.0105939	0.00529583
2610001A08Rik	0.0766997	0	0.0668851	0	0	0	0	0.0616182	0	0	0	0
2610001J05Rik	29.2369	21.0352	20.7743	21.8452	20.4408	19.2254	10.8535	17.616	20.5091	34.0956	31.9227	37.8798
2610002M06Rik	5.36446	4.33532	4.41629	3.87143	3.97894	4.3166	3.34578	4.51953	4.56418	5.96697	4.85735	6.98066
2610005L07Rik	10.8988	10.6237	7.44658	4.75471	7.14722	5.89015	8.80788	6.30711	6.16985	11.5504	6.90811	9.1176
2610008E11Rik	4.91131	3.82853	3.23151	3.18565	3.13147	2.54726	2.82966	2.61001	2.59674	3.07639	2.3643	3.23349
2610011E03Rik	0.0251284	0.0222883	0.021913	0.111837	0.0491181	0.131525	0.0967842	0.0432565	0	0	0.0263004	0
2610012C04Rik	0	0	0	0.101418	0.0572259	0.0900749	0.0472984	0.299594	0.103174	0.164965	0.0650523	0
2610016A17Rik	1.38193	0.275443	0	0	0	0.135376	0	0	0.0439148	0	0.109524	0
2610020C07Rik	0.659301	0.318551	0.262305	0.244413	0.311699	0.204036	0.356993	0.21142	0.318699	0.547846	0.314236	0.412621
2610020F03Rik	0.131914	0.335357	0.345102	0.107163	0	0.0955868	0	0.105976	0.213375	0	0.138066	0
2610020H08Rik	15.8506	8.03775	7.90344	10.9765	9.31551	7.5025	5.00567	9.20643	9.55017	10.525	12.6227	11.5209
2610021A01Rik	4.83793	4.2352	3.22085	2.69914	3.57284	3.20003	2.3328	3.14962	4.44858	4.81583	1.75255	4.52451
2610024D14Rik	0.458406	0.77692	0	0	0	0	0	0	0	0	0	1.43604
2610027F03Rik	0	0	0	0	0	0	0	0	0	0	0	0
2610027K06Rik	0.811743	0.359844	0.277927	0.269508	0.0250975	0.148694	0.359279	0.242114	0.343431	0.215699	0.05706	0
2610028E06Rik	0.427848	0.013263	0.0136484	0.0127145	0.0140826	0.19887	0.104427	0	0.124064	0	0	0
2610028H24Rik	0.0411657	0	0	0	0.0780972	0	0	0	0	0	0	0
2610034O05Rik	0	0	0	0	0	0	0	0	0	0	0	0
2610035D17Rik	2.36128	0.597746	0.766325	0.390172	0.191868	0.330189	0.417652	0.56844	0.569709	0.608671	0.39017	0.604914
2610035F20Rik	0	0	0	0	0	0	0	0	0	0	0	0
2610037D02Rik	1.45559	1.18369	0.83153	0.731968	0.752487	0.597885	0.557455	0.869268	0.925092	0.668148	0.595256	0.881294
2610042L04Rik	0.190377	0	0	0	0	0	0	0	0.194706	0	0	0.367071
2610044O15Rik8	11.268	7.16237	7.06918	8.30675	8.09564	7.34952	7.63484	6.17816	5.41035	7.97429	9.01726	11.1484
2610105M22Rik	0	0	0	0	0	0	0	0	0	0	0	0
2610203C20Rik	3.32546	0.790384	0.982308	0.708365	0.978929	0.69813	0.432146	0.419633	0.72164	0.946206	0.473439	0.429042
2610203C22Rik	2.75759	1.43215	1.77385	1.16782	1.55111	1.66082	1.35514	2.14121	1.40585	2.48537	1.77292	2.89998
2610204G07Rik	0.387526	0	0	0	0.059467	0	0	0	0	0.0571419	0.0676	0.0674442
2610206C17Rik	0.0674226	0.0571349	0	0.027386	0.0656895	0	0.0769621	0	0.0272645	0.05965	0.414851	0
2610300A13Rik	0	0	0	0	0	0	0	0	0	0	0	0
2610301B20Rik	7.17182	4.54661	5.07428	5.26384	3.88808	3.31346	3.1722	5.01389	3.61461	4.55549	4.0656	4.35005
2610303G11Rik	0	0	0	0	0	0	0	0	0	0	0	0
2610305D13Rik	1.63178	0.481776	0.49209	0.229984	0.337424	0.19765	0.35077	0.19038	0.240635	2.39829	1.04865	2.25128
2610306M01Rik	4.00952	2.26515	1.5893	2.02342	1.62208	2.28907	1.57184	2.83069	1.91618	2.5261	2.86126	2.02999
2610306O10Rik	0.248443	0.631603	0.433304	0.302741	0.228746	0.270039	0.189063	0.698571	0.301398	0.219802	0.26003	0.389146
2610307P16Rik	3.03148	0.332347	0.121624	0.409966	0.216024	0.158985	0.0233031	0.224093	0.250879	0.072537	0.401263	0.363092
2610316D01Rik	0	0	0	0.0912135	0	0.0800699	0	0.0918513	0	0	0	0
2610318N02Rik	0.428022	0.045339	0.233282	0.117041	0.197044	0.243596	0	0.347234	0.0799777	0.666781	0.504039	0.726297
2610507B11Rik	66.2566	49.0577	43.9488	38.3528	36.5768	37.8329	44.1354	41.1761	47.0644	57.9201	49.2884	66.2308
2610507I01Rik	5.73172	6.94945	4.34466	4.62045	5.60205	4.15329	2.85194	4.99432	4.20771	4.36882	2.5842	4.65005
2610509F24Rik	0	0	0	0	0	0	0	0	0	0	0	0
2610524H06Rik	8.80204	2.4576	1.96739	2.59315	2.9686	2.4299	1.05186	1.30596	2.1502	9.01802	12.3332	9.28994
2610528A11Rik	0.202651	0	0	0	0	0.073422	0	0.0814019	0	0.268933	0.212102	0.423227
2610528J11Rik	31.3838	16.5713	18.0903	17.4507	17.7035	17.2965	10.7257	11.8803	12.3115	7.40488	4.12197	6.68899
2700012I20Rik	1.16298	0.268781	0.553182	0.51533	0.389374	0.536274	0.402282	0.254811	0.171015	0.7483	0.885254	0.441607
2700016F22Rik	0.0629225	0.0550001	0.0603194	0.0334665	0.0576817	0.0663577	0.0132102	0.0780276	0.0775857	0.026792	0.0652115	0.0804937
2700029L08Rik	0.121288	0	0.105768	0.131374	0.0744478	0.0585913	0.0615326	0.0324796	0.0980932	0.0715369	0	0.0844346
2700029M09Rik	21.144	12.2374	13.834	13.9728	12.4899	12.0342	5.37913	7.29943	9.08027	17.9629	17.0358	17.9224
2700033N17Rik	2.25886	0.998707	0.770795	0.957404	1.17552	0.853984	1.34528	0.710099	1.03259	0.868892	0.822333	1.1281
2700038G22Rik	1.85668	0.875162	0.609424	0.530994	1.05105	0.47724	0.260033	0.669299	0.779293	0.543464	1.10197	0.413065
2700046A07Rik	0.946179	0.071191	0.0732596	0.0682468	0.243377	0	0.394384	0	0.135888	0.467724	0.398943	0.431714
2700046G09Rik	2.51978	1.86462	1.67122	1.35505	1.79718	1.41441	0.918254	1.79622	1.52125	0.879158	1.52295	0.889426
2700049A03Rik	2.77435	1.75107	2.18993	2.4897	1.45193	1.71341	1.54774	1.29536	0.849289	2.32942	1.52465	2.08101
2700060E02Rik	67.7602	60.7733	53.815	57.2584	54.5007	54.5496	44.664	51.4677	54.7583	67.9578	67.805	75.4487
2700062C07Rik	8.95157	6.86325	7.4875	4.84799	5.66278	5.73631	8.29498	6.55545	7.48596	8.40449	7.96689	7.12188
2700068H02Rik	0.183512	0.103674	0.0266716	0.0745398	0.0565903	0.0664879	0.175741	0.147428	0.074455	0.135297	0	0.127752
2700069I18Rik	1.10726	0.641676	0.314644	0.267611	0.996624	0.54869	0.549154	0.67213	0.100903	0.750008	0.578987	0.753543
2700078F05Rik	0.0690641	0.0288517	0.0147403	0.0416766	0.0660901	0.0412845	0	0	0.0141596	0.0640543	0.0178547	0.055263
2700080J24Rik	0.0428348	0	0.0950048	0.0622932	0.0343442	0.0306275	0.0860882	0.0614388	0.0574432	0.0354494	0	0
2700081O15Rik	9.05654	3.71388	2.73714	2.8278	3.16974	2.7047	1.47622	3.02275	3.07362	2.77441	3.50214	3.06752
2700089I24Rik	0.0688078	0.0605025	0.0729158	0.168848	0	0.0490439	0.0644655	0.0411223	0.0800766	0.0110165	0.0381974	0.0703551
2700094K13Rik	49.2525	31.0774	30.8703	32.0151	31.4512	37.7643	7.44747	24.9981	22.2461	27.6945	67.0295	38.5471
2700097O09Rik	10.269	6.97633	8.00293	8.66852	7.13118	9.8626	10.5159	8.36482	8.89817	6.63227	5.30862	7.04986
2700099C18Rik	4.95864	3.67134	2.58737	3.43578	4.36963	2.31305	0.59428	1.02482	1.22668	2.74899	3.29465	4.44528
2810001G20Rik	7.06208	4.65561	4.97483	3.54102	4.0587	3.88857	4.30948	3.33461	3.6374	2.90539	5.31601	3.27681
2810002D19Rik	2.00103	1.38954	0.995095	0.790211	1.02355	0.684712	0.422992	0.714475	0.944046	1.77035	1.22171	1.27694
2810004N23Rik	16.2692	14.4101	13.3195	14.0954	13.3858	13.8269	13.9942	13.1397	13.228	13.5515	13.3597	13.6
2810006K23Rik	5.51503	5.98863	5.08787	4.99805	4.33978	5.05776	3.47663	3.76126	4.55028	5.26055	6.38762	4.70145
2810013P06Rik	5.38734	3.38278	3.18668	2.61873	3.06384	2.76132	6.8593	3.49949	3.01348	3.81528	3.23804	3.19953
2810021J22Rik	1.71952	1.09708	1.31607	0.956575	0.72906	0.966901	0.915573	0.700454	1.05049	2.14913	0.71604	0.843457
2810025M15Rik	43.0971	26.3763	24.0109	15.8911	23.1259	25.1566	17.2126	18.1154	10.6503	32.1523	55.1446	29.6959
2810029C07Rik	1.40265	0.0495259	0.127413	0.0949555	0.21524	0.169396	0.756076	0.563422	0.118168	0.956562	0.795201	1.70879
2810030D12Rik	3.42949	4.24588	3.66489	4.14894	4.83813	3.98748	6.21237	4.87929	4.33132	1.68086	1.30605	1.42811
2810032G03Rik	0.230817	0.0930425	0.0718096	0.0222987	0.101091	0.0795597	0.0417768	0.0355059	0.0221997	0.0971382	0	0.0286629
2810039B14Rik	3.3748	3.07463	2.80855	2.41126	2.6366	2.85714	2.47171	3.79903	2.83594	1.59636	0.935957	2.6202
2810047C21Rik1	0	0	0	0.145953	0.454429	0.0666718	0	0	0.0290345	0.663069	0	0.740686
2810049E08Rik	0.0567073	0.0480546	0	0	0	0.082182	0.129462	0.136671	0	0.05017	0	0
2810402E24Rik	3.22165	2.73668	2.34291	2.30933	2.33244	2.28313	2.28246	2.85746	2.678	2.61627	2.42705	2.00765
2810403A07Rik	30.6585	25.441	21.2516	23.0005	21.3614	21.6529	30.3879	23.2034	25.0434	27.4761	26.0693	27.6834
2810403D21Rik	4.69065	3.2652	3.40063	3.26098	3.46068	2.33888	7.64975	5.1545	3.82245	3.28387	2.14499	2.16831
2810404F17Rik	0	0.0289434	0.119225	0.0554633	0.0327712	0	0.0584238	0.0822726	0.0276504	0.0605062	0	0
2810404M03Rik	0	0	0	0	0	0	0	0	0	0	0	0
2810405F15Rik	0.13977	0	0.0609423	0	0.0643442	0.0506397	0.0531818	0	0	0	0	0.0729757
2810405F17Rik	1.56182	0.945364	1.07012	0.543761	0.718997	0.808371	0.594267	0.672172	1.26315	0.49349	1.34276	1.10668
2810407A14Rik	0.0682325	0	0	0	0	0.0187903	0.0913916	0	0	0	0	0
2810408A11Rik	1.75226	0.911139	1.1066	0.616518	0.558314	0.431421	0.0930347	0.399247	0.0457251	0.776794	0.680836	1.06597
2810408I11Rik	4.99823	3.13966	4.20879	3.8977	3.21639	3.05057	0.762017	1.60602	2.90339	5.07255	5.87317	7.92018
2810410L24Rik	10.602	4.24135	3.08901	3.30495	2.87246	3.64551	3.74127	1.80933	3.8784	3.0883	3.54305	2.07098
2810414N06Rik	1.16926	1.54132	1.51382	1.23558	1.35566	1.03554	1.29944	1.80911	1.54107	0.957837	0.961297	1.08531
2810417H13Rik	13.0116	7.35035	7.35696	7.91199	9.82287	6.71301	0.526231	2.43322	2.69669	7.84715	9.08748	9.84932
2810425M01Rik	0.217561	0.630339	0.542641	0.606556	0.575788	0.361199	1.67458	0.499483	0.576524	0.274894	0.400629	0.45431
2810428I15Rik	64.0971	49.8213	45.2862	53.1878	48.6388	44.454	36.7434	52.9299	56.2298	52.6032	108.587	53.4971
2810428J06Rik	0.380951	0.524342	0.16521	0.274164	0.278667	0.312316	0.545999	0.300967	0.324275	0.317282	0.353102	0.204695
2810429I04Rik	3.37085	1.35904	0.761046	1.02596	1.07888	0.88696	1.9392	1.23576	1.00911	1.77071	1.27285	1.38937
2810430I11Rik	0.0635974	0.0538934	0.0277297	0.0387484	0.0292776	0.0460837	0.0241986	0.0383192	0.0257177	0.0281329	0.0332818	0.0498076
2810432F15Rik	0	0	0.0976492	0	0	0.081141	0.170429	0	0	0	0	0
2810433D01Rik	0.590765	0	0.153943	0	0.0557352	0.0466998	0.0460663	0.105364	0.0489582	0.053556	0.0633578	0
2810442N19Rik	0.426196	0.120586	0.12409	0	0.196525	0.206223	0.054144	0	0.230172	0	0	0.222523
2810454H06Rik	0.364244	0.426253	0.499141	0.253629	0.255517	0.276506	0.448779	0.24189	0.294588	0.322254	0.236001	0.416578
2810455O05Rik	0.38675	0.268249	0.180008	0.306586	0.421776	0.382195	0.424993	0.618495	0.31399	0.463969	0.252196	0.322347
2810459M11Rik	18.8849	35.1743	30.6252	27.7719	27.8379	24.838	13.7801	26.5307	28.6154	21.1038	17.9646	15.8805
2810468N07Rik	0.400611	0.0754409	0.232899	0.0361605	0.204917	0.161272	0.135494	0.14304	0.036	0.196905	0.0931768	0.0929621
2810471M01Rik	0.0732159	0	0.0638471	0.0301436	0	0.0538556	0.0557167	0.0294097	0.0316406	0.0647754	0.0383153	0.0389706
2810474O19Rik	6.81656	5.83375	4.61292	3.03104	4.05341	3.87793	5.74079	4.69238	4.09018	10.2465	5.38424	9.95962
2900002M20Rik	0	0	0	0	0	0	0	0	0	0	0	0
2900005J15Rik	2.93998	3.56519	2.63254	3.41947	3.61977	2.78536	3.0817	3.22586	3.00029	1.37717	1.76811	0.909866
2900009J06Rik	0.579443	0.163676	0.673728	0.156907	0.84428	0.979704	7.07153	0.310338	0.468633	1.92835	2.02156	1.43934
2900011O08Rik	0.139842	0	0	0	0.0624657	0	0	0	0	0.0600234	0	0.182453
2900018N21Rik	0.259413	0.0314044	0.0969508	0.0903169	0	0.0805607	0.084605	0.0595443	0.0299721	0.196721	0.0387875	0.116094
2900022M07Rik	0.375661	0.222365	0.243594	0.254313	0.345878	0.147499	0.591247	0.268769	0.303822	0.276962	0.131061	0.457655
2900026A02Rik	9.19661	10.3163	9.50343	10.5992	9.86334	11.9545	7.5822	15.7419	15.5058	10.6519	9.18526	12.1385
2900027M19Rik	2.34484	2.18597	2.13481	2.19275	2.02087	1.90801	1.97359	1.99731	1.99131	1.70957	1.13574	1.37171
2900035J10Rik	0	0	0	0	0	0	0	0	0	0	0	0
2900037B21Rik	0	0.300519	0	0.576182	0.326514	0	0	0	0	0	0	0
2900041M22Rik	0.096855	0	0	0.0262273	0	0.0467884	0.0491373	0	0	0.0285631	0.0337907	0
2900042K21Rik	0.112968	0	0.255901	0.125209	0	0.0818582	0.70033	0	0.274093	0	0.183057	0.117964
2900052L18Rik	2.7591	2.52909	1.79931	2.09067	1.73013	1.54853	1.68234	2.13124	1.87562	1.79288	1.42686	1.30815
2900052N01Rik	0.130651	0.0221431	0	0	0	0	0	0	0	0.0231178	0	0
2900055J20Rik	0	0	0	0	0	0	0	0	0	0	0	0
2900060B14Rik	0.256546	0.108701	0	0.416821	0.118103	0.0929488	0.0976149	0.103051	0.207486	0	0.134256	0
2900064F13Rik	0	0.0536481	0	0	0	0	0	0	0	0.0560098	0.0662606	0.0661079
2900064K03Rik	0.0906735	0.225183	0.123264	0.132985	0.0977505	0.166186	0.0401205	0.0283011	0.0756496	0.0778069	0.0735437	0.0199825
2900069G24Rik	0	0	0	0	0	0	0	0	0	0	0	0
2900072N19Rik	0	0	0	0	0	0	0	0	0	0	0	0.176319
2900076A07Rik	11.6055	9.29271	8.88562	9.16193	5.98796	8.98837	4.96303	5.34287	5.55904	6.66016	4.92151	5.81683
2900076G11Rik	0	0	0.103546	0.0964606	0.109326	0.0860408	0.0903601	0.0953921	0	0	0.248556	0
2900079G21Rik	0.124915	0	0.0544652	0	0	0	0	0	0	0.0552571	0.0653702	0
2900089D17Rik	2.53055	0.635363	0.944473	0.683266	1.81594	0.83349	2.09047	2.31246	0.689945	2.70334	1.44467	2.18924
2900092C05Rik	0	0	0	0	0	0	0	0	0	0	0	0
2900092N22Rik	0.0423025	0	0	0.0687306	0	0	0	0.0339846	0	0.0374258	0	0.0441735
2900092O11Rik	0	0	0	0	0	0	0	0	0	0	0	0
2900093K20Rik	4.74201	3.30931	2.91897	3.85226	3.33874	3.33507	2.22886	3.02526	3.94797	1.48071	2.18963	1.74767
2900097C17Rik	17.6171	27.586	21.9981	22.0639	22.7822	23.8841	20.2175	25.626	23.8989	25.5453	48.1266	38.7112
3000002C10Rik	3.19433	2.88864	3.01859	2.03594	2.17735	1.83596	1.18977	1.6968	1.87593	1.35819	1.3855	1.7308
3010001F23Rik	0.452081	0	0	0.324787	0	0.144851	0	0.0807264	0.0798901	0	0	0.102049
3010003L21Rik	0.661148	0.481834	0.461237	0.326053	0.400333	0.335355	0.477972	0.295571	0.561448	0.333918	0.657384	0.552311
3010026O09Rik	8.23074	6.98794	4.69559	7.74243	10.8122	4.32556	0.949197	4.54897	3.85144	4.74225	3.25267	2.59281
3100002H09Rik	0	0	0	0	0	0	0	0	0	0	0	0
3100003L05Rik	0	0	0	0	0	0	0	0	0	0	0	0
3110001I22Rik	1.16982	1.67722	1.07008	1.25353	1.57207	1.1237	2.34543	1.54981	1.60988	1.74085	1.56156	1.6412
3110002H16Rik	15.1994	19.861	20.2343	17.7064	19.5691	17.9762	22.3419	18.6538	22.4083	25.8036	20.5607	30.4826
3110004A20Rik	0	0	0	0	0	0	0	0	0	0	0	0
3110009E18Rik	2.95684	2.00585	2.77424	1.7537	2.48232	1.31539	0.975652	2.60143	2.34662	3.08763	2.29961	2.20933
3110018I06Rik	0	0	0	0	0	0	0	0	0	0	0	0
3110021N24Rik	0.126896	0.188184	0.113112	0.0515433	0.146044	0.187846	0.0490375	0.180382	0.0256573	0.0561337	0.0332036	0
3110031N09Rik	0.378038	0.640709	0	0.608744	0.348066	0	0.863051	0.760201	0.484785	1.00337	0	0.789514
3110035E14Rik	0	0.0141789	0.0145909	0	0.0154054	0	0.0127328	0.0134419	0.0135322	0.029606	0.140098	0.0873595
3110039M20Rik	0	0	0	0	0	0	0	0	0	0	0	0
3110040N11Rik	32.1703	24.5679	22.8152	22.6288	22.8459	24.9918	13.0145	18.8167	24.2655	25.085	42.181	26.757
3110043O21Rik	5.60906	3.93925	4.20977	4.37203	4.64116	4.59543	17.3561	3.97944	4.10118	13.2307	14.8048	14.4446
3110045C21Rik	1.47192	0.871033	1.15997	0.711548	1.05772	0.92006	0.276071	0.340019	0.342302	0.160478	0.171769	0.252548
3110052M02Rik	2.35698	2.45079	2.64879	2.39356	1.3746	1.96917	1.34727	1.68487	1.68422	1.86181	0.97077	1.59131
3110053B16Rik	0.787663	0.674945	0.888828	1.02133	0.349938	0.75782	1.39805	0.971991	0.46535	1.11477	2.29224	1.2486
3110056K07Rik	7.08578	3.73021	3.42516	2.82364	2.47473	3.6585	2.64032	3.57801	3.42081	4.4357	3.33763	4.07305
3110062G12Rik	0.125866	0	0.0365867	0.0340833	0	0	0.0319277	0.0337057	0	0.111356	0	0.0876219
3110062M04Rik	2.60503	2.17438	1.25741	1.36698	1.49662	1.82984	1.09889	1.18174	1.50517	1.40436	1.68738	2.01659
3110067C02Rik	0.0803593	0.0908536	0.0931692	0.108494	0.0988169	0.0966475	0	0	0.108302	0.0473729	0	0.139982
3110070M22Rik	0.997498	0.986176	0.622686	0.405168	0.659938	0.481868	0.463887	1.3356	0.896379	1.12764	0.638012	0.810144
3110079O15Rik	0.368284	0.468134	0	0.299183	0.508628	0.266864	0.218225	0.443803	0.59571	0	0	0.192286
3110080O07Rik	0.186915	0.0527982	0.108665	0.101229	0.0573653	0.135442	0	0.150162	0.0503901	0.0551224	0.130422	0
3110082I17Rik	4.66295	4.09324	3.67319	2.64475	3.20339	3.32642	1.44844	2.4817	2.51953	7.38474	9.39732	8.19116
3110082J24Rik	0	0	0	0	0	0	0	0	0	0	0	0
3110083C13Rik	0.93584	0.198261	0	0.190062	0	0.0565103	0	0.125304	0.126146	0.344981	0.571367	0.407179
3110099E03Rik	1.90558	0.0751791	0	0.036035	0.0816822	0.0964273	0.101268	0.0712717	0.107625	0.0844209	0.0464267	0.0926395
3222401L13Rik	0.174917	0.164696	0.118637	0.126308	0.161048	0.183079	0.0887399	0.124909	0.110029	0.154751	0.142391	0.243537
3300002A11Rik	0	0	0	0	0	0	0	0	0.0911629	0.30689	0	0.117704
3300002I08Rik	0.753224	0.617519	0.755828	0.646659	0.462933	0.842207	0.55935	0.197907	0.257603	1.05213	1.16135	1.32981
3300002P13Rik	0.0573434	0	0	0	0	0	0	0	0	0	0.0600178	0
3300005D01Rik	0.785918	0.379859	0.275567	0.13863	0.314239	0.162407	0	0.253868	0.383359	2.31725	0.843646	0.712785
3425401B19Rik	0.0676715	0	0	0.00783794	0.0177125	0	0.00728472	0	0	0.0171259	0.0800662	0.131183
3632451O06Rik	2.48613	0.252023	0.297142	0.447988	0.562551	0.759982	0.35795	0.111439	0.393602	0.0748232	0.60164	0.0368238
3632454L22Rik	0.341378	0.175614	0.251019	0.0787783	0.144259	0.116935	0.158718	0.210767	0.203935	0.25638	0.174499	0.148226
3830403N18Rik	0.124458	0.188768	0.223999	0.315068	0.320546	0.0901845	0.209612	0.175109	0.0540284	0.31087	0.598628	0.2783
3830406C13Rik	10.0132	6.76241	7.01341	6.63041	6.87998	6.28949	3.12306	6.58314	6.6816	10.0897	8.59648	9.90039
3830408C21Rik	0.101536	0.200766	0.177086	0.0549896	0.0623237	0.171673	0.0515119	0.108761	0.164237	0.239548	0.0708474	0.212052
3830417A13Rik	0	0	0	0	0	0	0	0	0	0	0	0
3830422I06Rik	0	0	0.0454669	0	0	0	0	0	0	0	0	0
3830432H09Rik	0.0461928	0.0195722	0	0.0375256	0.0343199	0.0570321	0.0527286	0.0371099	0.0560387	0.122603	0.60434	0.467085
3930402G23Rik	2.10787	2.16878	1.99207	3.68361	3.57201	3.66815	14.7783	0.647549	1.33606	0.878554	5.79475	3.91039
4430402I18Rik	5.76414	3.51483	6.88915	4.55686	5.66434	5.73584	0.331164	1.99194	2.5948	1.95275	4.72998	2.33467
4631405J19Rik	0.302796	0.209106	0	0.306098	0.229717	1.31753	0.0379732	0.0660793	0.314363	3.26691	13.6279	4.91798
4631405K08Rik	0	0.0226644	0.0233229	0.0217271	0	0	0	0.0214864	0	0.0236621	0.111971	0.0837845
4632404H12Rik	2.82932	2.27034	2.00489	1.6673	1.54862	1.64541	1.96454	1.8457	1.8707	1.8963	1.33482	1.28209
4632404M16Rik	0.038131	0	0	0.0309765	0	0	0	0	0	0	0.0598641	0.0398174
4632411P08Rik	0.188853	0.0437656	0.104922	0.18797	0.116355	0.0381254	0.175362	0.143166	0.153579	0.136747	0.251248	0.305136
4632415L05Rik	4.12518	3.36251	3.0017	2.63388	2.90774	3.61952	4.10053	3.23308	3.06611	2.40204	2.92232	2.16097
4632427E13Rik	1.52754	1.23346	1.35691	1.43113	1.32718	0.991402	0.60796	1.18028	1.43204	1.15787	0.913593	0.915214
4632428C04Rik	1.1236	1.2242	1.43974	1.54614	1.20342	1.41235	0.292651	0.922887	0.649093	1.23752	1.29601	1.41274
4632432E15Rik	0.693978	0.375431	0.360676	0.467062	0.383674	0.467818	0.314784	0.295314	0.373288	0.41183	0.532689	0.615734
4633401B06Rik	0.703104	1.04269	0.510945	1.23756	0.863147	0.594394	0.891761	1.55335	1.0899	0.673887	0.858546	0.55065
4731419I09Rik	0.139228	0.0578564	0.0170396	0.0475644	0.0359861	0.0144999	0.118817	0.0470786	0.0473795	0.104742	0.0247754	0.0205542
4732414G09Rik	0.245041	0.0195018	0.0200684	0.0560857	0.0211887	0.0166758	0.0525387	0.0370561	0	0.0407513	0.0240866	0.279953
4732416N19Rik	0.457023	0.363742	0.312764	0.232396	0.260031	0.227145	0.252993	0.301293	0.290695	0.291196	0.248608	0.390231
4732419C18Rik	0.915075	0.885486	1.01776	0.789934	0.827754	1.1423	0.530901	0.52269	0.556625	0.442339	0.587137	0.462699
4732440D04Rik	1.24091	1.01473	0.835376	0.583661	0.661505	0.544419	0.364499	0.683479	1.15982	0.635641	1.25329	1.00032
4732463B04Rik	2.06867	2.18698	1.78319	2.3662	1.9942	1.75429	1.57707	3.2272	2.4166	1.80081	0.766374	1.22086
4732465J04Rik	3.3545	4.59513	3.94182	4.82046	4.51005	4.32647	5.7486	3.82684	4.48683	1.12756	0.94159	0.95907
4732471J01Rik	0.453169	0.50845	0.398295	0.257196	0.251735	0.28755	0.312275	0.207951	0.12633	0.3839	0.190363	0.620451
4732487G21Rik	1.24516	1.21621	0.922951	0.977809	1.35662	1.00752	1.31078	1.30042	1.14131	1.28521	1.49871	2.02134
4732490B19Rik	0.0683018	0.05788	0.0198539	0.0554863	0.0209622	0.0329951	0.0173257	0	0.0184134	0	0	0
4732491K20Rik	1.00806	0.26511	0.409221	0.38122	0.368055	0.327446	0.978747	0.237369	0.351415	0.430548	0.527538	0.453726
4732496C06Rik	0.266792	0.131882	0.0775509	0.108367	0.22517	0.0966607	0.169189	0.0720983	0.215772	0.452401	0.395582	0.278591
4831440E17Rik	0.741336	0.732923	0.484856	0.752799	0.455041	0.761011	0.611164	0.496306	0.599567	0.327937	0.193978	0.258041
4833403J16Rik	3.4232	0.657235	1.23865	0.900095	1.46203	1.37761	1.54581	1.13699	1.35907	1.66299	1.15966	1.94592
4833404L02Rik	0	0.0933595	0	0	0	0	0.109971	0	0	0.127851	0	0
4833407H14Rik	0.0795995	0.236088	0.104121	0.16166	0.146577	0.201877	0.0605746	0.0639479	0	0.176058	0.20828	0.37404
4833411C07Rik	24.0392	34.3681	30.178	40.0234	38.0689	27.2348	41.2673	24.6995	16.0366	14.2454	6.82667	13.1061
4833412C05Rik	0.115856	0	0.101031	0.212387	0	0.0570323	0	0.0465377	0	0	0	0.18147
4833412K13Rik	0.11996	0.135541	0.139479	0.0324838	0.184081	0.260774	0.0912883	0.128496	0.226378	0.141507	0	0.208775
4833413E03Rik	0	0	0	0.0466247	0	0	0	0	0	0.101556	0	0.0599322
4833413G10Rik	2.13193	1.17083	1.5676	1.26196	0.997766	0.991443	1.93456	1.53341	1.63132	1.17243	0.810988	0.677504
4833417C18Rik	0.576691	0.24505	0.257641	0.355488	0.222883	0.316002	0.59577	0.350892	0.433593	0.649296	0.510141	0.918508
4833418N02Rik	3.01829	2.62856	2.263	1.75455	1.97571	2.03925	3.69199	3.34835	3.40176	4.01251	2.81815	3.09605
4833418N17Rik	0	0	0	0	0	0.0893615	0.0938475	0	0	0	0	0
4833420G17Rik	15.5704	12.0592	11.9086	12.5986	12.9502	11.017	21.0945	20.0556	13.5356	17.0555	15.4652	13.7202
4833421G17Rik	0.0469806	0.0675887	0.346377	0.260152	0.219428	0.115467	0.0604538	0.127641	0.192747	0.140565	0.166588	0.165908
4833421K07Rik	0.0429421	0.146271	0.0374472	0.104655	0.144308	0.0933496	0.130714	0.0344984	0.10419	0	0.0449449	0.0448413
4833422C13Rik	2.27108	1.66062	1.55058	2.13131	1.97593	1.95859	2.41511	1.46545	0.833527	0.851502	1.08872	1.13616
4833422M21Rik	0.360627	0.260048	0.176581	0.099552	0.154558	0.315262	0.168848	0.2476	0.186047	0.164107	0.333058	0.296153
4833423E24Rik	0.0246796	0	0	0	0	0	0	0	0	0	0	0
4833427F10Rik	0.217237	0.0725176	0.035843	0.0997246	0.114426	0.188072	0.0321868	0.158229	0.071649	0.182811	0.125948	0.0437507
4833427G06Rik	0	0	0	0	0	0	0	0	0	0.157446	0	0
4833428L15Rik	0	0	0	0	0	0	0	0	0	0	0	0.0504329
4833439L19Rik	69.9518	30.3951	28.225	22.1388	21.3633	30.4887	30.0162	22.6077	24.6818	26.8104	29.622	28.6662
4833445I07Rik	0.783135	1.03307	0.340197	0.438842	0.653068	0.780067	0.773718	0.541342	0.430245	1.11022	0.883432	1.07725
4921501E09Rik	0	0	0	0	0	0	0	0	0	0	0	0
4921504A21Rik	0.644168	0.281502	0.136789	0.262452	0.28885	0.265216	0.156606	0.135951	0.156277	0.190517	0.19154	0.327598
4921504E06Rik	0	0	0	0	0	0	0	0	0	0	0	0
4921507G05Rik	0.10559	0	0	0	0	0.051008	0	0	0	0.0934173	0.0368382	0.0735065
4921507P07Rik	0.39913	0.198958	0.266161	0.171657	0.216168	0.170127	0.232268	0.264064	0.208872	0.186945	0.122866	0.1471
4921508D12Rik	0	0	0	0	0	0	0	0	0	0	0	0
4921508M14Rik	0	0	0	0	0	0	0	0	0	0	0	0
4921509A06Rik	0	0	0	0	0	0	0	0	0	0	0	0
4921509C19Rik	0	0	0	0.033446	0	0	0	0	0	0	0.0215456	0.0429919
4921511C10Rik	0.12148	0.0343146	0	0.065791	0.0745657	0.117368	0.0308151	0.0975933	0.065499	0.107475	0.0847637	0
4921511C20Rik	0	0	0	0	0	0	0	0	0	0	0	0
4921511E07Rik	0	0	0	0	0	0	0	0	0	0	0	0
4921511H03Rik	0	0.0360566	0.0166321	0	0	0.0418807	0	0	0	0	0	0
4921511M17Rik	0	0	0	0	0	0	0	0	0	0	0	0
4921513D11Rik	0.0892579	0.151277	0.272427	0.145021	0	0.161694	0.237736	0.107561	0.360943	0.039484	0	0.0466028
4921513I03Rik	0.117118	0	0	0.0622882	0.0362793	0	0.145872	0.0308102	0	0	0.0401254	0.120099
4921513I08Rik	0	0	0	0	0	0	0	0	0	0	0	0
4921514A10Rik	0.464799	0.573745	0.552472	0.740055	0.748927	0.755014	0.542026	0.497298	0.9087	0.302003	0.482361	0.312602
4921515E04Rik	0	0	0	0.0695031	0	0.185986	0.0651075	0.0687332	0	0	0	0.0893399
4921517D22Rik	0	0	0.0151563	0	0	0	0	0	0.0140566	0.0307534	0	0
4921518K17Rik	0.160377	0.126432	0.0979576	0.116078	0.0769509	0.153118	0.122063	0.213834	0.0712313	0.0595514	0.0839099	0.117192
4921521D15Rik	0	0	0	0	0	0	0	0	0	0	0	0
4921522P10Rik	0	0.0227955	0.0234579	0.0218528	0.0247674	0.0389845	0.0204708	0	0.0435117	0.047598	0	0
4921523L03Rik	0.156448	0	0	0.0865874	0	0.0800945	0.206062	0.125022	0.133866	0.197801	0.122338	0.380098
4921524J17Rik	16.7749	12.7779	9.11874	10.2627	10.9037	9.62859	14.3357	7.36018	6.78741	15.8269	13.1756	11.6847
4921524L21Rik	0	0	0	0	0	0	0	0	0	0	0	0.208612
4921527H02Rik	3.01969	3.4423	3.80003	2.8104	3.11327	4.00403	3.10896	5.41673	4.82987	3.57137	1.22936	1.99843
4921528I07Rik	0	0	0	0	0	0	0	0	0	0	0	0
4921529L05Rik	0.154976	0.0656647	0	0.062949	0.107017	0.112298	0.0589679	0.0622517	0.0940046	0.180417	0.36496	0.972945
4921530L21Rik	0	0	0	0	0	0	0	0	0	0	0	0
4921531C22Rik	2.55265	1.83434	1.44691	0.706601	0.822596	0.832362	0.874147	0.986619	1.2387	2.25839	1.60302	1.99067
4921534H16Rik	0.0581507	0.0328518	0	0.0157466	0	0.0702282	0	0	0.0313535	0.017149	0.0202876	0.0202408
4921536K21Rik	0.0855811	0	0	0.0173809	0	0	0.0162816	0	0	0.113573	0.0895725	0.0446831
4921539E11Rik	0	0	0	0	0	0	0.0180491	0	0	0	0	0
4921539H07Rik	0.201963	0.0155588	0	0.0149153	0.0169046	0.0133042	0.013972	0.0295002	0.0148492	0	0.0384332	0.0191723
4922502D21Rik	0	0	0	0	0	0	0	0	0	0	0	0
4922502N22Rik	0	0	0	0	0	0	0	0	0	0	0	0
4930401G09Rik	0	0	0	0	0	0	0	0	0	0	0	0
4930401O10Rik	0	0	0	0	0	0	0	0	0	0	0	0
4930401O12Rik	0	0	0	0	0	0	0	0	0	0	0	0
4930402C01Rik	0	0	0	0	0	0.0800886	0	0	0.0893892	0.097784	0.231361	0.115414
4930402F06Rik	0	0	0	0	0	0	0	0	0	0	0	0
4930402F11Rik	0	0	0	0	0.058872	0	0	0	0	0	0	0
4930402H05Rik	0	0.0164822	0	0	0	0.0140937	0	0	0.0157304	0	0	0.0203101
4930402H24Rik	16.7122	16.018	13.1545	10.5327	11.1989	13.8799	11.3734	11.0648	10.6618	10.7902	10.1504	15.6651
4930402K13Rik	0	0	0	0	0	0	0	0	0	0	0	0
4930403D09Rik	0	0	0	0	0	0	0	0	0	0	0	0
4930403O15Rik	0.186334	0.144963	0.207265	0.235603	0.25933	0.0469764	0.577874	0.409023	0.195839	0.210945	0.300941	0.174779
4930403P22Rik	0	0.0845245	0	0.0810289	0	0.0722761	0	0	0.161339	0.0882453	0	0.104155
4930404A12Rik	0	0	0.0848291	0	0	0	0	0	0	0	0	0
4930404H24Rik	0	0	0	0	0	0	0	0	0	0.324821	0	0
4930404I05Rik	0.789006	0.724334	0.688044	0.640965	0.786989	0.476439	0.550393	0.316932	0.850828	0.581707	0.550536	0.617927
4930404N11Rik	0.181824	0.0763718	0	0.0745983	0.212111	0.231043	0.102875	0.144805	0.25842	0.440154	0.472301	0.330452
4930405A21Rik	0.609791	1.00881	0.259531	0.173223	0.196326	0.376527	0.275508	0.643563	1.15836	0.60601	0.425465	0.336371
4930405D11Rik	0	0	0	0	0	0	0	0	0	0	0	0
4930405G09Rik	0.118956	0.100805	0.155602	0.144955	0.164288	0.0861976	0.226312	0.047783	0.0962077	0	0	0.124217
4930405H06Rik	0	0	0	0	0	0	0	0	0	0	0	0
4930405L22Rik	0	0	0	0	0	0	0	0	0	0	0	0
4930405N21Rik	0.0511476	0	0	0	0	0	0	0	0	0	0	0
4930405O22Rik	0.0678446	0.22997	0.0703689	0.393323	0.124931	0.196645	0.170187	0.109009	0.18087	0.120047	0.0844582	0.252791
4930406D18Rik	0	0	0	0	0	0	0	0	0	0	0	0
4930407G08Rik	0.102751	0	0	0	0	0	0	0	0	0	0	0
4930407I10Rik	0	0	0	0	0	0	0	0	0	0	0	0
4930408K08Rik	0	0.0350644	0	0	0	0	0	0	0	0	0	0
4930408O17Rik	0.121563	0	0	0	0	0	0	0	0	0	0	0
4930412B13Rik	0	0	0	0	0	0	0	0	0	0	0	0
4930412C18Rik	1.02208	1.19463	1.00872	1.20061	1.55574	0.835514	0.905292	1.08845	0.838558	1.57863	0.64181	1.23154
4930412E21Rik	0	0	0	0	0	0	0	0	0	0	0	0
4930412F09Rik	0	0	0	0	0	0	0	0	0	0	0	0
4930412L05Rik	0.0491323	0.0416354	0.0428453	0.0399136	0.045237	0.035602	0.224306	0.088793	0	0	0	0.0513053
4930412M03Rik	0.168441	0.237898	0.0979244	0.22806	0.413563	0.16274	0.982728	0.541281	0.590325	0.198697	0.528889	0.17589
4930412O13Rik	0.918147	0	0	0	0	0	0.0394358	0	0	0	0.14965	0.149305
4930413E15Rik	0	0	0	0	0	0	0	0	0	0.0415134	0	0
4930413G21Rik	0.322531	0.382644	0.506267	0.419223	0.415744	0.373937	0.834508	0.466401	0.313022	0.285349	0.202544	0.202077
4930415F15Rik	1.66221	0	0	0.0337783	0	0	0.0316421	0	0.0336285	0.654147	0.517072	0.289847
4930415H17Rik	0	0	0	0	0	0	0	0	0	0	0	0
4930415L06Rik	0	0	0	0	0	0	0	0	0	0	0	0
4930415O20Rik	0.839114	0.118513	0.243913	0	0.128764	0.304017	0.319279	0.224706	0	0.618649	1.02462	1.60641
4930417H01Rik	0.833374	1.78798	1.54803	2.47252	1.24155	1.39216	0.113037	0.366408	0.348058	0.40351	0.23868	0
4930417O13Rik	0.114342	0.0537057	0.0700752	0	0.0294267	0.0924323	0.0481111	0.191528	0.0659048	0.0980465	0.13552	0.0502415
4930417O22Rik	0.0519796	0	0	0	0	0	0	0	0	0.0459873	0	0
4930419G24Rik	0	0	0	0	0	0	0	0	0	0	0	0
4930420N18Rik	0	0	0	0	0	0	0	0	0	0	0	0
4930421C12Rik	0	0	0	0	0.03427	0	0	0	0	0	0.0389569	0
4930421P07Rik	0	0	0	0	0	0	0	0	0	0	0	0
4930422M22Rik	0.478724	0.173862	0.29819	0.333343	0.440769	0.396447	0.156131	0.109884	0.276554	0.484041	0.214736	0.357069
4930423C22Rik	0.0460355	0.0390111	0	0.0373978	0.0423856	0.0443482	0.0700652	0.073967	0	0.183486	0	0.0480715
4930423M02Rik	0	0	0	0	0	0	0	0	0	0	0	0
4930425K10Rik	0	0	0	0	0	0	0	0	0	0	0	0
4930425L21Rik	0	0	0	0	0	0	0	0	0	0	0	0
4930425O10Rik	0	0	0	0	0.0388699	0	0	0	0.0339599	0.0373994	0	0.0438469
4930426D05Rik	11.0399	0.953094	0.36742	0.48359	0.414215	0.527415	0	0.237589	0.273782	0.0413238	0.14666	0.0487742
4930426I24Rik	0.351324	0.099239	0	0.0951349	0.215647	0.0848583	0.0891183	0.376324	0.0947128	0	0	0.122287
4930426L09Rik	0	0.0344236	0.0708478	0	0	0.0883059	0.030913	0.065269	0	0.682841	0.425165	1.56949
4930427A07Rik	3.07433	2.07122	1.02223	1.51522	1.53443	1.2957	0.214558	0.695663	0.905829	1.74978	1.56229	3.08552
4930428N03Rik	0	0	0	0	0	0	0	0	0	0	0	0
4930428O21Rik	0	0	0	0	0	0	0	0	0	0.0293794	0.0347565	0
4930429D17Rik	0	0.0304337	0	0	0	0.0260236	0	0	0	0	0	0
4930429F24Rik	0.464929	0.196994	0.270291	0.188847	0.285379	0.336895	0.176904	0.342385	0.282014	0.171388	0.283858	0.242746
4930429H19Rik	0	0.0270913	0	0	0	0	0	0	0.0255713	0	0	0
4930429P21Rik	0.587508	0	0	0	0.0252999	0	0	0	0	0	0	0
4930430A15Rik	0	0	0	0	0	0	0	0	0	0	0	0
4930430E12Rik	0.601776	0.688366	0.101196	0.97385	1.29639	0.336351	1.00361	1.97402	2.33069	2.98676	1.49922	1.299
4930430F08Rik	2.98393	2.20427	1.88648	1.5022	1.97585	1.99624	1.3825	1.5722	1.72324	1.86618	2.36991	2.42947
4930430O22Rik	0.151004	0	0	0	0	0	0	0	0	0	0	0
4930431F12Rik	0.190853	4.47675	4.21562	2.03889	3.29717	3.70904	1.60857	0.855263	0.81851	0	0	0
4930431L21Rik	0	0	0	0	0	0	0	0	0	0	0	0
4930431P03Rik	0.0910407	0.021466	0.0110449	0.0411565	0.0838228	0.027533	0.0674688	0.0305254	0.0736305	0.156877	0.0662814	0.158709
4930431P19Rik	0.7784	0.361225	0.371721	0.25595	0.255959	0.349168	0.420885	0.34245	0.32976	0.229555	0.484943	0.309648
4930432B10Rik	0.183861	0.297353	0.37945	0.34111	0.223514	0.310142	0.322127	0.436359	0.661988	0.380785	0.215091	0.123591
4930432E11Rik	0.00479126	0.00812037	0	0.00389227	0	0.00347182	0	0	0.003875	0	0	0
4930432H08Rik	0	0	0	0	0	0	0	0	0	0	0	0
4930432K21Rik	0.283639	0.805679	0.136024	0.232314	0.23946	0.113028	0.455026	1.59508	0.908687	0.253003	0.296869	0.419092
4930432L08Rik	0	0.0657188	0.0648569	0	0	0.0575154	0	0	0.0323338	0.03621	0	0.122288
4930432M17Rik	0	0.133481	0	0	0	0	0	0	0	0	0	0
4930433B08Rik	0	0	0	0	0	0	0	0	0	0	0	0
4930433I11Rik	0	0	0	0	0	0	0	0	0	0	0	0
4930433J02Rik	0	0	0	0	0	0	0	0	0	0	0	0
4930433N12Rik	0.285258	0	0	0.044776	0	0.040719	0.0419442	0	0	0	0	0.0575555
4930434B07Rik	0	0	0	0	0	0	0.0474715	0	0	0	0	0
4930434O05Rik	0	0	0	0	0	0	0	0	0	0	0	0
4930435C17Rik	0	0	0	0	0	0	0	0	0	0	0	0
4930435E12Rik	0	0	0	0	0	0	0	0	0	0	0	0
4930435N07Rik	0.0265371	0	0	0	0	0	0.0605835	0	0	0	0	0
4930438A08Rik	0.213745	0.301885	0.117785	0.05788	0.174105	0.103255	0.108439	0.303829	0.115247	0.882486	0.593748	0.520797
4930438E09Rik	0	0	0	0	0	0	0	0	0	0	0	0
4930439A04Rik	0.438339	0.080444	0	0.201859	0	0	0.189093	0	0	0.303822	0	0.0991271
4930439D14Rik	0.627157	0.531462	0	0.254742	0	0.227224	0.238631	0.75576	0	0	0.984611	0.327447
4930440C22Rik	0	0	0	0	0	0	0	0	0	0	0	0
4930440I19Rik	0	0	0	0	0	0	0	0	0	0	0	0.112259
4930441H08Rik	0	0	0	0	0.313195	0	0	0	0	0	0	0
4930441J16Rik	0	0	0	0	0	0	0	0	0	0	0	0
4930442H23Rik	0.0489442	0.041476	0.0853624	0.0397607	0	0	0.0372461	0.117961	0.0791686	0.0866036	0.153681	0.0511088
4930442J19Rik	0	0	0	0	0	0	0	0	0	0	0	0
4930442L01Rik	0.517639	0.16161	0.0950318	0.132794	0.175589	0.217157	0.0414652	0.131323	0.132205	0.0964135	0.0855443	0.113796
4930442P19Rik	0	0	0	0	0	0	0	0	0	0	0	0
4930443G03Rik	0	0	0	0	0	0	0	0	0	0	0	0
4930443O20Rik	0.041145	0.0348669	0.0358801	0.033425	0	0	0.031311	0	0.0332766	0	0	0
4930444A19Rik	0	0.0226052	0	0	0.0491213	0	0	0	0.0215742	0	0.0558393	0.0278553
4930444E06Rik	0.146987	0.104717	0.0895287	0.0814318	0	0.0439078	0	0.122474	0.103221	0	0	0.155629
4930444G20Rik	0	0	0	0	0	0	0	0	0	0	0	0
4930444M15Rik	0	0	0	0	0	0	0	0	0	0	0	0
4930444P10Rik	0.309334	0.182523	0.0272282	0.226206	0.0286418	0.0495695	0.112901	0.268598	0.236234	0.357	0.26154	0.14603
4930445B16Rik	0.0554165	0	0	0	0.051023	0.0803114	0	0.04452	0	0.147084	0	0.115735
4930445N08Rik	0	0	0	0	0	0	0.31079	0	0	0	0	0
4930445N18Rik	0	0	0	0	0	0.108075	0	0	0	0.131954	0	0
4930447A16Rik	0	0	0	0	0	0	0	0	0.106963	0	0	0
4930447C04Rik	0.0574921	0.123525	0	0.0234706	0.203769	0	0.10971	0.0696659	0.163633	0.175042	0.151708	0.0905522
4930447C11Rik	0	0	0	0	0	0	0	0	0	0	0	0
4930447F04Rik	0	0	0	0	0	0	0	0	0	0	0	0
4930447F24Rik	0.0448246	0	0	0	0	0	0	0.0360108	0	0	0.0938304	0.0936141
4930447M23Rik	0	0	0	0	0	0	0	0	0	0	0	0
4930447N08Rik	0	0	0	0	0	0.0387284	0	0	0	0	0	0
4930448A20Rik	0.0613334	0.10395	0.10697	0.0498253	0	0.0444431	0	0.0985468	0.0992085	0.0542627	0.0641939	0
4930448D08Rik	0.0488506	0.0413967	0.0851993	0.0793695	0.0899552	0.141592	0	0.0392452	0.0395087	0.129657	0.102258	0
4930448E22Rik	0.110936	0.0313362	0.20182	0.0319401	0.0719224	0.0535906	0.177694	0.0628379	0.0897211	0.130863	0.0387033	0
4930448H16Rik	0	0	0	0	0	0	0	0	0	0	0	0
4930448I06Rik	0.147946	0	0	0.480746	0.408648	0.107204	0	0.118855	0.119653	0	0	0.154489
4930448I18Rik	0	0	0	0	0	0	0	0	0	0	0	0
4930448K20Rik	0	0	0	0	0	0	0	0	0	0.113424	0	0
4930448N21Rik	0.218115	0.0205371	0.0422678	0.0787512	0.0669409	0.0175611	0.055328	0.0389394	0	0	0	0.101228
4930449A18Rik	0	0	0	0	0	0	0	0	0	0	0	0.0570806
4930449E01Rik	0	0	0	0	0	0	0	0	0	0	0	0
4930449I04Rik	0	0	0	0	0	0	0	0	0	0	0	0.115735
4930449I24Rik	0	0	0	0	0	0	0	0	0	0	0	0
4930451E10Rik	0.487823	0.180582	0.550436	0.487739	0.396043	0.384536	0.922947	0.342393	0.541959	0.253705	0.300138	0.254699
4930451G09Rik	0.152951	0.129613	0.177838	0.144961	0.211236	0.0923587	0.135793	0.286711	0.0824674	0.157871	0.0800421	0.186334
4930451I11Rik	0	0	0	0	0	0	0.23734	0	0	0	0	0
4930452B06Rik	2.94729	1.93868	1.76136	2.51149	2.46692	2.19539	0.533268	1.58955	1.56688	1.73227	2.35131	2.75481
4930452N14Rik	0	0	0	0	0	0	0	0	0	0	0	0
4930453H23Rik	0	0	0	0	0	0	0	0	0	0	0	0
4930453L07Rik	0.165112	0	0	0	0	0.0598212	0	0	0	0.0365193	0	0
4930453N24Rik	10.9098	9.14095	8.96178	8.35082	7.52627	9.28888	9.27244	8.6139	8.86356	12.6782	18.7969	11.5183
4930453O03Rik	0	0	0	0	0	0	0	0	0	0	0	0
4930455B14Rik	0	0	0	0	0	0	0	0	0	0	0	0
4930455D15Rik	0	0	0	0	0	0	0	0	0	0	0.037801	0
4930455G09Rik	0.952131	0.302569	0.311361	0.580111	0.876643	0.431205	0.271711	0.478071	0.481281	5.79128	10.4636	5.5926
4930455H04Rik	0	0	0	0.0364141	0.0412708	0.0324806	0.0682223	0.252075	0.14501	0	0	0
4930456G14Rik	0.181044	0	0.0394694	0	0.0416727	0	0	0	0	0	0	0
4930456L15Rik	0	0	0	0	0	0	0	0	0	0	0	0
4930458D05Rik	0.186981	0.310832	0.290753	0.373529	0.418057	0.318431	0.136294	0.769207	0.247702	0.430754	0.458995	0.242301
4930459L07Rik	0	0	0	0	0	0	0	0	0	0	0	0
4930461C15Rik	0	0	0	0	0	0	0	0	0	0	0	0
4930461G14Rik	1.76426	0	0	0	0	0	0	0	0	0	0	0
4930463O16Rik	0	0	0	0	0	0	0	0	0	0	0	0
4930465K10Rik	0	0	0.0859383	0.080058	0.0453678	0.0703994	0.224984	0.0395856	0.119554	0.130782	0	0
4930465M20Rik	0	0	0	0	0	0	0	0	0	0	0	0
4930466I24Rik	0	0	0.021605	0	0	0.0179526	0.0377076	0.0199037	0.0200374	0	0	0.025871
4930467D21Rik	0	0	0	0	0	0	0	0	0	0	0	0
4930467E23Rik	0.149916	0	0	0	0	0.018234	0	0	0.0101757	0	0	0
4930467K11Rik	0.292387	0	0	0	0	0.0706227	0.074168	0.156597	0.078824	0.0862266	0	0
4930469B13Rik	0	0	0	0	0	0.122836	0	0	0	0	0	0
4930469G21Rik	0.0678446	0	0	0	0	0	0.0516292	0	0	0	0.0710088	0
4930469K13Rik	0.102751	0.348291	0.0896028	0.250415	0.0946046	0.14891	0.156385	0.165094	0.0831013	0.545434	0.322629	0.965658
4930470B04Rik	0.0310035	0.0254082	0	0.0260159	0	0.0217753	0.0972844	0.103763	0.0766875	0.0267258	0	0
4930470G03Rik	0.114721	0.057955	0.019883	0.0186135	0.0210324	0	0.0346855	0.0366636	0.0369521	0.0811658	0.0820941	0.0954147
4930470P17Rik	0	0	0	0	0	0.0310123	0.0325692	0	0	0	0	0.0446912
4930471C04Rik	0	0	0	0	0	0.055745	0	0	0	0.0680618	0	0
4930471C06Rik	0	0	0	0	0	0	0	0	0	0	0	0
4930471D02Rik	0	0	0	0	0	0.0197626	0	0	0.0441152	0.0482582	0	0
4930471M09Rik	0	0.0242095	0	0.092833	0.0263036	0	0	0.0450572	0.0462106	0.0496196	0	0
4930473A02Rik	0.128426	0.216519	0.148541	0.171826	0.0784162	0.0617145	0.0972191	0.171055	0.103968	0.339758	0.401133	0.0889354
4930473D10Rik	0	0	0	0	0	0	0	0	0	0	0	0
4930474B08Rik	0	0	0	0	0	0	0	0	0	0	0	0
4930474H06Rik	0	0	0	0	0	0	0	0	0	0	0	0
4930474N05Rik	0.0364774	0.0309114	0.0642569	0.0598004	0.0339257	0.0799612	0	0.0929764	0.0295016	0.0325724	0.0763573	0
4930477E14Rik	0	0	0	0	0	0	0	0	0	0	0	0
4930477O15Rik	0.172611	0	0.0501745	0	0	0	0	0	0	0	0	0
4930478K11Rik	0	0	0	0	0	0	0.0756094	0	0	0	0.10768	0
4930478M09Rik	0	0	0	0	0.0515821	0	0.0852673	0	0.0453101	0	0.0586367	0
4930478P22Rik	0	0	0	0	0	0	0	0	0	0	0	0
4930479D17Rik	0.0947528	0	0	0.153948	0	0	0	0.0761216	0	0.0838295	0	0.0989434
4930480E11Rik	0	0	0	0	0	0	0	0	0	0	0	0
4930480G23Rik	0.0629185	0.159954	0.164602	0.153339	0	0.501509	0.239402	0.353828	0.559749	0.445321	0	0.131402
4930480K02Rik	0.179689	0.101514	0.104464	0.0973157	0.110295	0.217009	0.136742	0	0.193768	0.105983	0.0626898	0.125091
4930480K15Rik	0.0255811	0.0433555	0	0	0	0.0185364	0.019467	0.0616532	0.0620672	0.022632	0.0267741	0
4930480K23Rik	1.36925	1.08055	0.942677	0.968075	0.795318	0.929287	0.744432	0.8748	1.45619	0.823042	0.622337	0.56821
4930481A15Rik	5.8057	4.42903	4.75649	6.20074	4.88539	3.30149	11.059	8.42142	7.60236	5.43437	4.28945	2.5259
4930481B07Rik	1.85906	0.912954	0.645351	1.09422	0.85607	0.780657	0.600921	0.363416	0.60494	0.495006	1.11375	0.532452
4930483J18Rik	0	0.0636594	0.0655092	0.122053	0	0	0.114334	0.181052	0.121512	0.0664617	0	0
4930483K19Rik	0.0986438	0.0417961	0.172042	0.0400676	0.0454115	0.142958	0.450403	0.0396238	0.0398898	0.043636	0	0.103007
4930486F22Rik	0	0.033312	0	0	0	0	0.0299147	0	0	0	0	0
4930486I03Rik	0.0870122	0	0	0.070686	0	0	0	0	0	0	0	0
4930486L24Rik	0.61514	0.297873	0.536426	0.24986	0.364095	0.44574	0.43468	0.352989	0.746255	1.0107	1.70155	1.42234
4930486N12Rik	0	0	0	0	0	0	0	0	0	0	0	0
4930487D11Rik	0.4556	1.15825	0.397301	0	0.419479	0	0.346708	0	0.368473	0	0	0
4930488B22Rik	0.100802	0.0854207	0.029301	0.13648	0.0928098	0.0973899	0.178988	0.107975	0.0271749	0.029727	0	0.140346
4930488N24Rik	0	0	0	0	0	0	0	0	0	0	0	0
4930500F04Rik	0	0	0	0	0	0	0	0	0	0	0	0
4930500F10Rik	0	0	0	0	0.0459883	0	0.0380103	0.040127	0.0403964	0.0441902	0.0522779	0.0521574
4930500L23Rik	0.0935393	0	0	0	0	0	0	0	0	0	0	0
4930500M09Rik	0.0376904	0	0	0.0609625	0.0345466	0.0758298	0.057107	0.24814	0.030346	0	0.10776	0
4930502C17Rik	0	0	0	0	0	0	0	0	0	0	0	0
4930502E09Rik	0	0.0781231	0.0803932	0.0748922	0.169762	0.0668022	0.350779	0.148125	0.22368	0	0.0964896	0.192534
4930502E18Rik	0	0	0.0363481	0.033861	0	0.0302032	0.133223	0	0	0.0368766	0.130877	0.0870504
4930503B20Rik	0	0	0	0	0	0	0	0	0	0	0	0.107637
4930503E14Rik	0	0	0	0	0	0	0	0	0	0	0.0492468	0
4930503H13Rik	0	0	0	0	0	0	0	0	0	0	0	0
4930503L19Rik	3.42374	2.59047	2.19657	2.82108	2.92713	2.25053	1.67493	1.53244	2.35365	3.65649	4.73524	5.2606
4930503O07Rik	0	0	0	0	0	0	0	0	0	0	0	0
4930504D19Rik	0	0	0	0	0	0	0	0	0	0	0	0
4930504O13Rik	0	0	0	0	0	0	0	0	0	0	0	0
4930505A04Rik	0	0	0	0	0	0	0	0	0	0	0	0
4930505G20Rik	0	0	0	0	0	0	0	0	0	0	0	0
4930505K14Rik	0	0	0	0	0	0	0	0	0	0	0	0
4930505M18Rik	0	0	0	0	0	0	0	0	0	0	0	0
4930505N22Rik	0.137329	0.0581875	0	0	0.189662	0.149267	0.0522533	0.16549	0	0.182247	0	0
4930505O20Rik	0.0656478	0.0834464	0	0.0266651	0.0906646	0.0237847	0.0499575	0.0527395	0.0530937	0	0.0343548	0.102827
4930506C21Rik	6.25521	5.35395	5.43839	6.64202	8.49399	5.14252	2.84873	7.34781	3.71156	5.64105	4.11906	2.09869
4930507D05Rik	0	0.106086	0	0.0508491	0.0288155	0.0226782	0	0.0502859	0.0506235	0.0276889	0	0.032681
4930507D10Rik	0	0	0	0	0	0	0	0	0	0	0	0
4930509E16Rik	0.103225	0.131211	0.270048	0.0838565	0.380163	0.112197	0.0392766	0.0829276	0.208711	0.273974	0.162058	0.43116
4930509G22Rik	0.62391	0.603717	0.465513	0.457583	0.423619	0.534435	0.667992	0.550578	0.496833	0.710045	0.431061	0.612493
4930509H03Rik	0.100783	0.0427024	0.0439433	0.163746	0.139189	0.182572	0.0383475	0	0.0407548	0	0.158225	0
4930509J09Rik	0.0385687	0.0326837	0	0.0313321	0.0710218	0.0279475	0	0.030985	0.031193	0	0	0.0402745
4930509K18Rik	0	0	0	0	0	0	0	0	0	0	0	0
4930510E17Rik	0	0	0	0	0	0	0	0	0	0	0	0
4930511A02Rik	0	0	0	0	0	0	0	0	0	0	0	0
4930511E03Rik	0	0	0	0	0	0	0	0	0	0	0	0
4930511M06Rik	2.35963	2.09361	1.51456	1.79168	1.35429	1.82153	1.58964	2.15759	2.28511	1.53993	1.22041	1.84568
4930511M18Rik	0	0	0	0	0	0	0	0	0	0	0	0
4930511O05Rik	0	0	0	0	0	0	0	0	0	0	0	0
4930512B01Rik	3.56283	0.055362	0.170912	0	0.0601509	0.094679	0.149148	0	0.158511	0.142886	0.27351	0
4930512H18Rik	0.259615	0.0733339	0.0377324	0.064264	0.0398387	0.0313535	0	0	0	0.114843	0.248389	0.135549
4930512M02Rik	0.104209	0.219509	0.225984	0.0932977	0.269494	0.0836692	0.109053	0.097772	0	0.31777	0	0.122608
4930512P04Rik	0	0.386496	0	0	0	0.330489	0.17354	0	0	0	0	0
4930513D17Rik	0	0	0	0	0	0	0	0	0	0	0	0
4930513N10Rik	0.690685	0.166469	0.229339	0.223417	0.776168	0.231456	0.167003	0.173598	0.206538	0.225935	0.23777	0.507925
4930513N20Rik	0	0.14872	0	0.0475145	0	0.0391198	0	0.0836531	0	0.0849766	0.103465	0
4930513O06Rik	0.508233	0.502465	0.590932	0.96337	0.467939	0.184137	0.451222	0.476349	1.0276	0.224822	0.620593	0.265355
4930515B02Rik	0	0	0	0	0	0	0	0	0	0	0	0
4930515G01Rik	0.195403	0.165587	0.127799	0.277793	0.359821	0.212388	0.111525	0.196226	0.197543	0.129657	0.306774	0.204045
4930515G13Rik	0	0	0	0.325582	0.161423	0.363123	0.292135	0.337513	0.283591	0.164476	0	0.183077
4930515G16Rik	0	0	0	0	0.0445941	0	0	0	0	0	0	0
4930515L19Rik	0	0	0	0	0	0	0	0	0	0	0.0941137	0
4930516B21Rik	1.54214	0.39205	0.358615	0.167039	0.61528	0.372487	0.899728	0.743347	0.207872	0.727659	0.376616	0.59046
4930516K23Rik	0	0	0	0	0	0	0	0	0	0	0	0
4930517E11Rik	0	0	0	0	0	0	0	0	0	0	0	0
4930517G19Rik	0.034648	0	0.0604288	0.028147	0	0	0.105467	0.0278352	0	0.0613074	0.036264	0.0361804
4930517J16Rik	0.0373842	0	0	0	0	0	0	0	0	0	0	0
4930517L18Rik	0	0	0	0.147473	0	0	0	0	0	0	0	0
4930517O19Rik	0.380996	0.393186	0.455982	0.568677	0.355008	0.473873	0.342325	0.306081	0.638809	0.244121	0	0.144067
4930518C09Rik	0	0	0	0	0	0	0	0	0	0	0	0
4930518I15Rik	1.08531	0.76642	0.946429	0.918405	0.749445	0.917501	1.10121	0.762915	0.804611	0.680134	0.709952	0.849979
4930518I17Rik	0	0	0	0	0	0	0	0	0	0	0	0
4930518J20Rik	0.0800357	0	0	0	0	0	0	0	0	0	0	0
4930519A11Rik	0	0	0	0	0	0	0	0	0	0	0	0
4930519D14Rik	0	0	0	0	0	0	0	0	0	0	0	0
4930519E07Rik	0	0	0	0	0	0	0	0	0	0	0	0
4930519F09Rik	0.128203	0	0	0.100782	0.122674	0	0	0	0	0	0	0
4930519F16Rik	0	0	0	0	0	0	0.451819	0	0.218405	0	0	0
4930519F24Rik	0	0	0	0	0	0	0	0	0	0	0	0
4930519G04Rik	0.0823548	0.187305	0.0486166	0.151996	0.104006	0.0228965	0.0411915	0	0.0210452	0.09374	0.14233	0.0534516
4930519H02Rik	0	0.207509	0.213539	0.198927	0	0.0887195	0	0	0.0990224	0	0	0
4930519L02Rik	1.41097	2.65007	2.6525	1.39309	1.76987	2.50488	1.69734	2.30292	1.53268	2.02577	1.21196	2.49327
4930519P11Rik	0.340164	0.14413	0	0	0	0.123244	0.129431	0	0	0.150475	0.356029	0.177604
4930520M14Rik	0.102135	0.0865508	0	0	0.0940376	0.148017	0.077724	0	0	0.0903608	0	0
4930520O04Rik	0.924149	0.513824	0.345185	0.276694	0.198813	0.206001	0.508521	0.560489	0.522861	0.537645	0.559858	0.368193
4930521E06Rik	0	0	0	0	0	0	0	0	0	0	0	0
4930522H14Rik	0	0	0	0	0	0	0	0	0	0	0	0
4930522L14Rik	4.58811	1.64671	2.69902	2.37981	2.73036	1.64933	1.40569	1.76918	1.33219	2.1243	1.42287	2.18856
4930522N08Rik	0	0	0	0	0	0	0	0	0	0	0	0
4930522O17Rik	0	0	0	0	0	0	0	0	0	0	0	0
4930523C07Rik	12.8834	9.68981	7.81015	10.6663	4.4469	6.44512	6.58105	11.6161	4.20262	10.0984	7.04829	8.27481
4930524B15Rik	0.0284099	0	0	0	0.0261575	0	0	0.0228236	0	0.0251347	0	0.0296663
4930524B17Rik	0	0	0	0	0	0	0	0	0	0	0	0
4930524J08Rik	2.03198	1.82955	1.77196	2.0634	2.10474	2.39266	0.483225	0.816216	0.718984	1.12358	2.52551	1.32615
4930524N10Rik	0	0	0	0	0	0	0	0	0	0	0	0
4930524O07Rik	1.38369	0.50723	0.577255	1.49876	1.27399	1.33686	3.50994	0.74108	0.373028	0.40806	0.965485	0.178835
4930524O08Rik	0	0	0	0	0	0	0	0	0	0	0.085577	0.0426899
4930525G20Rik	0.366942	0.202119	0.159994	0.163951	0.118248	0.066473	0.111696	0.250572	0.1929	0.146088	0.096014	0.153268
4930526A20Rik	0.186742	0.155531	0.121532	0.0742896	0	0.100953	0.107699	0.0756584	0.0377565	0.1238	0.145794	0.100909
4930526F13Rik	0	0	0	0	0	0	0	0	0	0	0	0
4930526L06Rik	0.74675	0.896477	0.325598	0.353872	0.343773	0.270554	0.662983	0.599917	0.603945	0.110111	0.390789	0.324907
4930526M16Rik	0	0	0	0	0	0	0	0	0	0	0	0
4930527A07Rik	0.142582	0	0.124337	0.115829	0.131278	0.103317	0.325512	0.114546	0.230631	0.126145	0.447697	0.297777
4930527B05Rik	0	0	0	0	0	0	0	0	0	0	0	0
4930527E20Rik	0	0	0	0	0	0	0	0	0	0	0	0
4930527J03Rik	0	0	0	0	0	0	0	0	0	0	0	0
4930528D03Rik	0.445998	0.338126	0.346563	0.563892	0.411048	0.358965	0.529921	0.450544	0.1642	0.527989	0.621531	0.516604
4930528G23Rik	0	0	0	0	0	0	0	0	0	0	0	0
4930528J11Rik	0.0149903	0	0	0.0121777	0	0	0	0	0	0	0.0156894	0.0156533
4930528P14Rik	0	0	0	0	0	0	0	0	0	0	0	0
4930529C04Rik	0.0895083	0.0631308	0.0318688	0.0141995	0.0338127	0.0257534	0.0692035	0.101991	0.0727012	0.0864375	0.0739637	0.0810952
4930529I22Rik	0.427082	0.369611	0.229476	0.213774	0.121143	0.285895	0	0	0.311569	0.219908	0.137711	0.512603
4930532G15Rik	0.205089	0.241349	0.389349	0.0833043	0.225101	0.117929	0.234107	0.0823815	0.197435	0.0907233	0.255505	0.169944
4930532M18Rik	0	0	0	0	0	0	0	0	0	0	0	0
4930533B01Rik	0.18511	0	0.0538078	0	0	0	0	0	0.0499036	0.10918	0	0
4930533D04Rik	0.0870122	0	0.075878	0.141372	0	0.0630504	0.132431	0.279612	0.211117	0.0769812	0.182141	0.0908605
4930533I22Rik	0.290766	0.0455771	0.088449	0.0560857	0	0.0668148	0.0829795	0.0733374	0.16913	0.0482671	0.05026	0.029799
4930533K18Rik	0.387062	0	0.0421167	0.0392349	0	0.0699933	0.0735071	0	0.0390608	0.0427291	0.0505494	0.0504329
4930533L02Rik	0	0	0	0	0	0	0	0	0	0	0	0
4930533O14Rik	16.9899	15.4271	14.8338	12.2127	14.3535	15.0121	17.2075	14.9396	17.5383	22.7017	30.6933	27.0098
4930533P14Rik	0	0	0	0	0	0	0	0	0	0	0	0
4930534D22Rik	0.0211809	0.0172294	0	0	0	0.0147327	0.0320994	0	0	0	0	0
4930535E02Rik	0.112471	0.0953094	0	0.0913678	0	0	0.342357	0	0.305429	0	0	0.117445
4930535G08Rik	0	0	0	0	0	0	0	0	0	0	0	0
4930535I16Rik	0	0	0	0	0	0	0	0	0	0	0	0.169255
4930535L15Rik	0	0	0.132858	0	0	0	0.23188	0.122396	0.123218	0.13479	0.637836	0.477275
4930535O05Rik	0	0	0	0	0	0	0	0	0	0	0	0
4930537H20Rik	0.103453	0.0292226	0.0300717	0.0280141	0.0317504	0.0499759	0.0787271	0.0277038	0	0.030509	0.0360927	0
4930538E20Rik	0	0	0.150316	0	0.158706	0	0	0	0	0.152501	0	0.359992
4930538K18Rik	0	0	0.035622	0.0331846	0.0376105	0	0.193046	0.0442536	0.0330374	0.133082	0	0
4930539C22Rik	0	0	0	0	0	0	0	0	0	0	0	0
4930539E08Rik	0.175398	0.334102	0.324789	0.358847	0.307048	0.132152	0.443572	0.404208	0.25541	0.307174	0.340088	0.407005
4930539J05Rik	1.32338	1.07396	0.889618	1.58285	0.913063	1.15674	1.79498	1.17923	0.583654	0.971706	0.886116	0.753915
4930539M17Rik	0	0	0	0	0	0	0	0	0	0	0	0
4930540E01Rik	0.0540686	0	0	0.0439236	0	0	0	0	0	0	0.0565903	0
4930540M05Rik	0.0821263	0	0	0.022239	0	0.0396733	0	0.0439852	0.0442806	0.0242195	0	0.0285862
4930542C12Rik	0	0	0	0	0	0	0	0	0	0	0	0
4930542C16Rik	0	0	0	0	0	0	0	0	0	0	0	0
4930544D05Rik	0	0.102284	0	0.0980547	0.111133	0.0620992	0.243721	0.0740626	0.0976197	0.163124	0	0.126041
4930544G11Rik	0	0	0	0	0	0	0	0	0	0	0	0
4930544I03Rik	0.095067	0.130616	0	0.0423336	0.0452464	0.0364041	0.0757137	0	0	0.0888736	0	0.207466
4930544L04Rik	0.017025	0.0288544	0	0	0	0	0	0	0	0.0150623	0	0
4930544M13Rik	0	0.0542528	0	0	0	0.092782	0	0.051433	0	0.056641	0	0.066853
4930545L23Rik	0	0.0390997	0.0193709	0.0180454	0.0222282	0.0164674	0.0169042	0	0.0179826	0.0196525	0	0.023472
4930546C10Rik	0	0	0	0	0	0	0	0	0	0	0	0
4930547E08Rik	0.150117	0.254423	0.130908	0	0	0.326332	0	0.1206	0.12141	0	0	0
4930547M16Rik	0.232434	0.0984841	0.0405383	0.0566467	0.128404	0.117898	0.0707522	0.0373461	0.0563954	0	0.0486549	0.0485428
4930548G14Rik	0	0	0	0	0	0	0	0	0	0	0	0
4930548H24Rik	0.136201	0.0407211	0.0197406	0.165558	0	0.0292496	0.0979838	0.0661463	0.115395	0.0313985	0.042428	0.0577971
4930548K13Rik	0	0	0	0	0	0	0	0	0	0	0	0
4930549C01Rik	0	0	0	0	0	0	0	0	0	0	0	0
4930550C14Rik	1.08508	0	0	0.0400676	0.0908231	0.0357394	0.0750672	0.0792475	0	0.087272	0	0.0515033
4930550C17Rik	0	0	0	0	0	0	0	0	0	0	0	0
4930550L24Rik	0.0372752	0	0	0	0.0343199	0	0	0	0.0301469	0	0	0.0389238
4930551L18Rik	0	0	0	0	0.0942258	0	0	0	0	0.0905417	0	0.106866
4930551O13Rik	0.413939	0.902001	0.360971	0.624504	0.598905	0.428496	0.810012	0.665093	0.478256	0.941708	0.309461	1.23499
4930552N02Rik	0	0	0	0	0	0	0	0	0	0	0	0
4930552P12Rik	0.0445428	0.0377462	0.038843	0	0.0205056	0.0322764	0.0677934	0	0.0360246	0.197039	0.186481	0.162795
4930553I04Rik	0	0	0	0	0	0	0	0	0	0	0	0
4930553M12Rik	0	0	0	0	0	0	0	0	0	0	0	0
4930553P18Rik	0	0	0	0	0	0	0	0	0	0	0	0
4930554C24Rik	0	0	0	0	0	0	0	0	0	0	0	0
4930554G22Rik	0	0	0	0	0	0	0	0	0	0	0	0
4930554G24Rik	0	0.0617788	0.031787	0.0888358	0	0	0	0.0292839	0	0.0644983	0.0763028	0
4930554H23Rik	0	0.0185023	0	0	0	0	0	0	0	0	0	0.0227995
4930555A03Rik	0.25057	0.432648	0.242291	0.057639	0.470073	0.0787417	0.218839	0.127245	0	1.03273	1.44	1.20115
4930555B11Rik	0	0	0	0	0	0	0	0	0	0	0	0
4930555B12Rik	0	0	0	0	0	0	0	0	0	0	0	0
4930555F03Rik	0.121806	0.132885	0.188444	0.149128	0.0559093	0.101275	0.0713205	0.125129	0.177736	0.101887	0.160123	0.0475518
4930555G01Rik	0	0	0	0	0	0	0	0	0	0	0	0
4930555K19Rik	0	0	0	0	0	0	0	0	0	0	0	0
4930555M17Rik	0	0	0	0	0	0	0	0	0	0	0	0
4930555O08Rik	0	0	0	0	0	0	0	0	0	0	0	0
4930556G01Rik	0	0.0627375	0.0645873	0.0601678	0.0685265	0.0536832	0	0.0594768	0	0	0.0774869	0.0773471
4930556G22Rik	0.0945775	0	0	0	0	0	0	0	0	0	0	0
4930556I23Rik	0	0	0	0	0	0.10303	0	0	0	0	0	0.296949
4930556J24Rik	0.454692	0	0.264517	0.0410819	0.0461687	0.0731963	0.0767211	0.120853	0.0811099	0	0.105958	0.0526502
4930556L07Rik	0	0	0	0	0	0	0	0	0	0	0	0
4930556M19Rik	2.58625	3.49822	3.00203	2.2214	2.43483	2.08135	1.32929	2.11013	2.46303	1.38918	1.52624	0.867637
4930556N13Rik	0.516504	0.623697	0.267425	0.548079	0.564707	0.533317	0.700113	0.591281	0.545647	0.379839	0.192582	0.192138
4930557A04Rik	0	0	0	0	0	0	0	0	0	0	0.151772	0
4930557B06Rik	0	0	0	0	0	0	0.212569	0.224406	0.67774	0	0	0
4930557F10Rik	0	0	0	0	0	0	0	0	0	0	0	0
4930557J02Rik	0	0	0	0	0	0	0	0	0	0	0	0
4930558C23Rik	0	0	0	0	0	0	0	0	0	0	0	0
4930558F17Rik	0	0	0	0	0	0	0	0	0	0	0	0
4930558G05Rik	0	0	0	0	0	0	0	0	0	0	0	0
4930558J18Rik	0.13806	0.257387	0.120394	0.157018	0.0508457	0.160065	0.042025	0.066548	0.13399	0.0977153	0.0577996	0.144166
4930558J22Rik	0	0	0	0	0	0.0412282	0	0	0	0	0	0
4930558K02Rik	0	0.110724	0	0.0530725	0	0	0	0	0	0	0	0
4930558N11Rik	0.47006	0.410726	0.247028	0.154066	0.267561	0.176765	0.321086	0.4019	0.539997	0.109507	0.498796	0.261622
4930560O18Rik	0	0	0	0.0297818	0	0	0	0	0	0	0	0
4930562A09Rik	0	0	0	0	0	0	0	0	0	0	0	0
4930562C15Rik	0.609938	0.285327	0.328822	0.131746	0.243489	0.139372	0.626334	0.736808	0.730738	0.319153	0.123193	0.454349
4930562D21Rik	0	0	0	0	0	0	0	0	0	0	0	0
4930562F07Rik	0.183388	0.155405	0.161379	0.300661	0.253272	0.199328	0.209335	0.368321	0.222476	0.0811232	0.0959704	0.191498
4930562F17Rik	0	0	0	0	0	0	0	0	0	0	0	0
4930563D23Rik	0.268151	0	0	0	0	0	0.015697	0.0165711	0	0.0182491	0	0.0215393
4930563E18Rik	0.0770682	0.192188	0.131848	0.0469498	0.104406	0	0.0575292	0.0303665	0.152852	0.0668826	0.0395617	0.118412
4930563E22Rik	0.313798	0.174724	0.110065	0.0697408	0.105863	0.145053	0.0672208	0.105931	0.214948	0.116409	0.147978	0.0733301
4930563F08Rik	0	0	0	0	0	0	0	0	0	0	0	0
4930563H07Rik	0	0	0	0	0	0	0	0	0	0	0	0
4930563I02Rik	0.0339356	0.0563079	0	0	0	0	0	0.0533019	0.10732	0	0	0
4930563M21Rik	0.089136	0	0	0	0	0	0	0.0716092	0	0	0	0
4930564D02Rik	0	0	0	0	0	0	0	0	0	0	0	0
4930565D16Rik	0	0	0	0	0	0	0	0	0	0	0	0
4930565N06Rik	0.556118	0.703964	0.36221	0.618614	0.545275	0.535069	1.79088	0.587141	0.615869	0.83703	0.0966071	0.506019
4930566F21Rik	0.279485	0.196675	0.413895	0	0.251098	0.168175	0.0906254	0.183941	0.261745	0.260907	0	0.0997417
4930566N20Rik	0	0	0	0	0	0	0	0	0	0	0	0
4930567H17Rik	0	0	0	0	0	0	0	0	0	0	0	0
4930568A12Rik	0	0	0.307231	0.286209	0.129753	0.124485	0.613329	0.0566077	0.170963	0.276669	0.253556	0.528138
4930568D16Rik	0	0	0	0	0	0	0	0	0	0	0	0
4930568G15Rik	0	0	0	0	0	0	0	0	0.0137026	0.0149894	0	0.0176919
4930569F06Rik	0	0	0	0	0	0	0	0	0	0	0	0
4930570D08Rik	0	0	0	0	0	0	0	0	0	0	0	0
4930570G19Rik	0.812624	0	0.0153125	0.0142647	0.0161673	0.0254477	0	0.0282134	0.0142014	0.40407	0.145392	0.018336
4930570N18Rik	0.730038	0.309322	0.636621	0.29653	1.34432	1.32249	1.94444	1.46623	2.0665	0.968817	0	0.762326
4930571K23Rik	0	0.0241286	0	0	0	0	0	0	0	0	0	0
4930571N24Rik	0	0	0	0.313402	0.473602	0.0931826	0.391442	0.210952	0	0.113771	0.134593	0
4930572K03Rik	0	0	0	0	0	0	0	0	0	0	0	0
4930572O03Rik	0	0	0	0	0	0	0	0	0	0	0	0
4930573C15Rik	0	0	0	0	0	0.0642533	0	0	0	0	0.185616	0
4930573I07Rik	0	0	0	0	0	0	0	0	0	0	0	0
4930577H14Rik	0	0	0	0	0	0	0	0	0	0	0	0
4930577N17Rik	0.732438	0.675842	0.635155	0.408254	0.495646	0.406123	0.336829	0.317149	0.230882	0.958908	1.10798	0.713112
4930578C19Rik	0.371983	0.0131343	0	0	0.0142705	0.011231	0	0	0.0125353	0.0266764	0	0
4930578G10Rik	0.22607	0.314274	0.215604	0.562414	0.11382	0.200664	0.940745	0.695193	0.899822	0.328109	0.388159	0.388885
4930578I06Rik	0.061407	0	0.0535493	0	0.113077	0.133489	0	0	0	0	0	0
4930578I07Rik	0	0	0	0	0	0	0	0	0	0	0	0
4930578M01Rik	0	0	0	0.0587811	0	0.104863	0	0.0581299	0.0585202	0	0	0.0755577
4930579C12Rik	0.01471	0.0763337	0.0259771	0	0.0829367	0	0.099559	0.0723662	0.0728521	0.134961	0.156046	0.0940622
4930579D09Rik	0	0	0	0	0	0	0	0	0	0	0	0.198702
4930579F01Rik	0.0333811	0	0	0	0	0	0	0	0	0	0	0
4930579G18Rik	2.26464	2.08842	1.33593	1.83973	2.69836	1.73753	1.57131	1.76584	1.9393	2.76964	2.23084	2.99078
4930579G24Rik	2.36991	1.79753	1.5606	2.54619	2.29533	1.65534	0.2679	0.905496	0.702401	1.46867	1.92016	2.22825
4930579H20Rik	0.0388619	0	0.0679753	0	0.0360113	0	0.0591472	0.0946194	0.0943888	0.0689964	0.0816017	0
4930579K19Rik	1.2454	0.602332	0.619835	0.192475	0.87258	0.492237	0.270452	0.45478	0.732534	0.628848	1.18498	1.36075
4930579M01Rik	0	0	0	0	0	0	0	0	0	0	0	0
4930579O11Rik	0	0	0	0	0	0	0	0	0	0	0	0
4930580E04Rik	0	0	0	0.0848357	0	0	0	0	0	0	0	0.109049
4930581F22Rik	20.7209	34.7286	33.1668	38.0062	35.8122	31.4583	17.452	31.3061	28.5829	22.9866	24.4019	20.7866
4930583I09Rik	0	0	0	0	0	0	0	0	0	0	0	0
4930583K01Rik	0.07056	0.119587	0	0.171962	0.129932	0	0.161087	0.113372	0.0570665	0	0.0738509	0
4930583P06Rik	0.101125	0.0856948	0	0	0	0	0	0	0	0	0	0
4930584F24Rik	0	0	0	0	0	0	0	0	0	0	0	0
4930586N03Rik	0	0	0	0	0	0	0	0	0	0	0	0
4930587A21Rik	0	0	0	0.0638409	0	0	0	0	0	0	0	0
4930588G17Rik	0	0	0	0	0	0.0290886	0.0305489	0	0.0974	0.0355157	0.0420158	0
4930588K23Rik	0	0	0	0	0	0	0	0	0	0	0	0
4930589L23Rik	0	0	0	0	0	0	0	0	0	0.11662	0.0919756	0
4930589O11Rik	0.386749	0.274578	0.194869	0.126394	0.412043	0.266768	0.110883	0.123168	0.344778	0.251438	0.297456	0.229245
4930589P08Rik	0	0	0	0	0	0	0	0	0	0	0	0
4930590H14Rik	0	0	0	0	0	0	0	0	0	0	0	0
4930590J08Rik	0.259739	0.0525554	0.183194	0.18366	0.0828945	0	0.129145	0.120549	0.0728151	0.120363	0.0942315	0.142064
4930590L14Rik	0	0	0	0	0	0	0	0	0	0	0	0
4930590L20Rik	0	0	0	0	0	0	0	0	0	0.256583	0	0
4930591A17Rik	0	0	0	0	0	0	0	0	0	0	0	0
4930593A02Rik	0	0	0	0	0	0.0502277	0	0	0.0560606	0	0.043273	0.072382
4930593C16Rik	0.133638	0	0	0.108563	0	0.0968361	0	0	0.216163	0	0.139871	0
4930594C11Rik	0.0802251	0.0169987	0.017491	0	0	0.0145277	0.030515	0.0161291	0.0161912	0.0709011	0.0209564	0.0278706
4930594M17Rik	0	0.0520372	0	0	0	0	0	0	0.0496638	0	0	0
4930594M22Rik	0.742088	0.691922	1.20911	1.33925	0.659162	0.7267	0.7189	0.379467	0.575789	0.625738	0.417295	0.659032
4930594O21Rik	0	0	0	0	0	0	0	0	0	0	0	0.22172
4930595D18Rik	0	0	0	0	0	0	0	0.0665073	0	0.0732417	0	0
4930595M18Rik	0	0	0	0	0	0	0	0	0	0	0	0
4930595O18Rik	0	0	0	0	0	0	0	0	0	0	0	0
4930596D02Rik	0	0	0	0	0	0	0	0	0	0	0	0
4930596I21Rik	0.196094	0.332345	0	0.318601	0.361094	0.142092	0.149226	0.472607	0.317187	0.346975	0.410478	0
4930597A21Rik	0.102751	0	0	0	0	0	0	0	0	0	0	0
4930597L12Rik	0	0.0609717	0	0.0584502	0	0	0	0	0	0	0	0
4930597O21Rik	0.0845654	0.165874	0.147489	0.247327	0.333718	0.183832	0.347568	0.340339	0.0683935	0.269354	0.301771	0.272531
4930598A11Rik	0.119573	0	0.208545	0.194275	0	0.0866445	0.0909942	0.192123	0.0967065	0.105788	0	0.124861
4930598F16Rik	0	0	0	0	0	0	0	0	0	0	0	0
4930598N05Rik	0	0	0	0	0	0	0	0	0	0	0	0.0912929
4930599A14Rik	0	0	0	0	0	0	0	0	0	0	0	0
4930599N23Rik	0.376162	0.268669	0.393633	0.427815	0.62341	0.218058	0.354396	0.362637	0.304227	1.45409	0.944894	1.75945
4930599N24Rik	0	0.0539824	0.055551	0	0.0586519	0.0923195	0	0.0511766	0.103041	0.0563587	0	0
4931400O07Rik	0	0	0	0	0	0	0	0	0	0	0	0
4931403E22Rik	0.656062	0.370638	0.190704	0.35531	0.302024	0.237696	1.24815	0.790591	0.5306	0.483692	0.228887	0.799257
4931403G20Rik	0	0.0578212	0	0.0554299	0	0	0	0	0.027592	0.120733	0	0.0356251
4931403M11Rik	0	0	0	0	0	0	0	0	0	0	0	0
4931406B18Rik	0.0791552	0.0718315	0.053451	0.142876	0.0567919	0.0904977	0.076507	0.121118	0.0445202	0.0988437	0.260412	0.0284275
4931406C07Rik	142.245	117.208	113.777	104.96	109.699	95.3268	28.8585	123.291	123.588	68.8152	45.7084	60.206
4931406G06Rik	0	0	0.0423971	0.0394961	0.0447638	0	0.0203526	0	0	0	0	0
4931406P16Rik	13.8328	9.47495	7.35682	7.74973	10.7566	8.35138	15.1019	10.6991	13.1439	12.7927	8.77318	19.0464
4931408C20Rik	0	0	0	0	0	0	0	0	0	0	0	0
4931409K22Rik	0.023489	0	0	0	0	0	0	0	0	0	0	0
4931412I15Rik	0	0	0	0	0	0.0296948	0	0	0	0	0	0
4931413I07Rik	1.17933	1.15313	0.711984	0.958051	0.918778	1.64339	1.24264	1.38472	1.17391	1.60519	0.759589	1.51568
4931413K12Rik	0.378158	0.360514	0.123663	0.307204	0.304655	0.411029	0.647495	0.417727	0.267611	0.334564	0.742116	0.592325
4931414P19Rik	1.92961	1.76236	1.72009	1.37597	1.16468	1.24287	1.1421	1.29183	1.19646	1.34676	1.70545	1.20897
4931415C17Rik	0	0	0	0	0.0426932	0.0336	0	0.0199909	0	0	0	0.0259843
4931417E11Rik	0	0	0	0	0	0	0	0	0	0	0	0
4931419H13Rik	0	0	0	0	0	0	0	0	0	0	0	0
4931422A03Rik	1.02197	0.909456	1.45272	1.52769	0.988125	0.985044	1.32645	0.977145	1.04517	1.22065	0.524191	2.37966
4931423N10Rik	0	0	0.0374158	0	0	0.0310904	0	0	0.0251884	0	0	0
4931428F04Rik	1.385	0.69791	0.799095	0.952826	0.96191	0.735422	0.537447	0.756665	1.01274	1.1357	0.905191	0.873255
4931428L18Rik	0.189689	0.482236	0.220555	0.256829	0.17465	0.194777	0.529291	0.253984	0.131253	0.145484	0.328747	0.132052
4931429L15Rik	0.0544139	0	0	0	0	0	0.0426491	0	0	0.0247075	0	0.0291959
4931429P17Rik	0	0	0	0	0	0	0	0	0	0	0	0
4931431B13Rik	0	0	0	0.0437386	0.172641	0	0	0	0	0.428706	0.0563519	0.112444
4931431C16Rik	0	0	0	0	0	0	0	0	0	0	0	0.0210634
4931431F19Rik	0	0	0	0	0	0	0	0	0	0	0	0
4931440F15Rik	0	0.0166971	0	0.0469029	0	0.0286509	0	0.0149489	0	0.141671	0.0383323	0.0419384
4931440J10Rik	0	0	0	0	0	0	0	0	0	0	0	0
4931440P22Rik	1.62617	0.783081	1.069	0.835344	0.998725	0.581507	1.94961	1.0097	0.738638	1.67515	1.70757	1.56086
4932411E22Rik	0.050331	0	0	0	0	0	0	0	0	0	0	0
4932411K12Rik	0.0628413	0.145099	0.0794311	0.110994	0.0419325	0.0990043	0	0.0138967	0.0508239	0	0.0362096	0
4932411N23Rik	0.0478319	0	0	0.0777144	0.0440397	0.0231065	0.0363997	0.0384268	0	0.0423178	0.0333752	0.0332983
4932412D23Rik	0.0261875	0.0221917	0.0114183	0	0	0	0	0.0105191	0	0	0.0137044	0.0136729
4932413F04Rik	0	0	0	0	0	0.0144454	0	0	0	0	0	0
4932414J04Rik	0	0	0	0	0.0260994	0	0	0	0	0	0	0
4932414N04Rik	0.681741	0.539121	0.495727	0.445355	0.651913	0.410905	0.404229	0.25543	0.785065	0.28427	1.07847	0.599201
4932415D10Rik	0	0	0	0	0.015889	0	0	0	0	0	0.018062	0
4932415M13Rik	0.01786	0	0	0	0	0	0.0135913	0	0	0.0253744	0	0
4932416K20Rik	0	0.0258378	0.0398829	0.0123846	0	0.0110468	0.0232028	0.0122475	0.0123297	0	0.0478683	0
4932422M17Rik	2.71948	2.03662	1.6672	1.42579	1.33868	1.29127	2.68509	1.43495	1.73451	1.68395	0.812109	1.355
4932429P05Rik	0	0	0	0	0	0	0	0	0	0	0.0369982	0
4932430I15Rik	0.0337214	0	0	0	0	0	0	0	0	0	0	0
4932431L22Rik	0	0	0	0	0	0	0	0	0	0	0	0
4932431P20Rik	0.00562587	0	0	0	0.00517983	0	0	0	0	0	0	0
4932435O22Rik	0	0	0.0278162	0	0.0146996	0	0	0.01283	0	0	0.0167053	0
4932438A13Rik	16.4444	15.314	11.8828	13.0744	15.2933	13.8592	17.955	12.9174	11.4531	13.7196	10.6477	13.5133
4932438H23Rik	0.114346	0.0174444	0	0	0	0.0331426	0.107287	0	0	0.0202327	0.0239357	0
4932441J04Rik	0.0673683	0.0336582	0.0958931	0	0	0.00959359	0	0.0777057	0	0.0371508	0.101236	0.0276502
4932442E05Rik	0.264102	0.309883	0.248023	0.280563	0.187049	0.220814	0.633859	0.52264	0.197166	0.341941	0.212631	0.148498
4932443I19Rik	0.14906	0.0561241	0.0432209	0.0402635	0.0912672	0.0361224	0.113151	0.0132725	0.0668081	0.102315	0.0691662	0.0345034
4932443L11Rik	0.175183	0.606086	0.050922	0.0790628	0.233994	0.169253	0.0888751	0.0156374	0.192815	0.0344416	0.0407451	0.0203256
4932702P03Rik	0.276852	0.265459	0.2431	0.25762	0.127752	0.144084	0.340406	0.335412	0.352617	0.122468	0.103512	0.124119
4933400A11Rik	0.0502923	0	0	0.0461184	0	0	0	0	0	0.0502257	0	0
4933400C23Rik	0	0	0.103787	0	0	0	0	0	0	0	0	0
4933400F21Rik	0	0	0	0	0	0	0	0	0.0169979	0.0185942	0.0439946	0
4933401B06Rik	0	0	0	0	0	0	0	0	0	0	0	0
4933401H06Rik	0.163192	0.0691458	0.355775	0.0662862	0.187994	0	0	0	0	0	0	0
4933401J01Rik	0.0587942	0	0.0512708	0	0	0	0	0	0	0	0.0796883	0
4933402C05Rik	8.02504	10.8497	11.8595	11.7447	10.0961	10.1653	7.41231	9.10466	9.61169	6.34113	1.08999	5.24548
4933402C06Rik	0	0	0	0	0	0	0	0	0	0	0	0
4933402D24Rik	0.0328239	0.0834464	0.0286237	0.0266651	0	0.0475694	0.0749362	0.0527395	0	0.0580798	0	0
4933402E13Rik	0	0	0	0	0	0	0	0	0	0	0	0
4933402J07Rik	0	0	0	0	0	0	0	0	0	0	0	0
4933402J10Rik	0	0	0	0	0	0	0	0	0	0	0	0
4933402N03Rik	0.0314508	0.0266519	0	0	0	0.0227898	0.0239338	0	0	0	0	0
4933402N22Rik	0	0	0	0	0	0	0	0	0	0	0	0
4933402P03Rik	0	0.0300955	0	0	0	0	0	0	0	0	0	0.0370852
4933403L11Rik	0	0	0	0	0	0	0	0	0.0449163	0	0	0
4933403O08Rik	0.077657	0	0.0677172	0.0315411	0	0.0281344	0.0487199	0	0.103557	0	0.0670074	0.200559
4933404I11Rik	0	0	0	0	0	0	0	0	0	0	0	0
4933404K08Rik	0.0435341	0.0798764	0.0361418	0	0.0381593	0.0311461	0	0	0.0335194	0	0	0.0432782
4933404O12Rik	1.89007	1.39939	1.50204	1.97213	1.84002	1.40036	0.437109	1.59955	1.1073	1.15504	0.737396	0.913738
4933405D12Rik	0.450453	0	0.252371	0	0.219293	0.0754791	0.0893601	0	0.327077	0	0.156152	0
4933405E24Rik	0	0	0	0	0	0	0	0	0	0	0	0
4933405L10Rik	0.0505409	0	0	0	0	0	0.0769224	0	0	0	0	0
4933405O20Rik	0	0	0	0	0	0	0	0	0	0	0	0
4933406C10Rik	0.44351	0.341088	0.337727	0.348473	0.301125	0.194342	0.289298	0.164216	0.149707	0.166012	0.171154	0.163738
4933406D12Rik	0	0	0	0	0	0	0	0	0	0	0	0
4933406F09Rik	0	0	0	0	0	0	0.0405638	0	0	0	0	0
4933406G16Rik	0	0	0	0	0	0	0	0	0	0	0	0
4933406I18Rik	0.580641	0.245964	0.253111	0.294949	0.400974	0.421069	1.1056	0.291641	0.939782	0.19273	0.53217	0.30352
4933406J08Rik	0	0	0	0	0	0	0	0	0	0	0	0
4933406J10Rik	0	0	0	0.0544644	0	0.0485811	0.15306	0	0	0	0	0.0700091
4933406K04Rik	0	0	0	0	0	0	0	0	0	0	0	0
4933406L23Rik	0	0.0331083	0	0.0317391	0	0	0	0.0313875	0	0.0345658	0	0
4933406M09Rik	0	0	0	0	0	0	0	0	0	0	0	0
4933406P04Rik	0.386201	0.272727	0.224521	0.130724	0.177791	0.0932823	0.244913	0.129276	0.338374	0.227786	0.269475	0.302461
4933407E24Rik	0	0	0	0	0	0	0	0	0	0.0588519	0	0
4933407I08Rik	0	0	0	0	0	0	0	0	0	0	0	0
4933407K13Rik	1.7767	1.84621	0.842048	0.946111	0.900531	1.35707	1.45641	1.44894	1.58055	1.14977	0.851572	1.34003
4933407L21Rik	0.207147	0.546887	0.213369	0.549029	0.715209	1.02503	0.0145794	0.0307826	0.409945	0.298962	0.0565903	0.11292
4933408A14Rik	0.0967247	0	0	0	0	0	0	0	0	0	0	0
4933408B17Rik	0.330405	0.107688	0.110818	0.123882	0.117004	0.154248	0.251435	0.0612547	0.164443	0.112429	0.212809	0.291938
4933408J17Rik	0	0.0261216	0	0	0.0283812	0	0.023566	0	0.0761835	0.0273598	0.0323499	0
4933408N05Rik	0.115551	0.245634	0.036783	0.244884	0.0779297	0.149362	0.061978	0.121383	0	0.03714	0	0.265983
4933409D19Rik	0	0	0	0	0	0	0.0860394	0	0.0304802	0	0	0
4933409G03Rik	0	0	0	0	0	0	0	0	0	0	0	0
4933411E06Rik	5.67632	6.8677	6.4581	6.27237	6.39768	6.16143	5.0442	5.56516	5.78091	4.39665	4.49207	3.27777
4933411G06Rik	0	0	0	0	0	0	0	0.0499931	0	0	0	0
4933411K16Rik	2.73058	3.1587	2.75914	2.74639	2.99297	2.38691	2.04497	1.98475	3.54045	1.72557	0.725824	0.814671
4933411O13Rik	0	0	0	0	0	0	0	0	0	0	0	0
4933412A08Rik	0.0908189	0.0758371	0.0780407	0.0363504	0.123596	0	0	0	0.0738844	0.0400984	0.0468331	0
4933412E24Rik	0	0	0	0	0	0	0	0	0	0	0	0
4933412L11Rik	0.121213	0	0	0	0.0558013	0	0	0	0	0	0	0.0632867
4933413C19Rik	0.0760581	0	0.0221085	0	0	0.0196553	0.12939	0.0208163	0	0	0	0.0544256
4933413G19Rik	0.0613209	0	0	0.0501611	0.0843369	0.0336202	0	0.0434371	0	0	0.0486439	0
4933413J09Rik	0.160441	0.312571	0.172314	0.0912358	0.131222	0.0581289	0.0732564	0.0644466	0.0519035	0.140286	0.0671693	0.238563
4933413L06Rik	0.168019	0	0	0.0682468	0.154698	0.0608747	0	0.113843	0	0.222974	0	0
4933414I15Rik	0	0	0	0	0	0	0	0	0	0	0	0
4933415A04Rik	0.169678	0.143731	0.0756646	0.0229644	0.0260273	0.020524	0.0645979	0.0681302	0.0228626	0.0250182	0.147996	0.118075
4933415F23Rik	0	0	0	0	0	0	0	0	0	0	0	0
4933415J04Rik	0	0	0	0	0	0	0	0	0	0	0	0
4933416C03Rik	0	0	0	0	0	0	0	0	0	0	0.026057	0
4933416E03Rik	0	0	0	0	0	0	0	0	0	0	0	0
4933416E14Rik	0	0	0	0	0	0	0	0	0	0	0	0
4933416I08Rik	0	0	0	0	0	0	0	0	0	0	0	0
4933416M07Rik	0	0	0	0	0	0	0	0	0	0.106787	0	0
4933417A18Rik	0.181604	0	0	0	0	0	0	0	0	0	0	0
4933417C20Rik	0.0610976	0.0258875	0.106559	0.148901	0.140634	0.0221361	0.0697422	0.049084	0.0988271	0.108108	0.191841	0
4933417D19Rik	0.546761	0.379091	0.346761	0.403792	0.594942	0.8284	0.529557	1.9966	1.2864	0.615655	0.312142	0.363327
4933417E11Rik	0.114558	0	0	0	0	0	0	0	0	0	0	0
4933417G07Rik	0	0.056805	0	0	0	0	0	0	0.05428	0	0	0
4933417O13Rik	0	0	0	0.0303033	0	0	0	0	0	0	0	0
4933421A08Rik	0.291227	0.0602747	0.276659	0.188192	0.0737127	0.133723	0.032749	0.039061	0.140199	0.144866	0.378122	0.148737
4933421I07Rik	0	0	0	0	0	0	0	0	0	0	0	0.0768631
4933421O10Rik	1.56222	1.54442	1.29994	1.19287	1.21807	1.44497	1.74251	1.33668	1.54509	1.86791	1.63136	1.93481
4933423L19Rik	0	0	0	0	0	0	0	0	0	0	0	0
4933423P22Rik	0.0581689	0.118304	0.292668	0.239922	0.112063	0.21011	0.110329	0.176869	0.253328	0.287412	0.30911	0.441107
4933424G06Rik	0.111195	0	0	0.10116	0.0511894	0.0902321	0	0	0	0.049188	0.0581903	0.0580562
4933424H11Rik	0	0	0	0	0	0	0	0	0	0	0	0
4933424L21Rik	0	0	0	0	0.0477614	0	0	0.0416742	0	0	0	0
4933424M12Rik	0.0293223	0	0.0052218	0.138509	0.0523275	0	0	0	0	0.251408	0.0594841	0.17804
4933424N20Rik	0	0	0	0	0	0.029342	0.0924452	0	0.065499	0.0358251	0.0423818	0
4933425D22Rik	0	0	0	0	0	0	0	0	0	0	0	0
4933425L06Rik	0	0	0	0	0	0	0	0	0	0	0	0
4933425M03Rik	0.114156	0.0322459	0	0.0309123	0	0	0	0	0.0307751	0	0.0398267	0.039735
4933426K07Rik	0	0.0321501	0	0	0	0	0	0	0	0	0	0
4933427D06Rik	0.13625	0.0774061	0.0200979	0.148947	0.0425712	0.0828994	0.105214	0.0182836	0.0368623	0.144198	0.0718297	0.0955155
4933427D14Rik	3.06935	1.63285	1.23081	1.91978	1.95455	1.3841	2.86592	3.03547	2.30595	3.77847	1.92179	3.92518
4933427E11Rik	0.373973	0.256931	0.264396	0.0820997	0.0465256	0.146464	0	0.0811987	0	0.178828	0.158667	0.158299
4933427E13Rik	0	0	0	0	0	0	0	0	0	0	0	0
4933427G17Rik	0.120135	0.0999257	0	0	0	0	0.0897349	0.0488214	0	0.0268825	0	0.125448
4933427G23Rik	0.0885032	0.255214	0.0193104	0.0179961	0.0407562	0.0320289	0.0845878	0.0710978	0.0179081	0.0391224	0.156192	0.0694427
4933427I04Rik	0.335179	0.13144	0.108898	0.0925406	0.243769	0.0973256	0.16821	0.125748	0.169764	0.165355	0.0902193	0.171567
4933427I22Rik	0	0	0	0	0	0	0.0330394	0	0	0	0	0
4933427J07Rik	1.02541	1.79673	1.39277	1.08833	1.23109	1.32617	0.603058	1.4215	1.00313	1.04356	0.881721	1.01293
4933428C19Rik	0.0827853	0	0	0	0	0	0	0	0	0	0	0
4933428G20Rik	0.125249	0.318415	0.400482	0.339163	0.230639	0.12101	0.0635426	0.301865	0.212312	0.0738737	0.317458	0.261578
4933428M09Rik	0	0	0	0	0	0	0	0	0	0	0	0
4933428P19Rik	0.0887944	0	0	0	0	0.0315136	0	0	0	0	0	0
4933429H19Rik	0.459215	0.582284	0.599204	0.418167	0.210884	0.166371	0.14744	0.310358	0.742788	0.405278	0.0674146	0
4933430H06Rik	0	0	0	0	0.0823971	0	0.0340515	0.0452664	0	0	0	0
4933430H16Rik	0	0	0	0	0	0	0	0	0	0	0	0
4933430I17Rik	0	0.0547521	0.0845147	0.0262439	0.0594883	0.023409	0.0491683	0.0259532	0	0.114325	0.0676242	0.134937
4933430L12Rik	0	0	0	0	0	0	0.039158	0	0	0	0	0
4933430M04Rik	0	0	0	0	0	0	0	0	0	0	0	0
4933430N04Rik	0	0	0	0	0	0	0	0	0	0	0	0
4933431C10Rik	1.24747	1.13844	1.046	0.935451	1.19274	1.11254	2.08119	2.08145	1.43576	1.61304	0.502173	1.45295
4933431E20Rik	5.22208	3.74927	3.48337	4.02374	2.97121	4.38639	4.28123	2.91482	2.81057	2.65973	2.9799	3.33327
4933431G14Rik	0.347895	0.648584	0.576417	0.847857	0.832813	0.831897	1.19135	1.1459	1.16413	2.20732	0.764652	0.751524
4933431K14Rik	1.21549	1.44256	0.918521	0.87604	0.786905	1.03195	1.87041	1.17932	1.10035	0.800072	0.940392	1.09257
4933431K23Rik	0.165196	0.46031	0.152245	0.0724678	0.172243	0.26519	0.302769	0.289823	0.0967742	0.191106	0.269416	0.351494
4933431M02Rik	0	0	0	0	0	0	0.0315907	0	0	0	0	0
4933432K03Rik	0	0	0	0	0	0	0	0	0	0.160235	0.145909	0.102022
4933433F19Rik	0	0	0	0	0	0	0	0	0	0	0	0
4933433G15Rik	0.308436	0.136445	0.0469056	0.145671	0.197664	0.155564	0.101708	0.129354	0.0322892	0.0955602	0.187679	0.148159
4933434E20Rik	49.3627	36.866	38.6671	42.2322	39.7839	36.102	36.3157	43.7597	42.1427	44.6598	40.8032	42.4449
4933434M16Rik	0	0	0	0	0	0	0	0	0	0.0575783	0	0
4933435F18Rik	0	0	0	0	0	0	0	0	0.0209511	0	0	0.0270508
4933435G04Rik	0	0	0	0	0	0	0	0	0	0	0	0
4933436E23Rik	0	0	0	0	0	0	0	0	0	0	0	0
4933436F18Rik	0	0	0	0	0	0	0	0	0	0	0	0
4933436H12Rik	0	0	0	0	0	0	0	0	0	0	0	0
4933436I01Rik	0	0	0	0	0	0	0	0	0	0	0	0
4933436I20Rik	0.315918	0.804875	0.798722	0.416578	0.328038	0.775877	1.33868	0.644609	0.451958	0.488544	0.293303	0.53884
4933437G19Rik	0.471167	0.179706	0.228032	0.254915	0.385218	0.341068	0.278592	0.269818	0.592163	0.416426	0.658449	0.218447
4933438A12Rik	0	0.053318	0	0	0	0	0.0478805	0	0	0.0556651	0	0
4933438B17Rik	0	0	0	0	0	0	0	0.0424056	0	0	0	0
4933438K21Rik	0.171417	0.116107	0.0896693	0.111306	0.0320762	0.100563	0.443131	0.27744	0.110884	0.2123	0.143626	0.143073
4933439C10Rik	13.1454	10.1582	9.42707	11.4307	13.9628	10.5739	11.336	10.4423	10.0045	6.50685	10.8699	6.73988
4933439J24Rik	0	0	0	0	0	0	0	0	0	0	0	0.0818101
4933439K11Rik	2.0224	0.704589	1.37384	0.417291	1.23668	0.495338	0.768671	0.672018	0.544043	1.50432	1.04471	1.01101
4933439N06Rik	0	0	0	0	0	0	0	0	0	0	0	0
4933440J02Rik	0.0541832	0.0918312	0.0944997	0.0440167	0	0	0	0.0435292	0	0	0.0567102	0.0565795
4933440M02Rik	0	0	0	0	0.0130735	0	0	0	0.0295227	0	0	0
4933440N22Rik	1.6035	1.65394	1.39774	1.72449	1.20451	0.831384	1.50549	1.59723	1.67809	1.34741	3.57539	1.78992
5031410I06Rik	0	0	0	0	0	0	0	0	0	0	0	0.0286471
5031414D18Rik	0.271215	0.371267	0.418441	0.372861	0.480216	0.438406	0.587425	0.486054	0.371206	1.84576	2.18357	1.87354
5031415H12Rik	0.100926	0	0.0876668	0	0	0.0177916	0.0649292	0	0.0362616	0.0198894	0.0941141	0.0875487
5031425E22Rik	19.03	10.3921	10.052	9.89799	10.9695	9.74663	10.4983	11.2562	11.7619	9.18336	13.3073	10.7645
5031425F14Rik	0.0808279	0	0.0704851	0.0656621	0.0744196	0.0976153	0	0.0216449	0.108951	0.262203	0.70498	0.281342
5031434C07Rik	0.0508256	0.0142595	0.0439452	0.0275368	0.0154867	0.0487744	0	0.0135487	0	0.0446529	0	0.0175408
5031434O11Rik	0.891918	0.134984	0.138906	0.305885	0.307951	0.167888	3.57179	0.806107	0.901689	0.890018	1.05021	0.48388
5031439G07Rik	8.74948	10.7098	7.06471	5.0018	8.05579	5.87038	10.6039	14.3185	11.5317	30.3898	40.0219	33.8386
5033403F01Rik	0.349108	0.316158	0.30787	0.567209	0.361609	0.347833	0.50435	0.175289	0.310483	0.231647	0.228369	0.182274
5033403H07Rik	39.8609	50.4631	44.8837	48.3929	52.6109	48.8819	13.4389	31.4214	41.4196	17.5218	17.1345	15.0283
5033404E19Rik	0	0	0	0	0	0	0	0	0	0	0	0
5033417F24Rik	0.515583	0.518834	0.449608	0.209422	0.445037	0.4203	0.245222	0.362429	0.182431	0.114036	0.337268	0.201895
5033423K11Rik	0	0	0	0	0	0	0	0.0427143	0	0	0	0
5033426O07Rik	0.0548096	0	0	0	0	0.0198579	0.0417096	0.0440324	0.0664921	0.096982	0	0.0858504
5033428I22Rik	0.287484	0.236311	0.262697	0.257587	0.291455	0.616111	0.131476	0.266824	0.346304	0.739562	0.444588	1.13145
5033430I15Rik	3.59888	3.80307	2.53497	2.72442	2.68019	2.87257	0.294427	0.768699	1.24567	1.64522	2.42551	1.60102
5330406M23Rik	0.107998	0.0457596	0.0706339	0.263203	0.223731	0.234772	0.452022	0.195216	0.152854	0.143322	0.480399	0.169162
5330411J11Rik	0.19991	0.390231	0	0.158095	0.211994	0.166841	0.766669	0.0572614	0.157393	0.208955	0.240986	0.451004
5330411O13Rik	0.0761041	0	0.165914	0.154561	0.0700703	0.0827193	0.0289573	0.0917096	0.0923254	0.0673307	0	0.0794699
5330413D20Rik	0.0420589	0	0	0	0.0774488	0.0304766	0.0320065	0	0.0680316	0.0372103	0.0880411	0
5330413P13Rik	0	0	0.0625673	0.0582861	0	0	0.0547714	0	0	0	0.0846966	0
5330416C01Rik	0	0	0	0	0	0	0	0	0	0.12441	0	0
5330417C22Rik	1.65961	2.86108	4.76049	3.56824	2.11384	3.06195	5.53854	2.49541	3.98297	8.34126	2.63551	4.23069
5330417H12Rik	0	0	0	0	0	0	0	0	0	0	0	0
5330425B07Rik	0.0618528	0.10483	0.053938	0.0502473	0	0	0.0470695	0.0496907	0	0	0.194213	0.0645883
5330426L24Rik	0.51784	1.07512	0.699943	2.02955	2.13501	1.39972	0.850214	0.468666	0.366113	0.481049	0.0647943	0.135186
5330429C05Rik	0	0	0	0	0	0	0	0	0	0	0	0
5330434G04Rik	0	0	0	0.0127849	0.0140742	0	0	0.0126433	0.0123629	0	0	0
5330437M03Rik	0.0790099	0	0.0459329	0.0213945	0.0242485	0.0095417	0	0.0105787	0.0533324	0.0232998	0	0.0275007
5330438D12Rik	1.46176	0.768858	0.725266	0.737061	0.464092	0.913115	0.594552	0.789638	0.489194	0.66892	1.16064	0.842156
5330438I03Rik	0.0193323	0.0163824	0	0.0157049	0	0	0.0147117	0.015531	0.0483418	0.0171036	0	0
5330439A09Rik	0	0	0	0.0453134	0	0	0	0	0.0451123	0.049349	0	0
5330439B14Rik	0	0	0	0	0.0790087	0	0.0653024	0	0.0347009	0.115162	0.0898143	0
5330439K02Rik	0.266333	0.143624	0.232253	0.0393383	0.111462	0.1579	0.0184252	0.0778051	0.195819	0.0642626	0.076024	0.0505658
5430400D12Rik	0.514835	0.261767	0.359165	0.167295	0.284411	0.373058	0.182833	0.275736	0.527416	0.0607312	0.179616	0.107521
5430401F13Rik	0	0	0	0	0	0	0	0	0	0	0	0
5430402E10Rik	0	0	0	0	0	0	0	0	0	0	0	0
5430402O13Rik	0.764704	0.364804	0.482265	0.561598	0.381889	0.636192	0.473459	0.636748	0.927696	0.128814	0.400184	0.319409
5430403G16Rik	1.03922	0.878849	0.749174	0.630091	0.703863	0.563425	0.625749	0.514797	0.816566	0.8633	0.419644	0.646572
5430405H02Rik	3.15014	3.64109	3.312	2.97121	3.19752	2.7211	4.66076	4.45032	3.90559	3.36298	2.74506	3.87343
5430416N02Rik	8.1474	9.02643	9.30218	6.9998	8.52226	9.06042	5.61943	6.08228	7.78045	3.71022	12.1251	6.63039
5430416O09Rik	0.23747	0.167933	0.160656	0.128268	0.255768	0.0955947	0.309974	0.264428	0.0532077	0.559439	0.59452	0.604547
5430419D17Rik	0	0	0	0	0	0	0	0	0.0151595	0	0	0
5430420F09Rik	0.0319821	0.0271021	0	0.0259812	0.0883393	0.0231747	0	0	0	0.0848853	0	0.0333965
5430427M07Rik	0	0	0	0	0	0	0	0	0	0	0	0
5430427N15Rik	0.0699529	0.0197597	0.0813355	0.0189425	0.0429379	0.0675853	0.0177445	0	0.0188585	0	0.0732154	0.0486978
5430427O19Rik	0.172645	0.231645	0.125461	0.0584381	0.158957	0.177227	0.120433	0.115582	0.151265	1.42559	1.06912	1.11173
5430433H01Rik	0	0	0	0	0	0	0	0	0	0	0	0
5430434F05Rik	0.0762482	0.0646226	0.0664914	0.0991067	0.0854955	0.0552506	0.0696344	0.085766	0.0616669	0.0809498	0.0957652	0.0636964
5430434I15Rik	0	0	0	0	0	0	0	0	0	0	0	0
5530400C23Rik	0	0	0	0	0	0	0	0	0	0	0	0
5530400K19Rik	1.46452	1.23049	1.3751	1.34821	1.45283	0.954391	1.0591	1.32966	1.10538	1.1324	0.853629	1.16934
5530401A14Rik	0.0156668	0.0132123	0.014153	0.0248058	0	0	0.0352451	0.0137547	0.0128543	0.0140373	0.0312767	0
5530601H04Rik	9.00244	7.42701	4.75159	3.95989	5.72386	6.13243	4.44228	5.17664	5.96254	7.98006	4.91994	6.91421
5730403I07Rik	0.258479	0.0781292	0.0243284	0	0	0.0256648	0.0214021	0.0937388	0.0241978	0.0274183	0	0.0369713
5730405O15Rik	0.970528	1.45383	1.05539	0.509162	1.15207	0.925869	0.34316	0.818223	0.760353	0.346567	0.62146	0.492106
5730408A14Rik	0	0	0	0	0	0	0	0	0	0	0	0
5730409E04Rik	3.11811	2.74093	2.84774	2.55447	2.48347	2.64391	1.72928	2.61499	2.5197	4.31775	4.89823	3.94815
5730412P04Rik	0	0	0	0	0	0	0	0	0	0	0	0
5730416F02Rik	0	0	0	0	0	0	0	0	0	0	0	0.0872948
5730419F03Rik	0	0	0.0235695	0	0	0.03917	0	0	0.0218594	0.0239122	0.0282887	0
5730420D15Rik	0.781283	1.54483	1.49888	3.17345	2.06211	0.905808	3.28985	1.38085	0.379125	0.046081	0.0545148	0.163167
5730422E09Rik	0.285101	0.084422	0.248618	0.0269769	0.262497	0.0240628	0.0505416	0.0533561	0.0268572	0.252233	0.0347565	0.332385
5730435O14Rik	0.133988	0.208007	0.467371	0.217696	0.473637	0	0	0.621074	0.541824	0.118542	0	0
5730437C11Rik	0.632965	0	0	0	0	0	0	0	0	0	0	0
5730455P16Rik	16.5903	12.9776	15.3018	11.6514	16.4245	10.8755	10.4794	9.36865	9.67909	11.1883	10.3503	8.22032
5730460C07Rik	0	0	0	0	0	0	0	0.0502859	0.0253118	0	0	0.098043
5730480H06Rik	8.96449	7.53802	6.77756	8.38565	7.20709	7.75926	10.8528	8.33424	9.69028	9.61909	7.75753	8.5801
5730488B01Rik	0	0.0410548	0.0844955	0.0196785	0.0223031	0.0175528	0	0.0194605	0.0195912	0.021431	0	0.0252949
5730507A11Rik	0.295752	0.0967995	0.171243	0.267628	0.143875	0.176916	0.164181	0.0808275	0.147852	0.148738	0.157801	0.0919342
5730507C01Rik	1.40332	1.33369	0.817661	1.04005	1.40563	0.686492	0.446578	0.714468	1.27673	1.65413	1.15581	1.74798
5730508B09Rik	5.65252	2.31012	2.34554	1.80119	2.17529	2.34409	2.24048	2.10245	2.17536	7.84642	9.98452	7.91072
5730522E02Rik	0.960128	1.06309	1.66444	0.756161	0.628059	0.577692	0.871608	1.31242	1.52242	0.314995	0.400959	0.175987
5730559C18Rik	3.64786	0	0	0.0297986	0.0168864	0.0930288	0.17056	0	0.076209	0.396581	0.293215	1.1702
5730585A16Rik	0.247411	0.052415	0	0.100495	0.0569489	0.0448195	0	0.0496907	0	0.0547223	0.0647375	0.0645883
5730596B20Rik	0.794385	0.178597	0.197924	0.0526803	0.0895597	0.0939794	0.0370115	0.130242	0.170451	0.086058	0.0339361	0.0507868
5830405F06Rik	0	0.0318498	0	0	0	0.0476612	0	0	0	0.0957348	0	0
5830411K02Rik	0	0	0	0	0	0	0	0	0	0	0	0
5830411N06Rik	0.0549624	0.0155253	0.146388	0.0154021	0	0.0274766	0	0.0530667	0.0306675	0.208866	0.147876	0.437609
5830415G21Rik	0.542945	0.319192	0.280025	0.164693	0.257892	0.127407	0.176134	0.238853	0.0572113	0.287473	0.12217	0.211649
5830416I19Rik	0.0223196	0	0	0.0525743	0.0597709	0.0155471	0.0249909	0.0172672	0.0172264	0.0291278	0.0681866	0.022129
5830417I10Rik	3.41437	2.64524	2.47255	2.39761	2.13952	2.72307	1.87179	2.30922	2.9326	3.05821	1.81574	3.78433
5830418P13Rik	0.0258527	0.0438159	0.173361	0	0.0714091	0.0975077	0.0196737	0.0207693	0.0209088	0	0.153955	0.107984
5830432E09Rik	0.0547001	0.221248	0.116631	0.101504	0.204852	0.0562673	0.164448	0.0756959	0.0762042	1.15429	0.668238	0.946609
5830437K03Rik	0	0	0	0	0	0	0	0	0	0	0	0
5830444B04Rik	0.987079	0.825862	1.29042	1.18645	0.72833	0.317228	0.726858	0.41748	0.759343	0.717921	0.84969	1.23996
5830444F18Rik	0	0	0	0.0231837	0	0.0832603	0.0218977	0	0.0232753	0.0505319	0.0601087	0.0298054
5830454E08Rik	1.35929	0.658218	0.931348	0.630997	0.536366	0.351772	0.369432	0.780009	0.471148	0.858991	0.609722	0.304159
5830462I19Rik	0.197697	0.277718	0.24326	0.3348	0.483945	0.358018	0.932802	0.444449	0.378778	0.357084	0.181826	0.188047
5830468F06Rik	0	0.0479483	0.0494237	0	0.0522185	0	0.0430583	0	0	0.150177	0.177662	0.0590843
5830473C10Rik	36.5101	73.5552	63.5418	58.0752	60.223	48.9123	14.5001	48.3441	42.1917	16.2227	8.20078	11.1922
5830487J09Rik	1.86573	0.62345	0.615732	0.681595	0.736651	0.467355	0.569139	0.975423	0.469586	0.681822	0.569701	0.515693
5930403N24Rik	0.319273	0.135279	0.251599	0.150358	0.14698	0.20535	0.122302	0.0427491	0.0999554	0.4237	0.398972	0.516597
5930409G06Rik	0.0761041	0.0322459	0	0.0342358	0.0350352	0	0	0.0305699	0	0	0	0
5930412G12Rik	0.333187	0.114824	0.094528	0.0660449	0.124756	0.137458	0.103113	0.152398	0.0219173	0.0479512	0.0850909	0.0565965
5930420M18Rik	0.9037	0.636233	0.499543	0.666791	0.730242	0.704167	0.377113	0.861693	0.574616	0.663843	0.812247	0.565919
5930422O12Rik	0.159875	0.135481	0.139417	0.0649389	0.0736	0.115848	0.0608319	0.128439	0.193952	0.212167	0	0
5930430L01Rik	1.59912	1.63739	1.41386	1.36979	1.69456	1.10834	0.553854	1.47405	1.09902	1.23969	0.786209	0.734208
5930435M05Rik	0	0	0	0	0	0	0	0	0	0	0	0
6030400A10Rik	0.151623	0.299803	0.308515	0.246347	0.232669	0.256359	0.499996	0.284221	0.531384	0.447144	0.26449	0
6030407O03Rik	0.0539991	0	0.130289	0.0404579	0	0.0721751	0	0	0	0	0.0565176	0
6030408B16Rik	1.17829	0.13616	0.140116	0.217548	0.246562	0.310476	0.326063	0.17211	0.173266	0.0947689	0.16817	0.167783
6030419C18Rik	1.31864	0.134092	0.0689943	0.0856978	0.145691	0.0573304	0.0602085	0.0423743	0.0639882	0.139995	0.552056	0.413088
6030442E23Rik	0	0	0.100966	0	0	0	0	0	0	0	0	0
6030442K20Rik	0.292459	0.44667	0.313357	0.281833	0.327706	0.176547	0.293471	0.372235	0.102657	0.101298	0.0798913	0.306532
6030443J06Rik	1.59042	1.52317	1.04159	1.29172	0.988072	0.746789	0.51013	0.414304	0.972197	0.72082	0.381022	0.569006
6030445D17Rik	0.100406	0.113447	0.0875576	0.135944	0.0616301	0.0665702	0	0.107551	0.135341	0.236882	0.245206	0.174744
6030452D12Rik	0	0	0	0	0	0	0	0	0	0	0	0
6030458C11Rik	5.82313	5.98384	6.14174	5.13356	4.86032	5.41385	5.76132	5.73301	6.17403	6.60292	5.15941	6.36941
6030460B20Rik	0.476935	0.353642	0.155965	0.193724	0.219561	0.172797	0.136104	0.239472	0.192864	0.210977	0.124795	0.311268
6030468B19Rik	0	0.199063	0.0512119	0.0954154	0.108141	0	0	0.141538	0.047496	0.831304	0.368794	1.47177
6030469F06Rik	0	0	0	0	0	0	0	0	0	0	0	0
6030471H07Rik	0	0	0	0	0	0	0	0	0	0	0	0
6030498E09Rik	0	0.0397266	0.0817618	0.0380836	0.0863259	0	0	0.132671	0	0.0414753	0.0981323	0.172446
6230400D17Rik	0.906502	1.05625	0.724629	0.582994	0.732227	0.931427	1.35414	1.52057	0.855338	1.23641	0.434858	0.749387
6330403A02Rik	0.31409	0.251137	0.0777752	0.0592801	0.235027	0.0940028	0.0308506	0.0260549	0.0741663	0.338758	0.133585	0.118532
6330403K07Rik	1.3833	0.133969	0.172327	0.0321071	0.109168	0.229111	0.0601532	0	0	0.0349666	0.0827323	0.123812
6330403L08Rik	2.06668	0.648296	0.661921	0.441778	0.54848	0.567971	0.394795	0.641466	1.13255	1.24136	1.0071	1.34259
6330403N20Rik	0.161655	0.0937678	0.236749	0	0.119957	0.0749608	0.118918	0	0.169361	0.110423	0.115611	0.174497
6330408A02Rik	1.83509	2.07488	1.83683	1.79391	2.0377	2.13584	1.83521	2.949	1.43682	1.82743	1.54275	2.0156
6330409D20Rik	0.335121	0.199543	0.145607	0.135644	0.357082	0.161322	0.388995	0.0772672	0.392885	0.295449	0.291268	0.533776
6330410L21Rik	0.222856	0.114472	0.109316	0.0678904	0.0512968	0.050464	0.036007	0.0671384	0.0225297	0.0697285	0.0728905	0.0727225
6330415B21Rik	0.0255759	0	0.02232	0.0207874	0	0	0	0.0205517	0	0	0.0535215	0
6330416G13Rik	2.90691	6.88364	5.01163	2.44626	3.27204	3.31896	12.4392	4.40063	4.18157	34.0145	37.921	47.8504
6330418K02Rik	3.10731	2.0622	1.75191	2.08117	2.2909	1.83977	1.4992	1.40768	1.67307	2.49646	2.52538	2.5507
6330419E04Rik	0.0992321	0.0416829	0.0839164	0.158575	0.0935988	0.109214	0.0762933	0.0809286	0.0785791	0.0425683	0	0.0548731
6330549D23Rik	0.469619	0.285596	0.349204	0.239252	0.348074	0.321751	0.186167	0.202823	0.236179	0.365705	0.181802	0.282677
6330562C20Rik	2.53872	0.861651	1.14349	1.63254	0.796553	1.40768	0.610026	1.31146	1.0361	3.77743	4.48372	4.54851
6430500D05Rik	0.157218	0.088819	0.0457	0.0425729	0	0	0.119641	0.0421013	0.0847681	0	0	0.0547237
6430503K07Rik	0	0	0	0.150673	0.170769	0	0	0	0	0	0	0
6430511E19Rik	0.983994	0.892051	0.714598	0.654677	0.681779	0.448079	0.19268	0.588094	0.648457	0.486933	0.296848	0.250561
6430531B16Rik	0.105867	0	0	0	0.134961	0	0	0.0588799	0.0334111	0.064842	0.0644103	0
6430548M08Rik	2.17663	1.72304	1.44218	1.96062	1.39252	1.07923	1.86929	1.70247	1.56581	8.82926	9.325	13.527
6430550D23Rik	3.11957	1.44482	2.50028	1.96487	1.47822	1.33522	1.7076	1.77695	1.48297	1.04535	0.669716	1.43351
6430562O15Rik	0.527213	0.188397	0.212536	0.140173	0.169832	0.19563	0.384144	0.150662	0.4032	0.254853	0.15317	0.213871
6430571L13Rik	0.733158	0.403895	0.37175	0.425163	0.56723	0.201637	0.436029	0.333056	0.468766	0.328266	0.283347	0.155804
6430573F11Rik	3.81906	5.25638	4.94312	4.82988	5.76835	5.61967	1.78118	3.15574	2.94544	1.88901	1.8611	2.26948
6430573P05Rik	0.715549	0.41648	0.82207	0.135028	0.241415	0.42772	1.8802	0.709512	0.964084	1.00045	0.713699	1.04068
6430584L05Rik	0	0	0	0	0	0	0	0	0	0	0	1.41991
6430590A07Rik	1.05361	0.978642	1.08042	0.683933	0.990965	1.36483	0.468584	0.697453	1.09283	0.76538	0.672723	0.498025
6430628N08Rik	0	0	0	0	0	0	0	0	0	0	0	0
6430710C18Rik	0	0	0	0	0	0	0	0	0	0	0	0
6530401F13Rik	0.273377	0.0974057	0.100236	0.186755	0.105831	0.166581	0.174944	0.230858	0.185926	0.0508468	0.0601528	0
6530402F18Rik	0.739048	0.45623	0.389428	0.279355	0.268976	0.38713	0.138566	0.205003	0.327005	1.03513	0.872622	0.738325
6530403H02Rik	0	0	0	0	0	0	0	0	0	0	0	0
6530409C15Rik	0.647209	1.40189	0.655994	0.633599	0.349391	0.648971	0.56691	0.491623	1.0289	1.05925	0.727024	0.775539
6530411M01Rik	0	0	0	0	0	0	0	0	0	0	0	0
6530437J22Rik	0.178583	0.196675	0	0.188542	0	0.168175	0	0.186453	0	0.205333	0	0.0932408
6720427I07Rik	3.16556	1.52699	2.01728	1.8199	1.92811	1.53509	1.35273	1.33025	1.71336	1.27016	2.08987	2.05962
6720464F23Rik	0.124107	0.118317	0.0541131	0.100821	0.0999842	0.044965	0.0472223	0.049852	0.0627334	0.0548999	0.0324739	0.064798
6720469O03Rik	0	0	0	0	0	0	0	0	0	0	0	0
6720475M21Rik	0.0801161	0.0735269	0.0523983	0.0325419	0.0737643	0.0290267	0	0	0.0323975	0.0708802	0.167705	0
6720482G16Rik	0	0.0873859	0	0.041886	0	0.0373614	0.117711	0	0	0	0	0
6720483E21Rik	0.111195	0	0	0	0	0	0.0423091	0	0	0	0	0
6720489N17Rik	1.0722	0.505546	0.534608	0.64399	0.545468	0.623654	0.276828	0.328961	0.410983	2.88097	4.42725	3.40831
6820402A03Rik	0.14586	0.0882887	0.0545125	0.0507825	0.134296	0.0452969	0.110999	0.0669599	0.101114	0.11061	0.043618	0.108794
6820408C15Rik	0.103384	0.0292029	0.0353397	0.0559904	0	0	0.0524494	0	0.112492	0.0304884	0	0.126953
6820431F20Rik	14.8534	10.1023	9.20338	9.51999	10.1718	9.93499	12.7277	10.4737	9.34729	11.5948	9.08858	10.4721
7330404K18Rik	0	0	0	0	0	0	0	0.149004	0	0	0	0
7330423F06Rik	0	0	0	0	0.404359	0	0	0	0	0	0	0
7420426K07Rik	0	0	0	0	0	0	0	0	0	0	0	0
7420461P10Rik	0.148375	0	0	0	0	0	0	0	0	0	0	0
7530416G11Rik	0	0	0	0	0	0	0	0.0499537	0	0	0	0.0581755
7530428D23Rik	3.02965	0	0	0	0	0	0	0	0	0	0	0
7630403G23Rik	0	0	0	0	0	0	0	0	0	0	0	0
8030411F24Rik	0	0	0	0	0	0	0	0	0	0	0	0
8030423F21Rik	0.108109	0.169427	0.0692152	0.0834756	0.0363972	0.100682	0.164649	0.108738	0.109989	0.104003	0	0.191722
8030423J24Rik	0.0764702	0.064802	0	0	0	0	0	0	0	0	0	0
8030442B05Rik	0.130526	0	0	0.101707	0	0	0.0475494	0.0565251	0.0521999	0.0585677	0.0660869	0.0704792
8030443G20Rik	0	0	0	0	0	0	0	0	0	0	0	0
8030445P17Rik	0	0	0	0	0	0	0.0155023	0	0	0	0	0
8030451A03Rik	0.907062	0.243403	0.116017	0.162118	0	0.241009	0.96181	0.374084	0.268997	0.0588519	0.183337	0.252377
8030453O22Rik	0.132358	0.145346	0.264991	0.272006	0.108165	0.163442	0.325727	0.0748727	0.743657	1.786	1.22387	1.75836
8030462N17Rik	3.19378	2.28905	2.50798	1.71678	2.29686	2.07248	3.80891	2.29772	2.99425	4.35789	2.74404	4.21442
8030474K03Rik	0	0	0.025629	0	0	0	0	0	0	0.311965	0	0
8030487O14Rik	0.363848	0.123332	0.0634578	0.107172	0.298323	0.10546	0	0.116922	0	0.193142	0.178796	0.0759879
8430408G22Rik	90.5397	86.1116	81.0354	159.044	144.754	67.2042	75.7843	91.4757	73.5127	167.597	141.454	109.367
8430419K02Rik	0.492817	0.112142	0	0.100669	0	0.269384	0.317807	0.199108	0.154037	0.141172	0.29145	0.161377
8430422M14Rik	4.93515	2.02136	2.22355	2.6047	1.42402	2.75822	8.50608	2.94219	4.5891	2.06655	1.37742	1.73677
8430423G03Rik	0	0	0.101657	0	0	0.0844713	0	0	0	0.103135	0.122011	0.12173
8430429K09Rik	2.73076	1.5292	1.02104	1.18365	1.02195	0.670355	1.44798	0.998412	0.746183	1.49784	1.25186	1.51251
8430432A02Rik	0.341628	0.661716	0.255354	0.356822	0.0898694	0.282913	0.519952	0.431285	0.473651	0.172711	0.255401	0.254812
8430436N08Rik	0.0583246	0	0	0	0	0	0	0	0	0	0	0
8430437L04Rik	0	0	0	0	0	0	0	0.0280826	0	0	0	0
9030204H09Rik	0.225936	0	0	0.0917715	0	0	0.0859676	0	0.182729	0	0.236473	0
9030407P20Rik	1.549	0.591436	1.37496	0.656477	0.386476	0.436767	0.999421	0.803069	1.12444	1.69434	1.09572	1.49396
9030612E09Rik	0.222532	0.0522432	0.080642	0.0801349	0.0854049	0.0687907	0.0938306	0.0990558	0.0997209	0.109086	0.0967882	0.0321884
9030616G12Rik	2.07468	3.02786	3.21635	3.46444	3.82038	3.84188	2.9822	3.61126	3.26263	1.1217	1.44763	0.48143
9030617O03Rik	12.9781	12.2985	7.60531	9.41289	8.54917	7.95061	1.49303	6.40689	8.4067	12.3375	8.25563	8.47183
9030619P08Rik	57.1231	79.4812	82.347	85.1892	83.78	72.9458	3.65086	66.8797	75.2534	44.0974	36.1301	29.4367
9030622O22Rik	8.94054	20.0064	17.658	16.4274	19.2347	13.5547	5.71246	11.9648	14.0365	4.5967	3.94488	3.53223
9030624G23Rik	0.365635	0.358373	0.348404	0.508987	0.49728	0.969662	1.53383	0.343573	0.340529	0.528964	1.44737	0.673499
9030624J02Rik	25.797	18.2631	15.4614	14.731	15.5166	16.9228	14.8457	17.1213	16.6262	30.0757	28.5685	32.3086
9130008F23Rik	0.757001	0.132723	0	0.169645	0.0721018	0.056745	0.0595937	0.0629123	0.12667	0.300225	0.437135	0.490644
9130011E15Rik	4.00193	3.6806	3.05981	3.06615	3.38778	3.38088	4.04134	3.16932	3.68146	4.07754	3.75185	4.99094
9130015G15Rik	0	0.0512847	0	0	0	0	0	0	0.0244728	0.0803134	0.0316708	0
9130015L21Rik	0	0	0	0	0	0	0	0	0	0	0	0
9130017K11Rik	0.339131	0.134453	0.0142095	0.115655	0.0300055	0.0658735	0.136401	0.0130906	0.0131785	0.0288323	0.156187	0.0170153
9130019O22Rik	1.41153	1.1763	1.33572	0.952634	0.920586	0.809118	1.11056	0.839558	1.07318	0.884042	0.773984	0.858873
9130019P16Rik	0.0979527	0.131422	0.114435	0.135678	0.131806	0.138311	0.0865413	0.0876389	0.147168	0.189979	0.163389	0.175631
9130023H24Rik	1.85388	1.97553	1.89893	0.872667	1.28801	1.12416	0.454962	1.33502	1.23569	1.31131	0.886194	1.08988
9130024F11Rik	2.72796	0.0666803	0.0534817	0.0624185	0.243762	0.0695949	0.0353831	0.0308635	0.0155354	0.0356269	0.23689	0.0802333
9130204K15Rik	0.286573	1.51754	1.91015	0.246827	0.49326	1.12086	0.654239	2.68494	1.19206	0.8977	1.6756	0.650106
9130204L05Rik	0	0	0	0	0	0	0	0	0	0	0	0
9130208D14Rik	0.00841579	0.0212746	0.00718245	0.00677434	0.00868822	0.0152583	0.0373499	0.0652962	0.0341871	0.292045	0.241067	0.29332
9130213A22Rik	0.0740644	0.125527	0.161468	0.0601677	0.102289	0.187839	0.0563625	0.148753	0.089851	0.294868	0.465112	0.15468
9130221F21Rik	0.173065	0.108072	0.0980473	0.143611	0.0982147	0.137994	0.100125	0.174138	0.0716553	0.0952678	0.0665159	0.0223319
9130221H12Rik	3.00161	1.99143	2.17791	2.28229	2.2732	2.15797	1.22998	2.39832	2.09632	2.74884	2.86596	2.45087
9130227L01Rik	0.0299935	0.0508036	0.0784197	0.0730538	0.0551982	0.0434416	0.159679	0.0481631	0.0969729	0.15912	0	0.0626027
9130230L23Rik	0.682612	0.396039	0.315776	0.180847	0.260175	0.402235	0.550709	0.272321	0.445798	0.678188	0.286675	0.964398
9130230N09Rik	2.21051	2.1542	2.31318	1.07745	1.6282	2.24248	3.61669	1.42069	1.78778	0.880056	1.50385	0.692483
9130401M01Rik	11.3275	11.3961	11.0131	8.68115	9.68992	9.07551	7.80386	10.3387	11.7044	13.1058	25.0232	17.996
9130409I23Rik	0.271052	0.791167	0.945472	1.1499	1.30327	0.501933	0.206349	2.97599	2.36268	0.666124	0.283694	0.345938
9130409J20Rik	0.210229	0	0	0	0	0	0	0	0	0	0	0
9130410C08Rik	0	0	0	0	0	0	0	0	0	0	0	0
9130604C24Rik	2.16528	0.860105	1.12112	1.31926	0.685304	2.05931	0.360448	0.815401	1.36813	0.598645	1.41642	1.05986
9230009I02Rik	0	0	0	0.0438309	0	0	0	0	0	0	0	0
9230019H11Rik	0	0	0.0171437	0.0159706	0.0362014	0	0.0598424	0.0157937	0.0317996	0.017393	0.0205762	0.0205288
9230020A06Rik	0	0	0	0	0	0	0	0	0	0	0	0
9230102O04Rik	3.11112	0	0	0	0	0.0690432	0.11877	0	0	0	0	0
9230104L09Rik	0	0.0940677	0	0	0	0	0	0	0	0	0	0
9230104M06Rik	0.0290062	0	0	0.0235638	0	0	0	0.0467181	0.0234592	0	0	0
9230105E05Rik	0.48239	0.0241665	0.0662097	0.0494276	0.0461783	0.0181536	0.0613833	0	0.0647596	0.0248034	0.0799338	0
9230106D20Rik	0	0	0	0.0344508	0	0	0	0.0340692	0	0	0.0887714	0
9230109A22Rik	0	0	0	0	0	0	0	0	0	0	0	0
9230110C19Rik	1.69002	0.653805	0.416497	0.268614	0.575054	0.559062	1.36996	0.386811	0.534845	0.307395	0.321428	0.575465
9230110F15Rik	0	0	0	0	0	0	0	0	0	0	0	0
9230111E07Rik	1.21235	1.33402	1.16831	0.816279	0.770957	0.880017	0.927757	1.44782	0.917479	1.52669	1.84043	1.52869
9230112D13Rik	0	0	0	0	0	0	0	0	0	0	0	0
9230112E08Rik	1.03822	1.34505	1.2688	0.680532	0.852485	0.785609	1.50985	1.13346	0.784488	1.04259	0.969075	1.11802
9230113P08Rik	0.200316	0.121251	0.0748643	0.0929889	0.0790434	0.132599	0.152439	0.0689692	0.208297	0.126588	0.0299512	0.0298822
9230114J08Rik	0	0	0	0	0	0	0	0	0	0	0	0
9230114K14Rik	0.904646	1.09702	0.836688	1.09787	0.702261	1.44929	0.985143	0.424686	1.04699	1.5041	0.903286	1.10234
9230116N13Rik	0.617129	0.236693	0.424997	0.420216	0.237246	0.192895	0.562333	0.405889	0.383677	0.825641	0.414866	0.568147
9230117E06Rik	0.172373	0	0	0	0	0	0	0	0	0	0	0
9330020H09Rik	1.72048	0.788644	1.04884	0.560367	0.700901	0.740672	0.763919	0.668475	0.857061	0.549448	1.08887	0.665808
9330102E08Rik	0.0701778	0.118939	0.134635	0.125423	0.103382	0.122045	0.288386	0.214239	0.192975	0.19868	0.161592	0.263814
9330104G04Rik	0.378377	0.469068	0.43202	0.388307	0.478423	0.335876	0.279787	0.346397	0.397618	0.806783	0.533209	0.52661
9330111N05Rik	0.126494	0.129662	0.0567781	0.112567	0.19802	0.110873	0.0582195	0.154516	0.0618743	0.157384	0.0324781	0.0324033
9330118I20Rik	0	0	0	0	0	0	0	0.0474518	0	0	0	0
9330121J05Rik	0.59516	0.458842	0.706885	0.455687	0.651011	0.514402	1.57999	1.42344	1.06415	0.485321	0.511687	0.27131
9330132A10Rik	0.0969867	0	0	0.0161964	0	0.0283083	0.0286302	0	0.016067	0.0344416	0.0414421	0.0394424
9330136K24Rik	0.70556	0.42343	0.467272	0.266966	0.22334	0.333758	0.284411	0.314325	0.357151	0.27646	0.232038	0.208096
9330151L19Rik	4.04215	3.24061	2.56601	2.72686	2.78305	2.74819	2.33878	2.42323	2.62662	3.06205	2.55508	2.27675
9330154J02Rik	0.0662235	0	0.046139	0.0429819	0.0243573	0.0191695	0.0402636	0.0212529	0.0427912	0	0.0276885	0
9330154K18Rik	0.148584	0.0682789	0.0538572	0.105735	0.0962604	0.0477807	0.224824	0.0879688	0.197963	0.256467	0.0397903	0.27149
9330158H04Rik	0	0.0175313	0.0368769	0.294816	0.0517053	0.156997	0.27617	0.106031	0.078225	0.0644468	0.0806767	0.153936
9330159F19Rik	0.102918	0.0163015	0.0411639	0.033887	0.086833	0.0894188	0.106219	0.0623791	0.0716986	0.0333655	0.0199019	0.0702701
9330159M07Rik	3.46835	2.54038	1.75915	1.7621	2.28206	1.16423	4.33862	1.62398	1.86437	1.92608	0.721034	1.57031
9330160F10Rik	0.430889	0.295411	0.283388	0.138496	0.211268	0.137966	0.222345	0.383142	0.167505	0.30702	0.234136	0.172362
9330161L09Rik	0.0640215	0	0	0.0520091	0.117891	0.046391	0.0487199	0.102866	0.0517783	0.283205	0.402045	0.267412
9330162012Rik	1.48917	1.76952	1.43848	1.46842	1.54059	1.31472	0.523838	1.54439	1.78112	0.87372	0.269622	0.373975
9330162B11Rik	0.0508315	0.0215377	0	0	0.0936028	0	0	0.0612547	0.0205553	0	0	0
9330162G02Rik	0.125616	0.096052	0.0990571	0.0938551	0.0794746	0.0800413	0.12044	0.0906799	0.0873966	0.118517	0.106143	0.0947831
9330171B17Rik	0.0572332	0	0	0	0	0.020736	0	0	0	0	0.0323522	0
9330175E14Rik	0.269819	0.394263	0.467748	0.551398	0.397973	0.355041	0.521141	1.00633	0.880887	2.17195	0.626285	1.6319
9330175M20Rik	0	0	0	0	0.0200173	0.0157539	0.0165447	0	0	0	0	0
9330178D15Rik	0	0	0.0137156	0	0	0	0	0.0126355	0	0	0	0
9330179D12Rik	0.127723	0.108234	0.0556898	0	0.176395	0.0462751	0.0971963	0.0513045	0.154947	0.213793	0	0.133372
9330182L06Rik	0.251972	0.210282	0.188169	0.0862892	0.123237	0.0827627	0.0339143	0.0470689	0.0281768	0.116896	0.0877831	0.147885
9330182O14Rik	0	0	0	0	0	0	0	0	0	0	0	0
9330185C12Rik	0	0.0535818	0	0.102732	0.17465	0.0458172	0.0962347	0.0507969	0.051138	0	0	0.0660262
9330198N18Rik	0.0977013	0.0829529	0	0.0396847	0	0	0.037175	0	0	0.043219	0.051129	0.153033
9430002A10Rik	1.52229	0.645006	0.497811	0.927496	0.876	0.674423	0.579226	0.458611	0.923381	0.673399	1.39413	0.596106
9430007A20Rik	0	0	0	0	0	0	0	0	0	0	0	0
9430007M09Rik	0	0	0	0	0	0	0	0	0	0	0	0
9430015G10Rik	5.62312	3.36814	4.10058	3.41905	3.21878	3.04985	2.20486	2.02449	3.41234	3.60576	3.2881	5.84817
9430016H08Rik	6.75639	5.60991	5.84328	5.34979	5.55287	5.13631	4.19296	6.24074	5.63426	5.65103	7.64108	6.56535
9430018G01Rik	0	0.0608906	0.0268734	0.0116745	0.0132315	0.0104995	0.0109371	0.0346402	0.0116234	0.0254284	0.0150411	0
9430020K01Rik	5.41042	5.5735	4.99121	5.71829	5.68795	6.39417	5.06468	3.66722	3.83749	6.7748	5.85943	7.4321
9430021M05Rik	0	0.0432999	0	0.0415092	0	0	0	0	0	0.045206	0	0
9430024E24Rik	0	0	0	0	0	0	0	0	0	0	0	0
9430025C20Rik	0.400942	0.159246	0.214723	0.203666	0.276659	0.296628	0.283413	0.324015	0.314014	0.359228	0.169156	0.281271
9430034N14Rik	0.20793	0.272259	0.291325	0.280786	0.314936	0.331655	0.74382	0.369654	0.308427	0.61263	0.468587	0.57299
9430037G07Rik	0.908333	0.669285	0.614339	0.504702	0.701244	0.573017	1.88747	0.4698	0.643284	0.696691	0.427398	0.907883
9430037O13Rik	0.126616	0.214593	0.441656	0.102859	0	0.045874	0	0	0	0.224039	0	0.132216
9430038I01Rik	5.90993	5.02221	6.37069	6.39991	5.90973	4.7747	11.2519	8.43853	7.5984	8.89155	12.0163	7.13626
9430041J12Rik	0	0.0225464	0	0	0.0441756	0	0	0.0385454	0	0.0235389	0.027847	0.0501016
9430053O09Rik	0.25891	0.127986	0.0940749	0.0350551	0.0595958	0	0.0164191	0	0.0174498	0.0190886	0.0225821	0.0225301
9430060I03Rik	0.0703483	0.117924	0.0918497	0.0565238	0.0322937	0.100836	0.0264745	0.0558977	0.140682	0	0.036412	0.0363281
9430062P05Rik	1.63713	1.10329	1.1474	1.0626	0.820113	0.998725	0.57302	1.16695	1.38591	0.4448	0.292862	0.455289
9430064I24Rik	1.00646	1.40447	1.16391	1.56679	1.15466	1.40568	0.774905	1.15097	1.12929	0.663407	0.541913	0.358413
9430065F17Rik	0.814584	0.692409	0.556302	0.219485	0.213584	0.335187	0	0.186362	0.374112	0.0513082	0.161382	0.302794
9430069I07Rik	0.356675	0	0	0	0	0	0	0	0	0.315557	0	0.37245
9430073C21Rik	0.0967702	0	0	0.0210552	0.0477267	0.0375615	0.0394471	0	0	0.068791	0.0542541	0
9430076C15Rik	0.305165	0.171723	0.129851	0.257381	0.130119	0.460401	0.444533	0.260517	0.243544	1.75711	1.89643	2.00922
9430083B18Rik	0.462976	0.55772	0.672889	0.315959	0.885687	0.65254	0.352321	0.308005	0.743244	0.193597	0.323046	0.362477
9430087B13Rik	0.173552	0	0.0538658	0	0.106471	0.0419347	0.0882787	0.154468	0.0934886	0	0.241971	0.0605688
9430087J23Rik	0.164116	0.138353	0	0.13612	0.0708596	0.0778638	0.21805	0	0.273321	0.143424	0.115689	0.0569264
9430091E24Rik	2.06306	1.57419	0.983958	0.623063	1.47824	1.13199	1.86802	1.66973	1.5746	1.14832	1.20674	1.3855
9430092D12Rik	0.142866	0.121067	0	0.0386867	0.0438464	0.103523	0.03624	0	0.0770301	0.0421321	0	0
9430093N23Rik	0	0.137722	0.141723	0.396078	0.149635	0	0	0	0	0	0.170099	0
9430097D07Rik	0.0786203	0	0	0	0.0361935	0	0.0299147	0	0	0	0	0
9430098F02Rik	0	0.0155868	0	0	0	0	0.013967	0.0147567	0	0.0162491	0	0
9530002B09Rik	0	0	0	0	0	0	0	0	0	0	0	0
9530003J23Rik	0	0	0	0.0402228	0	0.0444965	0	0	0	0	0	0
9530003O04Rik	0.144511	0.0612302	0.0630094	0	0	0.0523573	0	0	0	0	0	0.0754509
9530013L04Rik	0	0.0744961	0.0766608	0.0714153	0.0809401	0	0	0	0	0	0	0
9530018H14Rik	0	0	0	0	0	0	0	0	0	0	0	0
9530022L04Rik	0	0	0	0	0.382873	0	0	0	0.336318	0	0	0.434233
9530026F06Rik	0	0	0.0656195	0	0.0700447	0	0.11502	0.122466	0	0.0666252	0	0.0783134
9530026P05Rik	0.766182	0.15714	0.219355	0.260524	0.0808595	0.165562	0.834028	0.217121	0.482261	0.3887	0.332313	0.352725
9530027J09Rik	0.450274	0.175217	0.300776	0.252984	0.349314	0.226757	0.472929	0.49901	0.362323	0.304884	0.541026	0.324836
9530034A14Rik	0	0.0557502	0.101031	0	0	0	0	0.0465377	0	0	0	0
9530034E10Rik	0.339037	0.143653	0	0	0.156079	0	0.258005	0.136186	0.137101	0	1.06455	0.354032
9530036M11Rik	0	0.144771	0.0496594	0.0462614	0.131079	0.0206321	0.0433357	0.0228745	0.11514	0.176335	0.0596022	0.0297324
9530036O11Rik	0.170465	0	0.053054	0.0169187	0.0591654	0	0	0.0544158	0.0237438	0	0.0488976	0
9530046B11Rik	0.296155	0.13914	0.104464	0.318651	0.468682	0.146003	0.472324	0.0909116	0.131573	0.0483926	0.11768	0.169037
9530051G07Rik	0.0121335	0.0308464	0.0317427	0.0295707	0.0111716	0.0175843	0.00923352	0.0389909	0.00981317	0.0214695	0	0.0126702
9530052C20Rik	0.261831	0.0369799	0.076109	0.0354506	0.0401787	0.0316212	0.0332086	0.0350579	0.0705866	0.0772156	0.228369	0.0911371
9530052E02Rik	0.346287	0	0	0.069464	0.0353967	0.06088	0	0.0513608	0	0.121478	0.0402661	0.0713626
9530053A07Rik	0.0181342	0.0291031	0.00632959	0.0406654	0.0591002	0.0269959	0.0143388	0.0606226	0.024282	0.0323811	0.0499853	0.0208134
9530056K15Rik	0.51043	0.36862	0.252964	0.44937	0.356552	0.337342	0.183959	0.621462	0.665972	0.171486	0.253011	0.37864
9530059O14Rik	0	0	0	0	0	0.00980692	0	0	0	0	0	0
9530062K07Rik	0.784445	0.295444	0.304029	0.637259	0.488638	0.694736	1.07049	0.639372	0.563939	0.231337	0.559826	0.278669
9530068E07Rik	82.5551	62.1121	60.1555	66.4158	61.554	58.9639	38.991	56.575	55.6194	74.8337	75.3239	85.093
9530077C05Rik	0.496981	0.110829	0.182479	0.191242	0.240831	0.15163	0.199052	0.231151	0.338477	0.185132	0.246392	0.245824
9530078K11Rik	0.207167	0	0.090329	0.0841482	0.0953713	0.150117	0.0788264	0	0.0837748	0.0916424	0.542074	0.540824
9530080O11Rik	0.731967	1.17492	0.912401	0.806184	0.184659	0.780807	0.463644	0.818475	0.670809	0.287728	0.230365	0.459668
9530082P21Rik	5.48764	3.80564	3.32245	3.26995	3.30825	3.07102	5.56049	4.71197	4.70073	7.64048	6.78223	6.91179
[truncated: 45,456 more rows]
[truncated: 6 more columns]

## Sheet: Sign. genes 2 wk PLD3 KO vs B6
Gene	baseMean	log2FoldChange	lfcSE	stat	pvalue	padj
Pld3	363.807	-4.55453	0.306055	-14.8814	4.35188e-50	8.13061e-46
Cul7	532.746	-1.82124	0.216516	-8.41158	4.04525e-17	3.77887e-13
Tmprss7	70.8258	1.78377	0.343514	5.19271	2.07253e-07	0.000968027
Grin2b	48.0789	3.15016	0.626951	5.02458	5.04537e-07	0.00188525
Ffar4	344.991	2.45566	0.497125	4.93973	7.82291e-07	0.00243592
Negr1	28.1166	-6.75502	1.42	-4.75706	1.9643e-06	0.00524271
Cnst	852.608	1.16373	0.24845	4.68396	2.8138e-06	0.00600033
Kif5c	18.0497	-3.73119	0.801235	-4.6568	3.21165e-06	0.00600033
Rgs1	732.003	2.4611	0.538491	4.57036	4.86895e-06	0.00826969
BC016579	100.165	1.47867	0.328027	4.50775	6.55182e-06	0.0102006
Il17rb	686.539	1.11937	0.251009	4.45948	8.2157e-06	0.0118072
Arhgap27os2	23.3028	-6.93062	1.5683	-4.41918	9.9074e-06	0.0132214
Pdk4	1520.25	1.36639	0.313746	4.3551	1.33008e-05	0.0155311
Serpine1	4150.68	4.5464	1.07992	4.20994	2.55434e-05	0.0251172
Pakap	31.0195	-2.74269	0.682368	-4.01938	5.83521e-05	0.0436077
Palm3	19.232	-4.12033	1.02417	-4.0231	5.74375e-05	0.0436077
Gadd45b	336.932	1.10665	0.279642	3.95738	7.57748e-05	0.0488052
Maff	281.189	1.32228	0.336129	3.93386	8.35928e-05	0.0488052
Tmem117	31.647	-5.74647	1.4582	-3.9408	8.12108e-05	0.0488052

## Sheet: Sign. genes 2 wk PLD4 KO vs B6
Gene	baseMean	log2FoldChange	lfcSE	stat	pvalue	padj
Prom1	1056.79	-2.55263	0.193333	-13.2033	8.39866e-40	1.52083e-35
Rian	242.946	-2.38201	0.187406	-12.7104	5.17603e-37	4.68638e-33
Igf2	40578	-5.30529	0.489958	-10.8281	2.53495e-27	1.53009e-23
Gadd45b	336.932	2.86912	0.27514	10.4278	1.85077e-25	8.37843e-22
Ntrk2	168.705	-4.48735	0.439609	-10.2076	1.83355e-24	6.64039e-21
Igf2os	124.956	-6.38136	0.628499	-10.1533	3.2027e-24	9.66575e-21
Pigr	4489.58	4.10404	0.414572	9.89947	4.18495e-23	1.08259e-19
H2-Q6	1888.14	2.39189	0.242109	9.8794	5.11376e-23	1.1575e-19
Zbtb16	665.548	4.27391	0.456505	9.36224	7.80603e-21	1.57057e-17
Flcn	1031.56	1.20971	0.129528	9.33939	9.68869e-21	1.75443e-17
Meg3	640.131	-2.0028	0.217	-9.22949	2.71913e-20	4.47619e-17
Clec2h	162.066	-4.89083	0.546701	-8.94609	3.68287e-19	5.55745e-16
Cyp2a5	2872.51	4.21892	0.473983	8.90098	5.53555e-19	7.7106e-16
Gstp1	4942.62	1.64552	0.191101	8.61073	7.25986e-18	9.39011e-15
Glrx	1327.05	1.38002	0.160962	8.57362	1.00286e-17	1.21065e-14
Cyp3a41a	1583.89	-3.03692	0.356002	-8.53061	1.45579e-17	1.64759e-14
H2-Q7	3267.16	2.49199	0.294969	8.4483	2.9558e-17	3.14845e-14
Rgs1	732.003	4.47576	0.534673	8.37102	5.71229e-17	5.74656e-14
Baat	2586.62	2.7709	0.331679	8.35418	6.58864e-17	6.27932e-14
Gpt2	3949.21	3.31346	0.39974	8.28903	1.14175e-16	1.03374e-13
Srebf2	1321.91	-1.12951	0.138184	-8.17398	2.98372e-16	2.57282e-13
Cbr1	3597.53	1.27384	0.156319	8.14892	3.67184e-16	3.02225e-13
Aifm2	993.675	1.34202	0.166882	8.04175	8.85661e-16	6.97285e-13
Tmc7	123.514	2.2377	0.281178	7.95832	1.74396e-15	1.31582e-12
Eif4ebp3	1500.49	5.33981	0.673482	7.92867	2.21513e-15	1.60447e-12
Maff	281.189	2.63067	0.332324	7.916	2.45275e-15	1.70825e-12
Apoa4	17626.5	3.61886	0.461063	7.84895	4.19547e-15	2.56851e-12
Cyp51	1281.78	-3.25272	0.414098	-7.85495	3.99917e-15	2.56851e-12
Lpin1	2644.41	3.06799	0.390968	7.84717	4.25532e-15	2.56851e-12
Slc20a1	1865.07	1.81251	0.230973	7.84731	4.25054e-15	2.56851e-12
Retsat	3403.75	2.12017	0.278047	7.62524	2.43581e-14	1.37837e-11
Tob2	1280.82	1.18251	0.156414	7.56014	4.02629e-14	2.20934e-11
Sqle	664.32	-3.68162	0.488328	-7.53922	4.72777e-14	2.51795e-11
Slc25a32	501.647	1.14267	0.15214	7.51062	5.88481e-14	3.04463e-11
Cyp27a1	2457.13	2.05771	0.275759	7.46201	8.52098e-14	4.28606e-11
Mast3	520.939	1.81558	0.244437	7.4276	1.10586e-13	5.41213e-11
Idi1	1271.55	-3.54002	0.479726	-7.37927	1.59164e-13	7.58456e-11
Nfkbia	1163.4	1.09841	0.149042	7.36985	1.70818e-13	7.9312e-11
Lpin2	7204.16	2.36506	0.321341	7.35997	1.83949e-13	8.32738e-11
Ptp4a1	8460.46	1.33947	0.182521	7.33872	2.15648e-13	9.52426e-11
Nsdhl	349.181	-2.28072	0.313401	-7.27731	3.40539e-13	1.46821e-10
Serpina3c	299.475	3.55057	0.488921	7.26206	3.81251e-13	1.60551e-10
Med12l	153.552	-1.70578	0.235148	-7.25407	4.04419e-13	1.66437e-10
Lum	546.097	-1.77748	0.245851	-7.22991	4.83329e-13	1.94492e-10
Cd300lf	372.64	2.80497	0.388257	7.22452	5.02889e-13	1.97963e-10
Adssl1	434.433	1.4698	0.204663	7.18157	6.89129e-13	2.59974e-10
Atg2a	1080.36	1.44933	0.201769	7.18309	6.81518e-13	2.59974e-10
Slc4a1	749.615	-3.66094	0.516663	-7.08575	1.38297e-12	4.91035e-10
Trib3	271.078	3.04765	0.430002	7.08752	1.3654e-12	4.91035e-10
Nlrc5	821.857	1.96517	0.278036	7.06802	1.5716e-12	5.47279e-10
Fbxo31	846.143	2.72237	0.385556	7.06091	1.6541e-12	5.65141e-10
Cdip1	2923.15	1.4719	0.208819	7.04866	1.80651e-12	5.9477e-10
Dnaic1	355	-3.43721	0.488164	-7.04109	1.90747e-12	6.16793e-10
Grpel2	1106.29	1.25619	0.17861	7.03316	2.01914e-12	6.4145e-10
Bnip3	5404.78	1.56167	0.222679	7.01313	2.33049e-12	7.25858e-10
Nptx1	46.4725	-4.40944	0.629206	-7.00794	2.41853e-12	7.29914e-10
Ipcef1	142.702	-2.5551	0.367571	-6.9513	3.61942e-12	1.07443e-09
Abcc3	3495.23	2.19704	0.317401	6.92197	4.45399e-12	1.30085e-09
Slc37a4	3682.25	1.63113	0.235993	6.91174	4.78729e-12	1.376e-09
Afp	8663.74	-3.60679	0.522926	-6.89732	5.29929e-12	1.49937e-09
Gm42428	892.733	1.39054	0.202147	6.87889	6.03195e-12	1.68041e-09
Akr1c19	407.609	1.66603	0.243296	6.84773	7.50308e-12	2.03298e-09
Glt1d1	1350.33	2.80886	0.411571	6.82473	8.80904e-12	2.32425e-09
Sgk2	476.973	1.44106	0.211176	6.82396	8.85649e-12	2.32425e-09
Klhl21	494.018	1.30689	0.192073	6.8041	1.01682e-11	2.63036e-09
As3mt	675.647	1.05446	0.15517	6.79549	1.07943e-11	2.75301e-09
Arg1	25286.4	2.36363	0.348184	6.78844	1.1335e-11	2.81171e-09
Marcks	2716.99	-1.11396	0.164072	-6.78945	1.12566e-11	2.81171e-09
Mmp2	599.386	-1.74765	0.25808	-6.77174	1.27243e-11	3.11367e-09
Pdk2	1480.26	1.54117	0.228518	6.74419	1.5388e-11	3.71528e-09
Tango2	1043.21	1.42695	0.211708	6.7402	1.58165e-11	3.7685e-09
Gna14	44.213	-3.52852	0.52375	-6.73702	1.61665e-11	3.80186e-09
Oplah	1363.66	1.99584	0.296481	6.73175	1.6763e-11	3.89159e-09
Ciart	69.4126	3.10505	0.462863	6.70835	1.96834e-11	4.51173e-09
Cyp2d9	3624.44	2.59611	0.38812	6.68893	2.24803e-11	5.0256e-09
H1fx	66.4605	-2.91308	0.43587	-6.68336	2.33531e-11	5.15704e-09
Cyp3a44	2353.53	-3.17018	0.47645	-6.65377	2.85686e-11	6.23278e-09
Cdc6	88.3479	-2.51325	0.378533	-6.63944	3.14872e-11	6.78774e-09
Mefv	98.7395	3.61041	0.544023	6.6365	3.21213e-11	6.84297e-09
Fam111a	292.828	-1.41191	0.212956	-6.63007	3.35528e-11	7.06481e-09
Slc35g1	1030.36	1.16362	0.175684	6.62339	3.51062e-11	7.30694e-09
Gpt	2101.84	2.46312	0.373238	6.59932	4.13039e-11	8.45348e-09
Myo5c	122.547	-1.66793	0.252776	-6.59845	4.15485e-11	8.45348e-09
Gpi1	7814.45	1.27972	0.19448	6.58022	4.69761e-11	9.45158e-09
Cd74	7214.09	3.10547	0.473429	6.55953	5.39775e-11	1.07409e-08
Heyl	152.285	-2.99561	0.457552	-6.54703	5.86934e-11	1.15524e-08
Sucnr1	69.0362	-3.1149	0.476371	-6.5388	6.20147e-11	1.20749e-08
Cyp17a1	490.508	4.94878	0.758702	6.5227	6.90545e-11	1.33025e-08
Gm43314	284.511	3.38535	0.521943	6.48606	8.81119e-11	1.67951e-08
Mt2	2164.61	5.42291	0.837442	6.47556	9.4459e-11	1.78173e-08
H2-D1	17507.8	1.50289	0.232278	6.47021	9.78673e-11	1.82699e-08
Herpud1	7199.82	1.4757	0.228193	6.46687	1.00055e-10	1.84877e-08
Upp2	3586.69	2.19431	0.341444	6.42654	1.30539e-10	2.38767e-08
Nfe2l3	51.447	-2.44618	0.38346	-6.37922	1.77988e-10	3.22301e-08
Cebpb	3625.72	1.6341	0.25654	6.36978	1.89302e-10	3.36066e-08
Mt1	3590.74	3.56403	0.562725	6.33351	2.3964e-10	4.213e-08
Prodh	395.419	2.28818	0.362911	6.30508	2.88051e-10	5.01541e-08
Chic1	88.7184	-2.04636	0.325355	-6.28964	3.1821e-10	5.48775e-08
H2-K1	23035.6	1.68473	0.268101	6.28395	3.30087e-10	5.63888e-08
Mug1	14356.6	2.02564	0.323523	6.2612	3.8203e-10	6.418e-08
Cyp4a14	29412.9	2.14703	0.3438	6.245	4.23802e-10	7.04055e-08
Gstt3	754.599	2.80458	0.450403	6.22683	4.75968e-10	7.83529e-08
Hist2h2be	151.43	-1.24942	0.200921	-6.21846	5.02072e-10	8.19056e-08
Adam11	122.102	1.88491	0.303315	6.21436	5.15337e-10	8.3319e-08
Myl9	362.835	-2.05363	0.330972	-6.20483	5.4755e-10	8.77436e-08
Orm1	1013.55	6.01954	0.970619	6.20175	5.58387e-10	8.86953e-08
Wisp1	87.6219	-2.83617	0.457878	-6.19416	5.85957e-10	9.22653e-08
Chtf18	79.8362	-2.17919	0.352545	-6.18132	6.35679e-10	9.92317e-08
Gm13237	307.378	-1.58767	0.257241	-6.17193	6.74598e-10	1.04407e-07
Scn8a	99.1251	3.04724	0.494993	6.15614	7.45387e-10	1.14385e-07
Dock8	830.781	-1.11549	0.182209	-6.12204	9.23845e-10	1.38652e-07
Mfap4	187.873	-3.13515	0.512146	-6.12159	9.2649e-10	1.38652e-07
Slc15a4	710.229	1.56018	0.25501	6.11809	9.47009e-10	1.40561e-07
H19	159037	-3.03898	0.497319	-6.11073	9.91735e-10	1.44825e-07
Trim59	148.721	-2.37047	0.387879	-6.11136	9.87847e-10	1.44825e-07
Capn6	214.49	-1.08363	0.177478	-6.10569	1.02357e-09	1.48278e-07
Adgrg2	169.731	2.8635	0.469138	6.10375	1.03608e-09	1.489e-07
Mdk	135.748	-3.5736	0.586478	-6.09332	1.10596e-09	1.57691e-07
Cyp7b1	91.0907	1.85757	0.305818	6.07412	1.24667e-09	1.76365e-07
A630076J17Rik	28.8179	-5.54519	0.913231	-6.07205	1.26285e-09	1.77269e-07
Ank1	98.3624	-4.6797	0.771993	-6.06184	1.34573e-09	1.87037e-07
Hmgb2	860.423	-1.53088	0.25258	-6.06096	1.35309e-09	1.87037e-07
1810053B23Rik	48.6872	4.43429	0.734974	6.03326	1.60684e-09	2.20429e-07
Baiap2l1	909.228	1.58701	0.263358	6.02604	1.68021e-09	2.27323e-07
Wdtc1	1353.7	1.1739	0.194811	6.02585	1.6822e-09	2.27323e-07
Cyp4a10	14002.3	2.47681	0.411546	6.01831	1.76246e-09	2.34666e-07
Pgap1	427.343	-1.13451	0.189456	-5.98827	2.12084e-09	2.7629e-07
Rp1	81.6157	-2.63736	0.441829	-5.96918	2.3845e-09	3.0623e-07
Atl2	2304.59	1.2499	0.209716	5.95994	2.52325e-09	3.19517e-07
Tgtp2	1355.75	3.14388	0.527413	5.96094	2.50792e-09	3.19517e-07
Cd14	765.636	3.55383	0.598041	5.94245	2.80792e-09	3.53096e-07
Rpa2	279.277	-1.14367	0.192722	-5.93431	2.95085e-09	3.6851e-07
Nlrp12	617.844	2.58806	0.436419	5.93022	3.02526e-09	3.75216e-07
Fsbp	39.2955	-2.21701	0.374357	-5.92218	3.17696e-09	3.9135e-07
Rbl1	328.472	-1.17225	0.198738	-5.8985	3.66825e-09	4.48815e-07
Rab3il1	330.432	-1.16031	0.19721	-5.88364	4.01345e-09	4.87755e-07
Cyp39a1	2872.91	2.25622	0.38503	5.85986	4.63259e-09	5.59247e-07
Tns2	1258.4	1.75522	0.300466	5.84167	5.16794e-09	6.15665e-07
Gm12781	21.3194	4.52646	0.776728	5.8276	5.62314e-09	6.65515e-07
Nrbp2	1136.24	2.51915	0.432633	5.82283	5.78589e-09	6.80331e-07
Cdkn1c	1422.87	-2.56108	0.440611	-5.81258	6.15182e-09	7.18692e-07
Hsd17b10	2810.76	1.16607	0.200923	5.80355	6.49236e-09	7.53613e-07
Dtl	160.696	-2.25439	0.388605	-5.80123	6.58304e-09	7.59272e-07
Stard4	1628.73	-1.60754	0.277217	-5.79883	6.67783e-09	7.6533e-07
Fdps	800.482	-2.63339	0.454245	-5.7973	6.73924e-09	7.6672e-07
Gm13502	93.9408	-5.16806	0.891596	-5.79642	6.77464e-09	7.6672e-07
Slco1a1	254.558	2.54814	0.440498	5.78469	7.26454e-09	8.12014e-07
Tob1	2705.28	1.36197	0.235872	5.77416	7.73363e-09	8.59145e-07
Atf3	261.783	2.24939	0.389849	5.76991	7.93151e-09	8.75755e-07
Fam64a	59.7671	-2.52117	0.437205	-5.76656	8.09038e-09	8.87883e-07
Dnajc9	255.561	-1.35743	0.236038	-5.75091	8.87629e-09	9.62466e-07
Nsl1	105.694	-2.18257	0.379676	-5.74851	9.00309e-09	9.70404e-07
Zfp41	94.4048	-1.43086	0.248981	-5.74687	9.09081e-09	9.74062e-07
Foxo1	1743.09	1.00515	0.174979	5.7444	9.22473e-09	9.82596e-07
Clspn	146.86	-2.14719	0.374524	-5.73313	9.85921e-09	1.03832e-06
Lilr4b	316.873	2.1249	0.370639	5.73308	9.86256e-09	1.03832e-06
Setd1b	738.614	1.00243	0.17662	5.67564	1.38172e-08	1.43795e-06
Mfap2	89.551	-2.76751	0.488445	-5.66596	1.46203e-08	1.51283e-06
Wbp1l	4908.05	1.43893	0.25405	5.66395	1.47929e-08	1.52199e-06
Pmp22	273.563	-1.4018	0.2482	-5.64784	1.62472e-08	1.65283e-06
Rhobtb3	203.355	-1.05103	0.186087	-5.64809	1.62242e-08	1.65283e-06
Col6a6	28.37	-3.28194	0.581624	-5.64273	1.67377e-08	1.69322e-06
Asl	12935.4	2.58435	0.458175	5.64052	1.6954e-08	1.70557e-06
H2-Eb1	1266.77	2.48693	0.44135	5.63484	1.75226e-08	1.75303e-06
Sorcs2	28.9916	-2.92533	0.519389	-5.63225	1.77872e-08	1.76973e-06
1810010H24Rik	148.888	2.15419	0.382655	5.62957	1.80659e-08	1.78764e-06
H2-Ab1	1150.25	2.17229	0.385944	5.6285	1.81783e-08	1.78899e-06
Errfi1	16883.4	1.72254	0.306602	5.61817	1.92988e-08	1.88899e-06
Nbeal2	427.426	-1.03734	0.184913	-5.6099	2.02444e-08	1.96536e-06
Gstt2	714.927	1.34843	0.240865	5.5983	2.1647e-08	2.07398e-06
Fignl1	171.699	-2.20234	0.394285	-5.58567	2.32806e-08	2.21877e-06
Nid2	631.544	-2.50587	0.450356	-5.5642	2.63357e-08	2.49679e-06
Kcnj5	31.0316	-3.09875	0.557217	-5.56111	2.6806e-08	2.52814e-06
Cdo1	22823.6	1.33661	0.240573	5.55592	2.76157e-08	2.59101e-06
Cym	16.8377	-4.81183	0.867326	-5.54789	2.89131e-08	2.68629e-06
Lgi2	78.7578	-3.01486	0.543433	-5.5478	2.89279e-08	2.68629e-06
Itm2a	315.188	-1.95711	0.353334	-5.53898	3.04232e-08	2.81073e-06
Ezh2	398.241	-1.03276	0.186585	-5.53508	3.11091e-08	2.85951e-06
Col1a2	4096.69	-2.17381	0.39356	-5.52345	3.32406e-08	3.02472e-06
Zc3h12a	187.87	1.28336	0.232933	5.50955	3.59743e-08	3.24091e-06
Cyp3a59	2793.03	1.8668	0.339146	5.50441	3.70417e-08	3.30419e-06
Gm8893	3711.89	2.60126	0.472923	5.50039	3.78956e-08	3.3638e-06
Gstm1	8050.4	1.80033	0.329017	5.47185	4.45361e-08	3.91485e-06
Fut10	35.288	-1.74784	0.320679	-5.45044	5.02446e-08	4.37418e-06
Pcdh18	137.433	-2.63233	0.48346	-5.44478	5.18702e-08	4.49409e-06
Fgfbp3	50.4609	-2.13937	0.395491	-5.40941	6.32338e-08	5.40112e-06
Trpm2	1021.13	1.70684	0.315658	5.40725	6.39995e-08	5.44086e-06
Ska2	127.478	-1.74429	0.323253	-5.39605	6.81257e-08	5.7506e-06
Ctcflos	61.5587	2.17029	0.402811	5.38787	7.12959e-08	5.97697e-06
H2-Q4	3069.26	1.17986	0.219184	5.38295	7.32746e-08	6.10666e-06
Robo2	227.02	-2.19388	0.407606	-5.38236	7.35173e-08	6.10666e-06
D630003M21Rik	189.939	-3.00398	0.560282	-5.36154	8.25138e-08	6.7609e-06
Ppargc1b	193.537	2.58535	0.482774	5.3552	8.54599e-08	6.93949e-06
Gnmt	13975.9	2.29698	0.431082	5.32841	9.9076e-08	7.93836e-06
Ptprn2	18.5147	5.60203	1.0526	5.32211	1.02573e-07	8.18233e-06
Eln	2272.85	-1.55578	0.293293	-5.30454	1.12959e-07	8.93218e-06
Pla2g12a	582.705	1.45306	0.273994	5.30325	1.1376e-07	8.95641e-06
Gm15287	137.546	1.09946	0.207351	5.30242	1.14278e-07	8.95824e-06
Cdt1	260.256	-1.16685	0.220274	-5.29728	1.17538e-07	9.17406e-06
Pole2	71.3757	-1.95756	0.369801	-5.29354	1.19968e-07	9.32355e-06
Ccne1	161.977	-1.74725	0.330186	-5.29171	1.21181e-07	9.37754e-06
Ass1	43180	2.53733	0.479823	5.28805	1.23629e-07	9.44587e-06
Cyp2c40	1710.95	1.43699	0.271727	5.28837	1.23409e-07	9.44587e-06
Pydc4	238.495	1.66499	0.314846	5.28829	1.23468e-07	9.44587e-06
Cd248	82.299	-1.89399	0.358251	-5.28677	1.24493e-07	9.47197e-06
Cdca7	151.353	-1.70942	0.323396	-5.28582	1.25142e-07	9.48144e-06
Wdr76	170.365	-1.16085	0.219793	-5.28155	1.28096e-07	9.66483e-06
Zfp36	1670.94	2.3149	0.43903	5.27276	1.34391e-07	1.00977e-05
Cilp	22.589	-3.20488	0.60938	-5.25924	1.44653e-07	1.0742e-05
Il1b	358.374	3.0546	0.580689	5.26031	1.43813e-07	1.0742e-05
Megf9	2102.15	1.0409	0.197924	5.25912	1.44745e-07	1.0742e-05
Cacna1b	178.874	2.92736	0.557312	5.25264	1.49935e-07	1.10817e-05
Slc7a2	12008.7	2.64795	0.504236	5.25141	1.50941e-07	1.11107e-05
Eme1	37.1133	-2.33134	0.444483	-5.24506	1.56228e-07	1.13614e-05
Kntc1	178.04	-2.26304	0.431453	-5.24517	1.56142e-07	1.13614e-05
Mcm10	238.3	-1.32983	0.253501	-5.24586	1.55555e-07	1.13614e-05
Creg1	3877.85	1.16486	0.222284	5.2404	1.60231e-07	1.16059e-05
Skp2	182.848	-1.55485	0.296758	-5.23946	1.61046e-07	1.16184e-05
Cdkn1a	1518.86	1.66681	0.318415	5.23472	1.65237e-07	1.18661e-05
Fabp5	8016.41	-2.50432	0.478462	-5.2341	1.6579e-07	1.18661e-05
Igfbp1	61233.5	3.34286	0.638835	5.23273	1.67021e-07	1.19038e-05
Asns	464.538	1.94767	0.372664	5.22634	1.72903e-07	1.22302e-05
Gm16573	182.253	2.25911	0.432543	5.22286	1.76184e-07	1.24137e-05
Aspg	2032.59	2.12948	0.407781	5.22212	1.76884e-07	1.24148e-05
Atp10d	241.397	1.82657	0.349934	5.21975	1.79165e-07	1.25263e-05
Efemp2	200.513	-1.67555	0.321705	-5.20835	1.90527e-07	1.31883e-05
Hspb8	1553.56	1.73535	0.333224	5.20776	1.91129e-07	1.31883e-05
Insig2	6636.89	1.37994	0.264997	5.20736	1.91547e-07	1.31883e-05
Susd4	76.9625	-1.76815	0.339468	-5.20858	1.90286e-07	1.31883e-05
Podxl2	50.1957	-3.02664	0.581775	-5.20242	1.96705e-07	1.34922e-05
Iqcg	115.117	-1.77974	0.342489	-5.19651	2.03068e-07	1.38349e-05
Serpina3k	8986.24	1.58346	0.304724	5.19636	2.0323e-07	1.38349e-05
Marco	13389.2	1.52875	0.294384	5.19307	2.06858e-07	1.40292e-05
Srl	54.1279	-3.35131	0.645809	-5.18932	2.11062e-07	1.42608e-05
Ddt	3356.09	1.06337	0.205125	5.18401	2.17168e-07	1.45647e-05
Tsc22d1	4436.67	-1.90593	0.367917	-5.18032	2.215e-07	1.48005e-05
Lepr	5234.29	2.51528	0.485627	5.17944	2.22554e-07	1.48162e-05
Cenpk	63.1551	-1.81404	0.350929	-5.16926	2.35028e-07	1.54788e-05
Pnpla2	2216.77	2.6073	0.504389	5.16922	2.35072e-07	1.54788e-05
Trp53inp1	4760.09	2.42053	0.468594	5.16551	2.39786e-07	1.57321e-05
Rhbdd2	600.591	1.18917	0.230369	5.162	2.44328e-07	1.59147e-05
Itga8	466.576	-2.00321	0.388401	-5.15758	2.50163e-07	1.62364e-05
Plin5	864.737	1.5104	0.293793	5.14103	2.73239e-07	1.76708e-05
Igsf10	133.554	-1.89985	0.369694	-5.13898	2.76233e-07	1.78008e-05
Bach1	1023.82	1.28256	0.249698	5.13646	2.79963e-07	1.79772e-05
Kcnn1	67.3436	1.77278	0.345501	5.13105	2.88133e-07	1.84025e-05
Slc44a5	35.4888	-3.85036	0.75045	-5.13073	2.88619e-07	1.84025e-05
Chek1	116.737	-1.71655	0.334816	-5.12684	2.94652e-07	1.87213e-05
Cyp2c39	31.8391	3.34491	0.652735	5.12446	2.98386e-07	1.88922e-05
Adamts2	563.497	-1.04543	0.204592	-5.10984	3.22432e-07	2.02027e-05
Rdh11	413.497	-1.10855	0.216919	-5.11041	3.21464e-07	2.02027e-05
Rad54l	79.2553	-1.60625	0.3145	-5.10731	3.26785e-07	2.04049e-05
Gm5345	91.2444	1.50447	0.295121	5.09782	3.43592e-07	2.13074e-05
Loxl1	182.92	-2.13563	0.419134	-5.09535	3.48105e-07	2.15136e-05
Hemgn	55.3896	-6.67444	1.31162	-5.08871	3.60503e-07	2.2204e-05
Akr1c18	847.446	-1.4017	0.275769	-5.08287	3.71773e-07	2.28206e-05
Fbxo21	1948.47	1.33613	0.262973	5.08086	3.75737e-07	2.2986e-05
Por	13034.8	2.08184	0.410029	5.0773	3.82846e-07	2.3342e-05
Hilpda	383.948	1.5429	0.303969	5.07586	3.85746e-07	2.34399e-05
Lama2	333.255	-1.77677	0.350744	-5.0657	4.06905e-07	2.44792e-05
Afap1l2	175.874	-1.82937	0.362078	-5.05241	4.36263e-07	2.61584e-05
Sec31b	111.134	1.63147	0.323452	5.04395	4.56018e-07	2.72527e-05
Mex3a	53.9964	-3.34332	0.66391	-5.0358	4.75863e-07	2.81599e-05
Peg10	189.307	-1.52786	0.303523	-5.03375	4.80974e-07	2.82825e-05
Pld4	535.209	-1.23298	0.244944	-5.03372	4.81059e-07	2.82825e-05
Angptl4	2129.87	1.25676	0.24981	5.03084	4.88327e-07	2.86169e-05
2810417H13Rik	282.078	-2.10582	0.419071	-5.02498	5.03479e-07	2.93151e-05
Hsd3b1	876.083	-2.29705	0.457231	-5.02383	5.06509e-07	2.9397e-05
Cps1	117077	2.29206	0.457243	5.01279	5.36474e-07	3.10366e-05
Gm5424	73.9444	3.00933	0.600475	5.01158	5.39845e-07	3.11322e-05
Pla2g4b	34.6358	-2.89812	0.578719	-5.00782	5.50494e-07	3.16456e-05
1700067K01Rik	37.7159	1.89892	0.380374	4.99225	5.96801e-07	3.4199e-05
Ahcy	24790.7	2.46774	0.495738	4.97791	6.42741e-07	3.64851e-05
Mvd	152.233	-1.58912	0.319217	-4.97819	6.41815e-07	3.64851e-05
Odf3b	118.744	1.28442	0.258236	4.97382	6.5646e-07	3.70317e-05
Col11a1	22.8251	-3.39198	0.682585	-4.96931	6.71926e-07	3.75532e-05
Gm10600	61.2635	2.47082	0.497158	4.96989	6.69917e-07	3.75532e-05
Klf9	1546.85	1.16414	0.234412	4.96621	6.82746e-07	3.80405e-05
Dusp1	1153.99	2.33162	0.470086	4.96	7.04942e-07	3.91567e-05
Cyp3a25	12592.7	1.88639	0.380498	4.9577	7.13335e-07	3.95017e-05
Tgm1	557.196	-1.16572	0.235684	-4.94612	7.57068e-07	4.17957e-05
Gm4737	11187.5	2.55925	0.518335	4.93745	7.91524e-07	4.35651e-05
Incenp	416.034	-1.43162	0.290468	-4.92868	8.27883e-07	4.5291e-05
Ano5	23.3824	-6.79062	1.37821	-4.92712	8.34519e-07	4.55165e-05
Kdelr3	81.3081	-2.26131	0.459043	-4.92613	8.38742e-07	4.56094e-05
Gypa	158.079	-2.64388	0.537048	-4.92298	8.52353e-07	4.62108e-05
Wdhd1	204.755	-1.08477	0.22047	-4.92028	8.64215e-07	4.67141e-05
Fam83f	296.06	-1.67016	0.339603	-4.91798	8.74439e-07	4.70358e-05
Kif20b	217.128	-2.0277	0.412475	-4.91593	8.83614e-07	4.73387e-05
Ell	687.212	1.28312	0.261201	4.91239	8.99725e-07	4.80596e-05
Gpam	1938.85	1.10972	0.226018	4.90987	9.1136e-07	4.8538e-05
Lamc1	2552.07	-1.23612	0.252042	-4.90443	9.36978e-07	4.9756e-05
Ccl6	747.749	1.47864	0.301764	4.89999	9.58425e-07	5.07461e-05
Tbc1d8	861.401	2.53727	0.518207	4.89625	9.76849e-07	5.15708e-05
Ihh	56.5506	-2.36202	0.482744	-4.89291	9.93574e-07	5.21497e-05
Tmem106b	4466.59	1.25313	0.256111	4.89292	9.93489e-07	5.21497e-05
Lhfpl2	332.585	-1.50378	0.307615	-4.88853	1.01594e-06	5.31694e-05
Dck	318.023	-1.56638	0.320485	-4.88752	1.02114e-06	5.32876e-05
H2-Aa	1858.06	2.28042	0.467129	4.88177	1.05136e-06	5.4707e-05
Gm15758	83.2437	1.48839	0.304976	4.88034	1.05904e-06	5.47918e-05
Rsad1	271.349	1.11465	0.228392	4.88041	1.05866e-06	5.47918e-05
Pi15	99.8076	-1.67418	0.343186	-4.87834	1.06983e-06	5.51922e-05
Ptk7	209.826	-2.2767	0.467655	-4.86834	1.12539e-06	5.77294e-05
Galnt15	153.314	3.41974	0.702544	4.86765	1.12935e-06	5.77689e-05
Gins3	51.2703	-1.41681	0.291252	-4.86455	1.14718e-06	5.85156e-05
Eldr	18.3703	-3.22491	0.66344	-4.86089	1.16861e-06	5.94413e-05
Mknk2	2933.16	1.68329	0.34665	4.85589	1.19847e-06	6.06196e-05
H2-Q5	379.477	2.62146	0.54013	4.85338	1.21373e-06	6.12206e-05
Fam83a	28.0903	-3.08028	0.63537	-4.84801	1.24708e-06	6.27279e-05
Gsto1	1366.05	1.35956	0.280537	4.84628	1.25797e-06	6.29264e-05
9830144P21Rik	71.4186	2.32966	0.481021	4.84317	1.27786e-06	6.37453e-05
Cdca8	175.962	-2.01949	0.417753	-4.83418	1.33696e-06	6.63277e-05
Col1a1	2997.22	-2.18846	0.452795	-4.83322	1.34339e-06	6.64597e-05
Kif23	213.43	-2.09297	0.433129	-4.83221	1.35028e-06	6.64597e-05
Gpm6b	109.087	-1.68837	0.349669	-4.82848	1.37578e-06	6.7514e-05
Kcnh2	15.5532	-6.04052	1.25269	-4.82206	1.42087e-06	6.93505e-05
Dkk3	151.09	-1.71395	0.355542	-4.82067	1.43077e-06	6.96461e-05
Cd209g	29.3459	-3.96388	0.822555	-4.81899	1.44287e-06	7.00468e-05
Col6a3	1165.59	-1.66931	0.346721	-4.81456	1.47527e-06	7.14283e-05
Macrod2	98.9819	-1.44815	0.300943	-4.81204	1.49394e-06	7.19476e-05
Msmo1	1168.84	-2.41717	0.502315	-4.81206	1.49383e-06	7.19476e-05
Sult2a3	106.483	2.57447	0.535192	4.81036	1.50656e-06	7.23627e-05
Foxm1	216.198	-1.79302	0.373062	-4.80624	1.53799e-06	7.36769e-05
Palm3	19.232	-5.06506	1.05472	-4.8023	1.56852e-06	7.49413e-05
Anln	267.585	-1.83526	0.382331	-4.80019	1.58517e-06	7.53395e-05
2700099C18Rik	57.5659	-1.80092	0.375491	-4.79617	1.61731e-06	7.64656e-05
Tm7sf2	716.367	-1.457	0.303758	-4.79657	1.61407e-06	7.64656e-05
Cldn2	1344.39	-1.50443	0.313928	-4.79228	1.64893e-06	7.77574e-05
Lrch2	28.1863	-2.39775	0.500444	-4.79125	1.65745e-06	7.79563e-05
Csrnp1	274.856	2.56901	0.536799	4.78581	1.703e-06	7.98912e-05
Adra2a	241.89	5.32041	1.11277	4.78123	1.74225e-06	8.15213e-05
1700019D03Rik	32.579	-2.13986	0.448385	-4.77238	1.82062e-06	8.49683e-05
Gabarapl1	4442.24	1.24818	0.261779	4.76807	1.85997e-06	8.65818e-05
Mxd3	96.7388	-1.88715	0.396307	-4.76185	1.91826e-06	8.90665e-05
Srrm4	348.653	1.84589	0.387738	4.76067	1.92947e-06	8.93578e-05
E230001N04Rik	19.1384	2.9061	0.610626	4.75921	1.94351e-06	8.97784e-05
Ncapd2	576.578	-1.18864	0.250228	-4.75023	2.03185e-06	9.36204e-05
Ccne2	230.919	-1.25739	0.265013	-4.74461	2.08907e-06	9.60126e-05
Adamts10	502.836	-1.25944	0.265496	-4.74373	2.09816e-06	9.6062e-05
Fen1	315.69	-1.52169	0.320796	-4.74348	2.10076e-06	9.6062e-05
Cyp2d22	3331.42	1.15256	0.243068	4.74173	2.11903e-06	9.66535e-05
Foxo3	1040.16	1.33517	0.281991	4.7348	2.19272e-06	9.97631e-05
Susd6	1461.98	1.07092	0.226404	4.73012	2.2439e-06	0.000101836
Hal	6198.15	2.46014	0.520293	4.72837	2.26332e-06	0.000102461
Gm42764	98.1504	1.68605	0.356784	4.72569	2.2934e-06	0.000103563
Cyp2c67	544.489	1.7263	0.365531	4.72273	2.32697e-06	0.000104818
Ctla2b	901.881	1.60375	0.339678	4.72139	2.34244e-06	0.000104841
Fbn1	981.386	-1.40426	0.297426	-4.72136	2.34276e-06	0.000104841
Neto2	44.2132	-1.97993	0.419407	-4.72077	2.34953e-06	0.000104841
Psmc3ip	36.7538	-1.69311	0.359111	-4.71474	2.42025e-06	0.000107416
A1bg	10.7021	-6.67879	1.41875	-4.70751	2.50761e-06	0.000111021
Mia3	2651.51	1.14384	0.243555	4.69642	2.64765e-06	0.000116936
Gm44249	116.157	1.21236	0.258202	4.6954	2.66089e-06	0.000117235
Thbs2	628.723	-1.18705	0.252878	-4.69416	2.6771e-06	0.000117662
Gm43622	217.987	1.13424	0.24197	4.68754	2.76506e-06	0.000121234
Per1	1704.74	1.48348	0.316564	4.68619	2.78333e-06	0.00012174
Cd24a	898.473	-2.571	0.549106	-4.68215	2.83883e-06	0.000123869
Mcm4	577.242	-1.86688	0.398846	-4.6807	2.85891e-06	0.000124445
Mas1	20.793	-3.34391	0.714609	-4.67935	2.87779e-06	0.000124966
Sult5a1	78.9796	2.18296	0.467581	4.66863	3.03221e-06	0.000130732
Fbxo5	113.72	-1.43791	0.30814	-4.66641	3.06504e-06	0.000131833
Armcx4	379.811	-1.36269	0.292254	-4.6627	3.1209e-06	0.000132972
Mmd2	475.604	-2.87089	0.61567	-4.66304	3.1157e-06	0.000132972
Tuba1a	853.159	-1.8636	0.399624	-4.66339	3.11047e-06	0.000132972
Zc3hav1l	71.7887	-1.52677	0.327643	-4.65985	3.16445e-06	0.000133883
Cdk18	783.779	1.19037	0.255837	4.65283	3.27406e-06	0.000138197
Slc37a1	151.857	1.30051	0.279942	4.64564	3.39029e-06	0.000142439
Gm43305	18364	1.26907	0.273578	4.63879	3.50452e-06	0.000146221
Gpcpd1	1723.87	1.67476	0.361011	4.63909	3.49948e-06	0.000146221
Gpx8	84.9321	-2.77181	0.59762	-4.63808	3.51658e-06	0.000146387
Tnc	372.253	-2.51163	0.5418	-4.63571	3.55717e-06	0.000147737
Polq	69.5286	-1.9191	0.414116	-4.63422	3.58291e-06	0.000148465
Cpxm1	74.546	-2.69983	0.584135	-4.62192	3.802e-06	0.000157184
Aass	6519.71	2.68836	0.581753	4.62113	3.81655e-06	0.000157426
Hif3a	50.9113	2.78716	0.603211	4.62054	3.82737e-06	0.000157514
Cyp4a32	525.489	2.24699	0.486855	4.61531	3.92502e-06	0.000160801
Mfn2	1940.24	1.45444	0.315489	4.61011	4.02461e-06	0.000164509
Ccnd1	1881.02	-1.74247	0.378161	-4.60775	4.07055e-06	0.000166013
Vwa3b	63.286	2.38621	0.517958	4.60697	4.08582e-06	0.000166261
Cdc25b	202.975	-2.00742	0.435792	-4.60638	4.0974e-06	0.000166358
B3glct	124.497	-1.67561	0.364102	-4.60203	4.18385e-06	0.000169488
Apol11b	491.395	2.59063	0.563707	4.59571	4.31278e-06	0.000173827
Palm	248.295	-2.20676	0.480507	-4.59257	4.37822e-06	0.0001754
Atoh8	281.927	1.38538	0.301803	4.59034	4.42519e-06	0.000176845
Gja4	111.234	1.16463	0.253735	4.58994	4.43382e-06	0.000176845
Adprh	356.906	-1.10972	0.241892	-4.58769	4.48177e-06	0.000178364
Pif1	52.9979	-2.565	0.55934	-4.58577	4.52321e-06	0.000179295
Smoc1	2143.56	1.08713	0.237131	4.58452	4.55033e-06	0.000179907
Lmcd1	82.1665	-2.18311	0.476266	-4.5838	4.56611e-06	0.000180138
Serpinh1	1492.13	-2.266	0.494623	-4.58127	4.62167e-06	0.000181933
1110032F04Rik	9.36463	-7.04035	1.53749	-4.57912	4.66942e-06	0.000183414
Kif4	171.289	-1.62707	0.355418	-4.57792	4.69625e-06	0.000184069
Gm20186	7026.65	2.39057	0.523069	4.57029	4.87052e-06	0.000189996
Zfp651	155.536	-1.8764	0.410598	-4.56993	4.87896e-06	0.000189996
Prr11	117.269	-1.82462	0.40033	-4.55779	5.16953e-06	0.000200772
Htatip2	1119.78	1.30116	0.285739	4.55367	5.27181e-06	0.000203979
Sds	3976.07	2.85097	0.626402	4.55134	5.33045e-06	0.00020537
Col14a1	4600.04	-1.53926	0.338244	-4.55074	5.34574e-06	0.000205522
Srrm4os	31.4767	2.6301	0.578463	4.5467	5.44939e-06	0.000208621
Nt5dc3	572.492	1.0967	0.241453	4.5421	5.56978e-06	0.00021278
Adora1	1266.47	1.13843	0.250853	4.53825	5.67228e-06	0.000216054
Serpine2	197.042	-2.34077	0.515817	-4.53799	5.67934e-06	0.000216054
Loxl4	59.8274	-1.56633	0.345279	-4.53641	5.72198e-06	0.000217219
Hist1h4i	52.926	-1.68708	0.372163	-4.53318	5.81036e-06	0.000220113
Adrb2	318.852	1.81308	0.400279	4.52954	5.9112e-06	0.000223438
Mat1a	106381	1.91911	0.423727	4.52913	5.92281e-06	0.000223438
C1qtnf2	58.8443	-1.79221	0.396081	-4.52486	6.04354e-06	0.000227047
Lrrc17	24.1288	-2.91556	0.644293	-4.52522	6.03341e-06	0.000227047
Dnah1	47.266	1.97041	0.435716	4.52224	6.11881e-06	0.000229399
Hmgcs1	6045.05	-1.94816	0.430928	-4.52084	6.15933e-06	0.000230441
Cd207	136.747	2.29046	0.507105	4.51674	6.27988e-06	0.000234352
Crybb3	38.0712	-2.46821	0.546499	-4.51641	6.28977e-06	0.000234352
Sema3g	77.6434	-4.68854	1.03843	-4.51502	6.33109e-06	0.000235017
Tuba8	205.847	2.40136	0.531869	4.51494	6.33357e-06	0.000235017
Stfa3	22.7362	-3.15184	0.698169	-4.51444	6.34841e-06	0.000235086
Rasl11b	151.4	-1.46453	0.324521	-4.5129	6.39474e-06	0.000236318
Bora	116.057	-1.10805	0.245612	-4.51138	6.44087e-06	0.000237447
Wfdc2	141.42	-3.87039	0.857984	-4.51102	6.45152e-06	0.000237447
Nrg4	255.777	2.31223	0.512764	4.50934	6.50303e-06	0.000238858
Tspan6	86.4903	-2.81879	0.625421	-4.50703	6.57426e-06	0.000240985
Nid1	4372.93	-1.11272	0.247154	-4.50212	6.72784e-06	0.000245126
St3gal5	4293.7	1.24681	0.276992	4.50123	6.7561e-06	0.000245662
Etnk2	4353.53	1.29747	0.288349	4.49963	6.80723e-06	0.000247025
Spsb4	67.1522	-3.3708	0.749244	-4.49894	6.8294e-06	0.000247333
Cspg5	27.6705	-2.83571	0.630685	-4.49624	6.91659e-06	0.000249294
Ctif	827.825	1.60735	0.357496	4.49612	6.9204e-06	0.000249294
Sept5	35.5914	-2.15095	0.478416	-4.49599	6.92483e-06	0.000249294
Mir22hg	1045.91	1.70314	0.378893	4.49504	6.95557e-06	0.000249904
Tcf19	238.186	-1.95926	0.436663	-4.4869	7.22684e-06	0.000257606
Kcnj10	198.285	-3.21145	0.716319	-4.48326	7.35097e-06	0.000261516
A930004J17Rik	173.54	1.1368	0.253716	4.4806	7.44323e-06	0.000264279
Smc2	585.676	-1.68006	0.375036	-4.47972	7.47398e-06	0.000264851
Mad2l1	451.092	-1.43302	0.320048	-4.47751	7.55186e-06	0.000267088
Lmnb1	506.139	-1.64718	0.369252	-4.46086	8.16316e-06	0.000287026
Emp1	340.022	-2.39774	0.537649	-4.45967	8.20863e-06	0.000288066
Ngfr	176.942	-2.13651	0.479378	-4.45684	8.31772e-06	0.000291329
Kcnt2	45.2488	-1.77466	0.398925	-4.4486	8.64307e-06	0.000302141
Gm44810	10.8923	-3.67081	0.825328	-4.4477	8.67936e-06	0.000302378
Negr1	28.1166	-6.59433	1.48267	-4.44761	8.68328e-06	0.000302378
B930041F14Rik	36.6993	-1.84184	0.414291	-4.44577	8.75776e-06	0.000303223
Colgalt2	24.3673	-3.76385	0.846512	-4.4463	8.73616e-06	0.000303223
Zg16	38.5179	2.37309	0.533752	4.44606	8.7461e-06	0.000303223
Atp6v0e2	76.1709	-1.95854	0.440928	-4.44187	8.91814e-06	0.000308097
Fcgr4	1098.95	1.43395	0.323062	4.43863	9.0533e-06	0.000311668
Ccdc34	242.626	-1.15755	0.260874	-4.43721	9.11322e-06	0.000313135
Fstl1	1433.36	-1.83666	0.414185	-4.43441	9.23267e-06	0.000316639
Slc25a34	123.669	1.12868	0.254664	4.43205	9.33407e-06	0.000319511
Epha7	149.926	-1.09398	0.246908	-4.43071	9.39214e-06	0.000320892
Cacna1g	29.4343	-5.96688	1.3469	-4.43007	9.42024e-06	0.000321246
A930033H14Rik	90.1923	1.51701	0.342503	4.42919	9.45885e-06	0.000321957
Lig1	557.516	-1.71194	0.386773	-4.42622	9.59001e-06	0.000325808
Smtnl2	111.795	-3.36199	0.759759	-4.42508	9.64059e-06	0.000326913
Fbln1	86.9017	-2.48785	0.562331	-4.42418	9.68071e-06	0.00032699
Gm15611	171.648	-3.47059	0.784426	-4.42437	9.67235e-06	0.00032699
Pim3	1164.19	2.52622	0.571049	4.42382	9.69703e-06	0.00032699
Islr	145.534	-1.46523	0.331305	-4.42259	9.75233e-06	0.000328225
Hsf4	40.2117	1.77305	0.401277	4.41852	9.93811e-06	0.000333258
Map1lc3b	2124.45	1.20395	0.272528	4.41771	9.9752e-06	0.000333883
Fos	405.559	2.99677	0.678931	4.41396	1.01499e-05	0.000339102
Als2cl	776.85	1.02334	0.231913	4.41261	1.02133e-05	0.000340594
Rabgef1	531.22	1.00922	0.22889	4.40918	1.03762e-05	0.00034539
Lrrc75a	53.6876	-1.91336	0.434703	-4.40154	1.07486e-05	0.000356474
Hr	47.0849	-1.89059	0.429799	-4.39877	1.08864e-05	0.000360387
Adgb	363.519	1.12883	0.256707	4.39734	1.09585e-05	0.000362111
Car2	1409.71	-1.41354	0.321976	-4.3902	1.13246e-05	0.000372848
Ltbp4	1727.66	-1.08031	0.246065	-4.39036	1.13162e-05	0.000372848
Clmn	2477.06	1.33457	0.304214	4.38694	1.14958e-05	0.000377797
Il17rb	686.539	1.10007	0.250903	4.38445	1.16277e-05	0.000380748
Sgol2a	114.072	-2.13232	0.486623	-4.38187	1.17664e-05	0.000384596
Pcolce	507.58	-1.73041	0.395411	-4.37623	1.20749e-05	0.000392554
Plin4	130.738	1.76768	0.403898	4.37656	1.20568e-05	0.000392554
Psrc1	75.6136	-1.78206	0.407433	-4.37387	1.22061e-05	0.000395398
Sept4	485.223	-1.00326	0.229361	-4.37414	1.21912e-05	0.000395398
Tenm4	97.8359	-1.94331	0.444742	-4.36952	1.24523e-05	0.00040122
Slc6a11	25.398	-3.54641	0.812539	-4.3646	1.27355e-05	0.000408892
Ncapg	249.66	-2.98897	0.685055	-4.36311	1.28224e-05	0.000410953
Cry2	906.2	1.3469	0.30883	4.3613	1.29289e-05	0.000413635
Pdk4	1520.25	1.36782	0.313683	4.36051	1.29761e-05	0.00041441
Cenpi	93.1721	-2.01175	0.461477	-4.35938	1.30434e-05	0.000415827
Ska3	56.723	-2.04318	0.469265	-4.354	1.33675e-05	0.00042541
Rrm1	1149.41	-1.277	0.293728	-4.34758	1.37651e-05	0.000437295
1700017B05Rik	492.917	1.52741	0.351419	4.3464	1.38389e-05	0.000438103
Pdlim2	97.6141	-1.68501	0.387658	-4.34663	1.38244e-05	0.000438103
Maged2	496.066	-1.52061	0.350155	-4.34268	1.40755e-05	0.00044404
Aplnr	98.8899	-4.0855	0.941192	-4.34077	1.41981e-05	0.00044713
Ercc6l	101.531	-1.92468	0.444014	-4.33472	1.45944e-05	0.000457053
Hmgn3	55.5617	-2.70847	0.624874	-4.33442	1.46142e-05	0.000457053
Ckap4	319.201	-1.85134	0.428232	-4.32322	1.5377e-05	0.000479002
Reep1	118.598	-1.08279	0.250475	-4.32295	1.53953e-05	0.000479002
Gin1	284.969	1.17521	0.271942	4.32156	1.54931e-05	0.000481217
Ajuba	280.306	-1.06293	0.246028	-4.32037	1.55765e-05	0.000482315
Capsl	17.4959	-2.52014	0.583377	-4.31992	1.56084e-05	0.000482315
Efcab11	22.5814	-2.3411	0.542056	-4.31892	1.56793e-05	0.000483682
Lyve1	791.85	1.57154	0.363984	4.31762	1.57721e-05	0.000485715
Dmtn	112.866	-4.27761	0.99089	-4.31693	1.58213e-05	0.000486403
Slc16a5	1216.79	1.23274	0.285709	4.31467	1.5984e-05	0.000490574
Ms4a4a	97.3957	4.50118	1.04464	4.30883	1.64119e-05	0.000502005
Proser2	479.028	1.02202	0.237215	4.30841	1.64429e-05	0.000502104
Trpm4	550.281	1.37501	0.319185	4.30787	1.64831e-05	0.000502484
Bcl2a1b	169.03	1.53873	0.357602	4.30292	1.68558e-05	0.000511266
Sox9	105.586	-1.26071	0.292976	-4.30313	1.68404e-05	0.000511266
Snx10	1080.31	1.16201	0.270144	4.30143	1.69701e-05	0.00051387
E2f1	204.276	-1.74074	0.404809	-4.30015	1.70683e-05	0.000515982
Pole	267.524	-1.22441	0.284791	-4.29932	1.71324e-05	0.000517055
Cby1	118.382	-1.06157	0.246938	-4.29893	1.71621e-05	0.000517091
Brap	2235.12	1.41644	0.329824	4.29454	1.75053e-05	0.000525683
Wdr6	478.944	-1.28118	0.298479	-4.29236	1.76785e-05	0.000529129
Ncaph	232.959	-1.89438	0.441423	-4.29153	1.77448e-05	0.000530237
Gm10447	21.5195	1.95546	0.455892	4.2893	1.79239e-05	0.000533512
Lilrb4a	512.428	1.42275	0.331716	4.28906	1.79428e-05	0.000533512
Myo5a	119.042	-2.62106	0.611095	-4.28912	1.79384e-05	0.000533512
Clic5	141.044	-2.54375	0.593524	-4.28583	1.82058e-05	0.000540442
Cdkn2c	240.025	-1.15757	0.270138	-4.2851	1.82661e-05	0.000540462
Nkd1	170.195	-1.6306	0.380518	-4.28522	1.82559e-05	0.000540462
Slc13a4	15.2604	-2.63472	0.615358	-4.28161	1.85543e-05	0.000546312
Hspa12a	94.6931	-2.09352	0.48911	-4.28027	1.86669e-05	0.000547844
Plcxd2	1498.09	-1.35533	0.316986	-4.27567	1.90561e-05	0.000557459
Caprin2	178.504	-1.11022	0.259805	-4.27327	1.92626e-05	0.000562591
Dpy19l3	275.079	-1.37944	0.322945	-4.27144	1.94218e-05	0.000566329
Xdh	1974.81	1.52612	0.357432	4.26969	1.95742e-05	0.000568939
Gsn	635.898	-1.84427	0.432388	-4.26531	1.99625e-05	0.000579268
Selenbp1	6971.96	1.61257	0.378108	4.26485	2.0004e-05	0.000579268
Gm27252	39.1677	2.38615	0.560115	4.26011	2.04323e-05	0.000588216
Kif15	155.843	-1.89673	0.445271	-4.25972	2.0468e-05	0.000588308
Serpina5	5.4566	-6.44393	1.51395	-4.25637	2.07773e-05	0.000596251
Gen1	62.8409	-1.30356	0.306365	-4.25494	2.09106e-05	0.000599129
Arl4d	710.276	1.86342	0.438047	4.25394	2.10042e-05	0.00060086
Sox4	576.823	-2.30242	0.541579	-4.2513	2.12532e-05	0.000607022
Cd300e	575.549	1.45401	0.342122	4.24997	2.13795e-05	0.000609669
Inca1	294.009	1.06717	0.251562	4.24216	2.21378e-05	0.000629313
H2-T10	137.815	1.35576	0.319881	4.23833	2.25185e-05	0.000639129
Cnst	852.608	1.05227	0.248416	4.23591	2.27626e-05	0.000642032
Gpc6	315.81	-1.37959	0.325633	-4.23665	2.26876e-05	0.000642032
Gulp1	41.2694	-2.71409	0.640691	-4.23619	2.27348e-05	0.000642032
Mgp	212.692	-2.71736	0.641451	-4.23628	2.27257e-05	0.000642032
Mul1	945.808	1.02499	0.242094	4.23387	2.29706e-05	0.000645887
Gm11837	83.6809	-1.34571	0.318158	-4.2297	2.33998e-05	0.000656412
Mbd4	99.8623	-1.01628	0.240323	-4.22882	2.34916e-05	0.000657474
Atad2	445.951	-1.4437	0.341702	-4.22503	2.38913e-05	0.0006666
Gm13301	52.9744	2.25163	0.532986	4.22456	2.39407e-05	0.000666951
Col5a2	1349.71	-1.54299	0.365511	-4.22146	2.42727e-05	0.000674125
Shcbp1	174.634	-1.71986	0.407473	-4.2208	2.43432e-05	0.000675048
Cdkl5	134.303	-1.10596	0.262159	-4.21866	2.45756e-05	0.00068045
Fam73b	950.923	1.2285	0.291606	4.21286	2.52154e-05	0.0006971
Raet1d	218.428	-1.87676	0.44582	-4.20969	2.55724e-05	0.000703747
Ccna2	668.889	-1.91754	0.455668	-4.20819	2.57421e-05	0.000707341
Orc1	26.8818	-2.68651	0.638523	-4.20738	2.58344e-05	0.000708801
Tcf21	359.792	-1.99254	0.473668	-4.20662	2.59221e-05	0.000710132
Fam19a5	27.1562	-2.94787	0.700903	-4.20582	2.60139e-05	0.000711572
Shisa4	23.4539	-3.73073	0.888014	-4.20121	2.65498e-05	0.000725133
Pmepa1	172.174	-3.02587	0.720716	-4.19842	2.68789e-05	0.000732753
Col8a2	23.2793	-3.08136	0.734823	-4.19333	2.74888e-05	0.000747398
Lrrc8b	233.918	-1.51011	0.360341	-4.19078	2.77997e-05	0.000754719
Gm12840	3371.38	2.30872	0.551199	4.18855	2.80746e-05	0.000758769
Ect2	295.531	-1.90047	0.453837	-4.18756	2.81972e-05	0.000760947
Rims2	22.9863	-2.55169	0.609459	-4.18681	2.82898e-05	0.00076231
Ephx2	9270.33	1.07886	0.258066	4.18057	2.90784e-05	0.000781366
Lamb1	1480.85	-2.50536	0.600005	-4.17557	2.97245e-05	0.000795054
Naalad2	58.0994	-1.73919	0.416582	-4.17491	2.98103e-05	0.000796173
E130102H24Rik	64.6389	1.58184	0.378944	4.17435	2.98842e-05	0.000796972
Mis18bp1	121.015	-1.81885	0.435868	-4.17293	3.00711e-05	0.000800774
1810058I24Rik	2187.09	-1.62197	0.388812	-4.1716	3.02466e-05	0.000801893
Cenph	65.4625	-1.99638	0.478602	-4.17127	3.02902e-05	0.000801893
Mcm3	680.387	-1.68329	0.403773	-4.1689	3.06072e-05	0.000809103
Polg2	168.585	1.04611	0.250994	4.16786	3.0747e-05	0.000811613
Samd10	56.4193	-1.69688	0.407386	-4.1653	3.10947e-05	0.000818405
2810408A11Rik	15.463	-2.75014	0.660395	-4.16439	3.12186e-05	0.000820475
Rab3b	18.8471	-2.71906	0.653404	-4.16138	3.16337e-05	0.000828977
Heph	173.967	-2.09019	0.502782	-4.15725	3.22103e-05	0.000842867
Itga6	802.359	-1.79357	0.43147	-4.15687	3.22631e-05	0.00084303
Spdl1	74.8427	-2.17346	0.522994	-4.15581	3.24139e-05	0.000844534
Tff3	492.907	3.06242	0.737769	4.15092	3.31148e-05	0.000860318
Hnf4a	11390.1	1.08726	0.262008	4.14973	3.32864e-05	0.000863539
Dscc1	50.0683	-1.79813	0.43346	-4.14832	3.34918e-05	0.000867624
Ddc	710.922	1.17731	0.284065	4.1445	3.40558e-05	0.000880975
Cplx2	185.133	-1.67705	0.404815	-4.14275	3.43169e-05	0.000886463
Mvb12b	229.093	-1.02238	0.246872	-4.14134	3.45283e-05	0.000890652
Emp3	112.129	-1.38645	0.33489	-4.14003	3.47268e-05	0.000894499
Mafb	1779.5	1.08144	0.26136	4.13775	3.5073e-05	0.000900853
Adamts5	246.947	-1.97767	0.478097	-4.13654	3.52578e-05	0.000903037
Dact3	54.6809	-2.22379	0.537712	-4.13565	3.53957e-05	0.000904402
Prkar2b	173.806	-2.40743	0.582177	-4.13522	3.54609e-05	0.000904402
Zkscan17	600.184	1.0476	0.253357	4.13485	3.55179e-05	0.000904583
Ffar4	344.991	2.05619	0.49765	4.1318	3.59932e-05	0.000915401
Tlr8	178.243	2.10563	0.509783	4.13045	3.62055e-05	0.000919507
Armcx2	246.591	-1.58036	0.38316	-4.12454	3.71476e-05	0.000940796
Zbed5	173.109	2.29746	0.557282	4.12261	3.74608e-05	0.000947402
Samm50	2896.4	1.02142	0.247862	4.12092	3.77371e-05	0.000953058
Oip5	70.1571	-1.87979	0.456262	-4.11998	3.78909e-05	0.00095561
Slc8b1	1900.52	1.78021	0.432258	4.1184	3.81519e-05	0.000960854
Adra2b	219.233	-1.695	0.411774	-4.11634	3.84931e-05	0.0009681
Gm44873	177.361	1.10335	0.268137	4.11487	3.87393e-05	0.000971974
Scn4b	134.867	-1.76373	0.428813	-4.11306	3.90446e-05	0.000975199
Vstm4	241.513	-1.16778	0.284435	-4.10561	4.03245e-05	0.00100302
Fut8	390.306	-1.05758	0.258172	-4.0964	4.19624e-05	0.00103664
Gm29408	1739.14	2.25835	0.551276	4.09659	4.19284e-05	0.00103664
Nr1d1	393.855	1.22381	0.29885	4.09507	4.22038e-05	0.00104118
Cntln	185.658	-1.21317	0.296329	-4.09398	4.24027e-05	0.00104388
Fanca	149.075	-1.26667	0.309408	-4.09384	4.24286e-05	0.00104388
Col6a2	1005.68	-1.64432	0.402017	-4.09018	4.31037e-05	0.00105619
Kif11	391.414	-2.02341	0.494697	-4.09021	4.30978e-05	0.00105619
Gm37122	13.5005	5.52696	1.35267	4.08596	4.38951e-05	0.00107412
Xrcc2	88.7811	-1.2392	0.30359	-4.08182	4.46852e-05	0.00109051
Clec4a1	658.73	1.5667	0.383878	4.08125	4.47939e-05	0.00109169
Gm9780	82.02	-1.6944	0.415215	-4.08077	4.48861e-05	0.00109247
Ifi27l2a	354.097	-1.76791	0.433803	-4.07537	4.59403e-05	0.00111663
Slc44a4	42.7632	-3.24647	0.797065	-4.07303	4.64059e-05	0.00112342
Ugdh	866.21	1.2558	0.308313	4.07313	4.63851e-05	0.00112342
Gm26809	53402.4	2.00659	0.49435	4.05906	4.92711e-05	0.00118486
Dbf4	225.038	-1.16529	0.287233	-4.05694	4.97203e-05	0.0011925
Slitrk6	7.26264	-7.13467	1.75911	-4.05584	4.99534e-05	0.0011965
Cyp3a13	3953.58	1.9928	0.492079	4.04975	5.12717e-05	0.00122323
Naip2	334.987	1.08567	0.268105	4.04944	5.13407e-05	0.00122326
Ndn	58.0817	-2.3103	0.570621	-4.04875	5.14924e-05	0.00122526
Cdca7l	140.96	-1.58431	0.391525	-4.0465	5.19898e-05	0.00123547
Tube1	38.621	-1.59385	0.393946	-4.04587	5.21289e-05	0.00123716
Gm5859	53.5345	2.38466	0.589836	4.04292	5.27907e-05	0.00124983
Keg1	671.701	-1.74393	0.431359	-4.04287	5.28008e-05	0.00124983
1810055G02Rik	1324.66	1.16483	0.288179	4.04203	5.29904e-05	0.00125268
Slmapos2	7223.76	1.70258	0.421332	4.04094	5.32368e-05	0.00125522
Prok1	678.917	-4.45192	1.10287	-4.03666	5.42167e-05	0.00127667
Olfml3	219.859	-1.89821	0.470431	-4.03505	5.45915e-05	0.00128382
Ubd	612.467	3.69795	0.916642	4.03424	5.47792e-05	0.00128657
Ppef1	21.1835	2.99663	0.74323	4.0319	5.53271e-05	0.00129775
Anks6	44.8969	-2.302	0.571482	-4.02812	5.62236e-05	0.00131537
Fbn2	97.4697	-1.50452	0.373579	-4.02731	5.64175e-05	0.00131703
Fam84a	126.79	-1.40393	0.348879	-4.02411	5.7192e-05	0.00133286
Acta2	456.991	-1.99161	0.494959	-4.0238	5.72677e-05	0.00133291
Car7	25.889	-1.97455	0.490779	-4.02329	5.73908e-05	0.00133406
Fmo5	7272.6	1.15725	0.287732	4.02199	5.77082e-05	0.001338
Adamts17	42.871	-4.1181	1.02411	-4.02114	5.79163e-05	0.00134111
Igfals	1586.72	-2.01398	0.500891	-4.02079	5.80022e-05	0.00134138
Cth	7044.68	1.68174	0.418402	4.01944	5.83375e-05	0.00134742
Cdh11	139.013	-4.85385	1.20866	-4.0159	5.92189e-05	0.00136577
Npl	133.509	-2.35203	0.585717	-4.01565	5.92828e-05	0.00136577
Cdca5	73.5956	-1.78148	0.443824	-4.01394	5.97137e-05	0.00137395
Cnppd1	1059.84	1.03801	0.258626	4.01354	5.9816e-05	0.00137455
Fam180a	67.0489	-1.51482	0.377511	-4.01266	6.00384e-05	0.00137658
Tecta	22.3568	-2.1868	0.544984	-4.01259	6.00561e-05	0.00137658
2500004C02Rik	58.8675	-1.39916	0.348728	-4.01217	6.0164e-05	0.00137679
5033430I15Rik	23.0175	-1.96649	0.490163	-4.0119	6.0232e-05	0.00137679
Kel	49.2125	-5.24821	1.30833	-4.01139	6.03617e-05	0.00137679
Rgs16	1754.4	3.68689	0.919112	4.01136	6.03696e-05	0.00137679
Ank2	282.621	-1.37726	0.343707	-4.00707	6.14773e-05	0.00139853
Ckb	772.816	-1.75045	0.437211	-4.00368	6.23656e-05	0.00141455
Cxx1b	211.877	-1.23506	0.308474	-4.00379	6.23367e-05	0.00141455
Lrrc1	77.6447	-2.40313	0.600259	-4.00349	6.24158e-05	0.00141455
Stk26	167.312	-1.42995	0.357245	-4.00271	6.2622e-05	0.00141745
Cytip	275.571	1.51763	0.379376	4.00035	6.325e-05	0.00142478
Hells	291.64	-1.91523	0.478743	-4.00054	6.31993e-05	0.00142478
Ppic	535.161	-1.72326	0.430782	-4.00031	6.32599e-05	0.00142478
Speg	72.6068	-1.90521	0.476266	-4.00031	6.32606e-05	0.00142478
BC030867	42.7003	-1.8881	0.472159	-3.99886	6.36488e-05	0.00143174
Fbxo48	15.6206	-2.67974	0.670246	-3.99815	6.38392e-05	0.00143424
Csdc2	25.68	-2.18126	0.54574	-3.99688	6.41819e-05	0.00143695
Il10	63.5841	6.01956	1.50599	3.99709	6.41257e-05	0.00143695
Pld6	38.9769	1.55722	0.389613	3.99683	6.41977e-05	0.00143695
Chaf1a	225.971	-1.82804	0.457413	-3.99648	6.42905e-05	0.00143725
Glipr2	158.328	-1.5294	0.382856	-3.99471	6.47741e-05	0.00144628
Fam198b	70.8068	-2.55943	0.640908	-3.99344	6.51204e-05	0.00145222
Ppp1r3g	717.219	4.34813	1.09005	3.98893	6.63727e-05	0.00147832
Klf15	3000.95	1.51599	0.380201	3.98734	6.68196e-05	0.00148645
Col4a5	508.522	-2.05045	0.514308	-3.9868	6.69691e-05	0.00148795
Gm15459	39.8351	2.01681	0.506132	3.98475	6.75526e-05	0.00149907
Dzip3	126.12	-1.13626	0.285173	-3.98445	6.76368e-05	0.0014991
Tdo2	16078.9	1.81257	0.455029	3.98341	6.79331e-05	0.00150383
Gpc1	70.2492	-1.9428	0.488041	-3.98081	6.86823e-05	0.00151486
Col27a1	676.372	-1.68746	0.424429	-3.97583	7.01351e-05	0.00154463
Nrp1	1916.72	-1.00861	0.253701	-3.9756	7.02026e-05	0.00154463
Pth1r	575.734	-2.17228	0.546487	-3.97498	7.03848e-05	0.00154676
Aspm	266.199	-2.39691	0.603277	-3.97315	7.09278e-05	0.0015568
Gcom1	9.11203	6.61963	1.66673	3.97162	7.13856e-05	0.00156495
Oat	4964.75	2.15003	0.541555	3.9701	7.18422e-05	0.00157116
Adamts12	110.048	-1.57807	0.39758	-3.9692	7.21151e-05	0.00157333
Dnmt1	814.238	-1.11187	0.280107	-3.96943	7.20452e-05	0.00157333
Abhd15	574.343	1.28425	0.323699	3.96741	7.26585e-05	0.00158049
Dhtkd1	1624.91	1.30858	0.329803	3.96777	7.2549e-05	0.00158049
Fam109b	34.3485	-1.96418	0.495612	-3.96313	7.39734e-05	0.00160613
Hrg	20010.9	1.65165	0.41688	3.96192	7.43486e-05	0.00161234
Mtfr2	39.8324	-1.34389	0.339556	-3.95779	7.56479e-05	0.00163856
Jdp2	196.476	1.13683	0.28728	3.95722	7.58256e-05	0.00164044
Gm26880	685.362	1.0874	0.274965	3.9547	7.66315e-05	0.00165329
Rab38	30.8758	-1.9052	0.482048	-3.9523	7.74038e-05	0.00166662
Gm5638	16.0041	2.87446	0.727753	3.94978	7.82242e-05	0.0016783
Pabpc4l	27.4215	-2.38747	0.604377	-3.9503	7.80534e-05	0.0016783
Grem2	1228.5	1.17293	0.297065	3.94838	7.86821e-05	0.00168612
Pde1a	132.978	-1.82101	0.461309	-3.94748	7.89796e-05	0.0016905
Serpina3f	607.046	1.56002	0.395297	3.94644	7.93219e-05	0.00169582
Atp2b2	91.2907	-1.97359	0.500493	-3.94329	8.03712e-05	0.00171023
Cyp4b1	268.71	1.4266	0.361739	3.94372	8.02265e-05	0.00171023
Sapcd2	31.2745	-2.62374	0.66537	-3.94328	8.03736e-05	0.00171023
Wtip	268.69	-1.26765	0.321517	-3.94271	8.05669e-05	0.00171233
Lrrk2	207.316	-1.9582	0.497258	-3.93799	8.21671e-05	0.00174225
Htra1	203.119	-2.46661	0.626529	-3.93695	8.25252e-05	0.0017478
Pcdh7	85.4278	-1.80313	0.458186	-3.93537	8.30703e-05	0.00175319
Tead2	278.215	-1.59855	0.406295	-3.93445	8.33875e-05	0.00175579
Ephb3	27.5701	-2.97613	0.757073	-3.9311	8.45577e-05	0.00177836
Gpr55	31.5959	2.2147	0.563484	3.93037	8.48166e-05	0.00178174
Pdzd2	97.0864	-2.18012	0.554801	-3.92955	8.51053e-05	0.00178573
Serpina1c	64032.8	-1.11412	0.28365	-3.9278	8.57272e-05	0.00179659
Apol9a	514.981	2.14081	0.545226	3.92647	8.62005e-05	0.00180191
Gm15690	101.587	2.96645	0.75595	3.92413	8.70429e-05	0.00181587
Cldn6	22.1814	-2.68194	0.684367	-3.91887	8.89647e-05	0.00184957
Lockd	83.8313	-1.81374	0.462798	-3.91907	8.88898e-05	0.00184957
Ifit2	412.692	-1.13508	0.289713	-3.91794	8.93098e-05	0.00185461
Idua	249.497	1.20854	0.308783	3.91389	9.0821e-05	0.00187953
Xist	8265.74	8.22756	2.10285	3.91258	9.13148e-05	0.00188759
D430019H16Rik	91.6522	-1.67598	0.428648	-3.90991	9.233e-05	0.00190018
Nrm	100.178	-1.33345	0.341094	-3.90933	9.25536e-05	0.00190018
Megf6	106.461	-1.59327	0.407745	-3.90752	9.32498e-05	0.00191014
Kif18a	69.3043	-1.30215	0.33345	-3.90509	9.41906e-05	0.00192724
Tgtp1	2423.23	2.01887	0.517118	3.90408	9.45857e-05	0.00193314
Pik3ap1	1545.48	1.41353	0.362118	3.90351	9.48083e-05	0.0019355
Chkb	1175.29	1.0561	0.27062	3.90253	9.51936e-05	0.00194118
Diaph3	114.945	-2.09567	0.537098	-3.90183	9.54677e-05	0.00194458
Gldc	5150.78	1.1818	0.30305	3.89968	9.63199e-05	0.00195973
Gm2606	11.533	6.51746	1.67253	3.89676	9.74879e-05	0.00197905
Cd276	195.838	-1.80947	0.464433	-3.8961	9.77557e-05	0.00198226
Gpr65	282.975	1.12809	0.289678	3.89428	9.84905e-05	0.00199493
Angptl7	66.322	-1.24577	0.320048	-3.89245	9.92377e-05	0.00200334
Folr2	143.177	-1.33828	0.344549	-3.88414	0.000102692	0.00206387
Nuf2	185.654	-1.83625	0.472965	-3.88242	0.000103422	0.00207624
Ftcd	8615.04	1.4721	0.379534	3.87872	0.000105009	0.00210172
Gm5420	21.8609	-2.44201	0.629603	-3.87865	0.000105039	0.00210172
Slpi	178.635	1.80762	0.466254	3.87689	0.000105801	0.00211462
Col9a2	11.5672	-2.898	0.747704	-3.87587	0.000106247	0.00212118
Gm6166	20.7728	-3.04016	0.784469	-3.87544	0.000106431	0.00212199
Map1b	74.4562	-1.84347	0.475808	-3.87439	0.000106893	0.00212706
Dpysl3	145.559	-1.47218	0.380615	-3.8679	0.000109775	0.00217448
Fads1	9835.18	-1.14511	0.296089	-3.86743	0.000109986	0.00217448
Gm26584	47.8352	2.71341	0.701609	3.86741	0.000109997	0.00217448
Gm44427	215.691	1.73025	0.447478	3.86668	0.000110328	0.00217808
Pcsk9	327.964	-2.43608	0.630095	-3.86621	0.00011054	0.00217808
Gm42503	123.821	2.10698	0.545117	3.86519	0.000111005	0.00218411
Mn1	101.938	1.66916	0.431865	3.865	0.000111087	0.00218411
Nfatc4	53.4544	-2.11978	0.54874	-3.863	0.000112003	0.00219878
Basp1	790.471	-1.30301	0.337413	-3.86178	0.000112565	0.00220598
Yod1	495.966	1.26191	0.326925	3.85993	0.00011342	0.00222033
Ldlr	1233.59	-1.07684	0.279029	-3.85923	0.000113746	0.00222431
4930426D05Rik	26.3816	-4.21245	1.09381	-3.85117	0.000117553	0.00228641
Ugt1a6b	1662.53	1.21716	0.316113	3.85039	0.000117929	0.00229126
Lmln	118.196	-1.26224	0.327844	-3.85013	0.000118055	0.00229126
Elfn1	20.9877	-5.43123	1.41144	-3.84799	0.00011909	0.00230639
1110002J07Rik	19.2211	-1.70108	0.442325	-3.84576	0.000120178	0.00231839
Gm29371	895.575	2.11725	0.550522	3.8459	0.000120109	0.00231839
Scube2	8.3676	-4.09447	1.06469	-3.84567	0.000120221	0.00231839
Ankle1	97.0922	-2.07307	0.539165	-3.84496	0.000120571	0.00232102
Gm17383	5.70265	-6.02547	1.56714	-3.84487	0.000120614	0.00232102
Ackr3	125.555	-2.25036	0.585715	-3.84207	0.000122002	0.00234523
Enah	183.259	-2.25246	0.586845	-3.83824	0.000123917	0.00237405
Gm5483	33.6037	-2.31633	0.60382	-3.83613	0.000124989	0.00238493
Klf3	1976.19	1.6621	0.433602	3.83323	0.000126471	0.00240814
Cd209f	133.336	-2.9944	0.781691	-3.83067	0.000127794	0.00242822
Rasgef1b	1360.12	1.78501	0.466284	3.82817	0.0001291	0.00244533
Angptl2	670.788	-1.53027	0.400008	-3.82559	0.000130461	0.00246854
Dlk1	32.9661	-1.8548	0.484967	-3.82459	0.000130992	0.00247215
Flna	5019.36	-1.14714	0.29995	-3.82446	0.000131061	0.00247215
Dsel	71.1874	-1.67712	0.438668	-3.82321	0.000131724	0.00248181
Kif20a	361.284	-1.86726	0.48843	-3.82298	0.000131848	0.00248181
Fam234b	1212.41	1.3371	0.349882	3.82156	0.000132608	0.00249352
Map3k7cl	14.0043	-5.02158	1.31436	-3.82054	0.000133162	0.00250134
Aldh1l1	14945.2	1.2809	0.335391	3.81911	0.000133934	0.00251313
Col4a1	7150.04	-1.5715	0.411509	-3.81887	0.000134067	0.00251313
Cisd3	787.044	1.00955	0.264658	3.81455	0.000136429	0.00255476
Mycn	33.1068	-2.1212	0.556121	-3.81427	0.000136585	0.00255505
Clip1	1341.49	1.75104	0.459159	3.81358	0.000136968	0.00255955
Uchl1	22.5104	-4.0663	1.0676	-3.80881	0.000139638	0.00260677
Mns1	59.794	-1.98088	0.520255	-3.80752	0.000140365	0.00261759
Tmem82	564.382	1.09733	0.288219	3.80727	0.000140507	0.00261759
C6	713.221	1.38397	0.363719	3.80505	0.000141777	0.00263583
Cpsf4l	44.6964	1.87717	0.493448	3.80419	0.00014227	0.00263687
Pir	385.064	1.47353	0.387338	3.80425	0.000142232	0.00263687
Tmem132a	231.739	-1.88371	0.495162	-3.80424	0.000142241	0.00263687
Atg4d	682.301	1.28765	0.338549	3.80343	0.000142707	0.00264226
Plk1	202.41	-1.83803	0.483581	-3.80088	0.000144184	0.00266416
Papss1	469.522	-1.43766	0.378394	-3.79936	0.00014507	0.00267507
Abcg5	4645.11	1.59197	0.419066	3.79886	0.000145365	0.00267602
Slc16a10	1518.29	2.21868	0.584052	3.79877	0.000145417	0.00267602
Ddx28	494.867	1.07614	0.283396	3.79731	0.000146274	0.00268906
Cks1b	212.692	-1.02523	0.27032	-3.79267	0.000149038	0.00273156
Pdgfrb	521.917	-1.01211	0.266943	-3.79149	0.000149745	0.00274175
Atp1a2	90.3934	-2.6612	0.702213	-3.78973	0.000150811	0.0027561
Metrn	121.39	-1.40283	0.37017	-3.78969	0.000150834	0.0027561
Pik3r3	106.578	-2.2627	0.597641	-3.78606	0.000153058	0.00279111
Tstd1	780.905	-1.4223	0.376033	-3.78238	0.000155335	0.00282411
Gm21887	846.261	1.93071	0.510532	3.78177	0.000155719	0.00282825
AW551984	27.9215	-2.74876	0.72722	-3.77982	0.000156944	0.00284763
Cdr2	163.753	-2.13717	0.565638	-3.77834	0.000157878	0.00286171
Sema3b	54.769	-2.61617	0.693504	-3.7724	0.000161687	0.00292081
Adam19	233.096	-1.40003	0.371186	-3.77178	0.000162087	0.00292118
Hpd	22169.1	1.63615	0.433795	3.77172	0.000162126	0.00292118
Ckap2	193.25	-1.73256	0.459481	-3.77069	0.000162798	0.0029222
Rnf39	49.9673	2.00582	0.531863	3.7713	0.000162397	0.0029222
Srpx	24.5841	-2.04103	0.541296	-3.77064	0.000162829	0.0029222
Cacna2d1	78.8879	-1.77037	0.46981	-3.76828	0.000164379	0.00294068
Kcnk3	31.1401	-2.98678	0.792631	-3.76818	0.000164442	0.00294068
Zhx3	1925.52	1.16201	0.308347	3.76852	0.000164218	0.00294068
Sbspon	7.71233	-5.07888	1.34855	-3.76619	0.000165759	0.00295564
Ptn	43.4891	-3.1262	0.830566	-3.76394	0.000167259	0.00297516
Yy2	37.3207	-1.44957	0.385119	-3.76396	0.000167243	0.00297516
Frem1	166.097	-2.86317	0.760863	-3.76306	0.000167848	0.00298271
P3h3	177.034	-1.20079	0.319123	-3.76277	0.000168043	0.00298327
Rfc4	154.743	-1.70424	0.453095	-3.76134	0.000169008	0.00299745
Pkia	140.118	-1.86177	0.495111	-3.76031	0.0001697	0.00300678
Frk	186.224	-1.3796	0.367342	-3.75564	0.0001729	0.00304271
Gmpr	87.622	-2.24554	0.597952	-3.75539	0.000173072	0.00304271
Smim13	624.453	1.481	0.394366	3.7554	0.000173066	0.00304271
Srpx2	62.7675	-2.07819	0.553293	-3.75604	0.000172623	0.00304271
Il18bp	1304.22	1.02958	0.274249	3.75417	0.000173917	0.00305391
4930579G24Rik	64.5803	-1.44472	0.384981	-3.75271	0.000174934	0.00306355
Sytl2	130.785	-2.203	0.5871	-3.75235	0.000175184	0.00306496
Arhgef25	102.267	-1.38354	0.368954	-3.74991	0.000176901	0.00309194
Tubb4a	24.8901	-2.80139	0.747103	-3.74967	0.000177068	0.00309194
Pea15a	978.589	-1.00235	0.267376	-3.74883	0.000177661	0.00309932
Gm21955	59.7862	1.58964	0.424226	3.74716	0.000178851	0.00311707
Sdsl	384.821	1.82417	0.487201	3.74419	0.000180979	0.00315113
Sdk1	95.8364	-1.83241	0.489661	-3.74221	0.000182411	0.00316996
1700034P13Rik	455.555	1.58557	0.423898	3.74045	0.00018369	0.00318607
Cobll1	1867.84	1.80562	0.483062	3.73786	0.000185594	0.00320681
Gpr173	14.1947	-3.14095	0.840286	-3.73795	0.000185524	0.00320681
Arhgap24	457.344	-2.04607	0.547462	-3.73737	0.000185953	0.00320995
Id4	68.5151	-2.38193	0.637453	-3.73663	0.0001865	0.00321633
Gm15939	9.03495	-5.25749	1.40907	-3.73118	0.000190588	0.00327857
Flrt2	61.7639	-2.42608	0.650502	-3.72955	0.000191825	0.00329248
Gm20400	1473.2	1.91685	0.514699	3.72422	0.00019592	0.0033519
Nhlrc4	7.31085	-6.42544	1.72621	-3.72228	0.000197433	0.00336745
Prkar1b	20.7709	-3.49034	0.937769	-3.72196	0.000197681	0.00336745
Rcn3	342.133	-1.44719	0.38882	-3.72201	0.000197646	0.00336745
Mms22l	126.971	-1.3914	0.374502	-3.71533	0.000202935	0.00344723
2210408F21Rik	98.7329	1.36868	0.368586	3.71332	0.000204556	0.00345855
Fat1	1101.02	-1.09136	0.2939	-3.71336	0.000204528	0.00345855
Rhbdf2	646.245	1.14292	0.307746	3.71384	0.000204137	0.00345855
Trip13	72.8268	-1.75689	0.473099	-3.71358	0.000204349	0.00345855
Pptc7	751.445	1.61097	0.433998	3.71192	0.00020569	0.00347447
Arhgap22	27.7077	-2.35722	0.635628	-3.7085	0.000208493	0.00350547
9330121J05Rik	47.7311	1.34093	0.361611	3.70821	0.000208728	0.00350616
Arhgef39	89.8963	-1.99276	0.538471	-3.70079	0.000214933	0.00360038
Cebpd	578.697	1.71281	0.463007	3.69933	0.00021617	0.00361306
Mettl20	255.253	1.61894	0.437967	3.69649	0.000218603	0.00364835
H2-DMa	314.398	1.78906	0.484067	3.69589	0.000219118	0.00365358
Mnt	386.302	1.17846	0.318919	3.69518	0.000219728	0.00366039
Ncapg2	397.095	-1.76657	0.478148	-3.69462	0.000220218	0.00366181
Sema3e	29.9949	-3.13922	0.849645	-3.69474	0.000220108	0.00366181
Atad3a	1390.47	1.02768	0.278282	3.69295	0.000221665	0.00368114
Chd9	3223.39	1.16281	0.314884	3.69281	0.000221787	0.00368114
Erbb4	105.957	-2.60104	0.704628	-3.69137	0.000223052	0.00369874
Got1	11139.7	3.1025	0.840786	3.69	0.000224258	0.00371533
Tmtc4	186.005	-1.55201	0.420756	-3.68863	0.000225465	0.00373192
Akr1b3	557.493	-2.03269	0.551214	-3.68766	0.000226325	0.00373933
Gbp2b	184.502	2.71137	0.735663	3.68562	0.000228147	0.00376598
Ska1	44.9915	-1.76061	0.477805	-3.6848	0.000228885	0.00377472
Celsr1	227.864	-1.56681	0.425264	-3.68434	0.0002293	0.00377814
Tceal5	116.622	2.40221	0.652373	3.68227	0.000231168	0.003802
Ogn	108.209	-2.13503	0.580301	-3.67917	0.000233993	0.00383452
Raet1e	32.1906	-1.96386	0.533756	-3.67933	0.00023385	0.00383452
Mcm2	531.48	-1.65739	0.450727	-3.67715	0.000235857	0.00385808
Sgk1	3963.25	3.08435	0.839091	3.67582	0.000237086	0.00387119
Mbd1	549.67	1.0313	0.280666	3.67447	0.000238348	0.00388829
Rsph10b	6.61563	4.28089	1.16621	3.67078	0.00024181	0.00393414
Iqgap3	221.635	-1.62851	0.443735	-3.67001	0.000242545	0.00394255
Arhgef37	184.324	1.56359	0.42658	3.66542	0.000246936	0.0040055
Tmem120a	799.976	1.126	0.307227	3.66506	0.000247284	0.0040055
Fpr2	288.193	1.46931	0.401231	3.662	0.000250253	0.00404605
Npc1	2748.59	1.1453	0.312856	3.6608	0.000251428	0.00406142
Gm37985	175.962	1.69404	0.463142	3.65772	0.000254465	0.00409769
Tpx2	344.259	-1.89556	0.518251	-3.65761	0.000254578	0.00409769
E030013I19Rik	7.35416	-3.3225	0.90863	-3.65661	0.000255577	0.00411012
Atp6v0d2	138.817	-1.74114	0.476399	-3.65479	0.000257395	0.00412469
Plekhh2	126.743	-1.36501	0.373443	-3.65519	0.000256989	0.00412469
Mb21d1	59.4087	-1.22244	0.334616	-3.65325	0.000258939	0.00414576
Ltbp3	243.834	-2.06503	0.56545	-3.65201	0.000260196	0.00416222
Pirb	1051.77	1.25508	0.343695	3.65174	0.000260473	0.00416298
Col5a1	2241.17	-1.17663	0.322276	-3.65102	0.0002612	0.00417091
Il1rl2	45.2999	-1.50818	0.413365	-3.64854	0.000263739	0.00420403
Fdxr	427.024	1.33849	0.367072	3.64641	0.000265928	0.00423149
Trim10	79.3497	-2.37737	0.652017	-3.64617	0.000266176	0.00423171
Far1	473.961	-1.7842	0.489459	-3.64526	0.000267125	0.00424307
Reck	144.548	-1.38388	0.379833	-3.64338	0.000269078	0.0042666
Klhl4	78.8698	-1.29865	0.356672	-3.64102	0.000271563	0.00429848
Smtn	501.346	-1.53546	0.421915	-3.63926	0.000273421	0.00432412
Neurl1b	175.188	-1.95125	0.536411	-3.6376	0.000275191	0.004346
Runx2	28.2341	-1.87554	0.515612	-3.63751	0.000275285	0.004346
Ccr3	13.0715	-2.40749	0.66201	-3.63663	0.000276231	0.00435714
Ckap2l	207.576	-1.90021	0.522802	-3.63466	0.000278346	0.00436042
Lrr1	16.4611	-2.5119	0.690888	-3.63575	0.000277173	0.00436042
Map2k6	205.746	1.36588	0.375783	3.63477	0.000278233	0.00436042
Pde3b	2958.12	1.33853	0.368269	3.63464	0.000278365	0.00436042
Slc7a11	43.198	1.10397	0.303712	3.63492	0.000278072	0.00436042
Sult1d1	5963.67	1.5771	0.433863	3.63503	0.000277952	0.00436042
Zbtb9	45.4105	-8.04141	2.21174	-3.63579	0.000277132	0.00436042
Gpnmb	153.849	1.75779	0.483757	3.63362	0.000279473	0.00437399
Evc	131.853	-1.75051	0.481837	-3.633	0.000280143	0.00438069
Prc1	394.172	-1.55559	0.42884	-3.62744	0.000286247	0.00446841
Gm28177	8.14636	5.4622	1.50617	3.62655	0.000287231	0.00447991
Lox	376.587	-1.6297	0.450057	-3.62108	0.000293371	0.00456388
Cyfip2	399.368	-1.9143	0.528788	-3.62018	0.000294403	0.00457439
Gatsl2	190.421	-2.38109	0.657923	-3.61911	0.000295623	0.00458317
Sox11	31.4961	-1.998	0.552049	-3.61924	0.00029547	0.00458317
Fam13c	16.4363	-2.61712	0.723233	-3.61864	0.00029616	0.00458364
Fam69b	12.5481	-3.55707	0.982973	-3.61869	0.000296101	0.00458364
Add2	44.0886	-3.93361	1.08761	-3.61676	0.000298315	0.00460913
Dlgap5	142.479	-1.76216	0.487301	-3.61616	0.000299003	0.00461188
Dusp4	63.5326	1.76191	0.487348	3.61529	0.000300009	0.00462345
Zwilch	155.002	-1.35998	0.376311	-3.61397	0.000301543	0.00464188
Ampd1	19.0142	1.56424	0.433056	3.61208	0.000303748	0.00466312
Hebp2	99.711	-2.19347	0.607278	-3.61198	0.00030387	0.00466312
Gimd1	119.452	-1.63433	0.453029	-3.60756	0.000309093	0.00472724
Ces2a	4675.43	1.13895	0.315752	3.6071	0.000309633	0.00472752
Slc25a35	34.3262	-1.89043	0.524071	-3.6072	0.00030952	0.00472752
1700006J14Rik	8.41996	-4.3028	1.19313	-3.60632	0.000310571	0.00473784
Hsd17b13	9932.7	1.15019	0.319036	3.6052	0.000311916	0.00475435
Fzd8	661.455	-1.01101	0.280462	-3.60479	0.000312405	0.00475781
Afap1	159.919	-1.66101	0.461248	-3.60112	0.000316854	0.00481309
Sh3gl2	41.3126	-2.55753	0.710391	-3.60017	0.000318003	0.00482279
Selm	89.3658	-1.96347	0.546162	-3.59503	0.000324354	0.00491088
Csf2rb	1065.9	1.32736	0.369292	3.59432	0.000325234	0.00492008
Cyp4f13	632.543	1.00502	0.279712	3.59305	0.000326826	0.00494003
Apol9b	878.567	1.46456	0.408073	3.58896	0.000331999	0.00500569
Gins2	121.281	-2.14531	0.59809	-3.58693	0.000334598	0.00502813
Pdzk1	2179.4	-1.88392	0.525216	-3.58695	0.000334575	0.00502813
Phlda1	517.281	-1.4351	0.400045	-3.58734	0.000334071	0.00502813
Plet1	37.8898	-2.31859	0.646386	-3.58701	0.000334489	0.00502813
Epb42	64.2996	-1.83351	0.511652	-3.58351	0.000339006	0.00509015
Ndrg1	1241.43	-2.35668	0.658079	-3.58114	0.000342092	0.00512798
AI607873	493.814	1.41193	0.394305	3.58082	0.000342521	0.00512849
Nrep	2733.52	-3.12301	0.872181	-3.58069	0.000342692	0.00512849
Gm8113	285.846	-1.15764	0.323325	-3.58042	0.000343047	0.00512956
Prps2	257.091	-1.4745	0.411854	-3.58016	0.000343382	0.00513032
Ifi27l2b	205.101	1.30665	0.365199	3.5779	0.000346364	0.00516211
Gm26608	54.519	1.16521	0.325818	3.57627	0.000348531	0.00518678
Lrg1	2701.61	1.02973	0.287939	3.57622	0.000348592	0.00518678
Arhgef26	487.507	1.32486	0.370528	3.5756	0.000349421	0.00519072
Mex3b	55.0323	-2.09805	0.586769	-3.5756	0.000349431	0.00519072
9330182L06Rik	9.38951	-2.39148	0.669078	-3.5743	0.000351164	0.0052122
Gsg2	58.7813	-1.32606	0.371228	-3.57208	0.000354159	0.00525187
1110008F13Rik	1788.74	1.12588	0.315229	3.57161	0.000354787	0.00525305
Slc22a7	1269.44	-2.43711	0.68249	-3.5709	0.000355751	0.00526302
Kifc1	206.066	-1.95599	0.548002	-3.5693	0.00035793	0.00529093
mt-Ta	94.6725	1.22665	0.343817	3.56774	0.000360074	0.00531829
Clstn1	337.016	-1.66288	0.466195	-3.56692	0.000361197	0.00532231
Gm3788	176.19	-1.6096	0.451288	-3.56669	0.000361522	0.00532231
Lin9	138.314	-1.10965	0.311061	-3.56729	0.00036069	0.00532231
Ctsl	22850.7	1.59634	0.448376	3.56027	0.000370478	0.0054409
Cyp2c50	14123.5	1.57838	0.443675	3.55752	0.000374374	0.00548032
Tmsb10	1584.81	-1.46088	0.410634	-3.55761	0.00037424	0.00548032
Mboat2	28.4758	-3.48243	0.978954	-3.55729	0.000374695	0.0054806
Mllt11	90.6018	-1.44259	0.405612	-3.55657	0.000375735	0.00548841
Cyp3a63-ps	591.302	-2.2146	0.62286	-3.55553	0.000377222	0.00550422
Rab15	14.3446	-4.01834	1.13032	-3.55506	0.000377896	0.00550962
Pik3cg	208.442	-1.17848	0.33156	-3.55436	0.000378901	0.00551983
Cidec	173.702	1.66991	0.469956	3.55333	0.00038038	0.00553692
Gdf11	22.8918	-2.84815	0.801977	-3.55142	0.000383163	0.00557294
Il17d	10.0489	-3.17416	0.894845	-3.54717	0.000389398	0.00565908
Heca	609.796	1.00154	0.282537	3.54483	0.00039287	0.00570039
Gne	2662.15	1.20699	0.340565	3.54407	0.000394002	0.00570766
Cand2	170.165	-1.22927	0.346915	-3.54342	0.000394973	0.00571259
Inmt	5667.33	1.221	0.344568	3.54355	0.000394778	0.00571259
A2m	514.884	-1.71808	0.484903	-3.54313	0.000395401	0.00571423
Magi2	26.891	-2.85588	0.806087	-3.54289	0.000395768	0.00571496
Ldb3	15.0184	-3.8247	1.08027	-3.54052	0.000399337	0.00575274
Rftn2	46.7994	-1.94317	0.548915	-3.54001	0.000400114	0.00575935
Ces3a	1856.26	-3.08397	0.87157	-3.53841	0.000402548	0.00577602
Gpr161	23.0026	-2.19028	0.618988	-3.53849	0.00040242	0.00577602
Zcwpw1	245.407	-1.14021	0.322269	-3.53808	0.000403052	0.00577868
Ar	17.4225	-4.06151	1.14884	-3.53533	0.000407267	0.00583449
Nags	1234.37	1.05172	0.297551	3.53459	0.000408415	0.00584169
Kif5c	18.0497	-2.74975	0.778354	-3.53277	0.000411227	0.00585877
Pck1	64085	1.44804	0.409848	3.53313	0.000410673	0.00585877
Plxna3	124.839	-2.02218	0.5724	-3.53282	0.000411157	0.00585877
Klf1	95.7084	1.7209	0.487273	3.5317	0.000412892	0.00587311
Gm20667	11.1003	-2.79079	0.790511	-3.53036	0.000415	0.00589398
Prrx1	71.8725	-2.29557	0.650305	-3.53	0.000415567	0.0058974
Tmem229a	162.652	-3.98815	1.12993	-3.52956	0.000416249	0.00590246
Gm15965	15.1444	1.8503	0.524375	3.52859	0.000417781	0.00591954
Ptger3	56.0319	-2.18701	0.619842	-3.52833	0.000418193	0.00592076
Aplp1	79.7612	-1.73676	0.492388	-3.52722	0.000419943	0.00593624
Hoxb7	26.8149	-4.16281	1.18061	-3.52598	0.000421924	0.0059596
Mafk	407.226	1.06576	0.302308	3.52542	0.000422808	0.00596083
Sec14l4	2051.17	1.17667	0.333776	3.52532	0.000422978	0.00596083
Spp1	2154.03	-2.15828	0.612225	-3.5253	0.000422999	0.00596083
Lrpap1	1338.24	-1.18809	0.337132	-3.5241	0.000424926	0.00597868
Xk	116.231	-1.45504	0.413124	-3.52205	0.000428228	0.0060158
Cdk1	495.623	-1.82032	0.516906	-3.52156	0.00042901	0.0060221
Fhad1	32.6798	-1.59399	0.45277	-3.52053	0.00043068	0.00604086
Ptgds	21.3461	-4.83606	1.37396	-3.5198	0.000431874	0.00605292
Phldb2	1206.42	-1.03407	0.29389	-3.51855	0.000433918	0.00607216
Gde1	1133.4	1.40534	0.399587	3.51697	0.000436506	0.00610366
Hao2	2728.63	-1.893	0.538383	-3.51609	0.00043795	0.00611914
Tmem45a	47.7993	-2.53368	0.72086	-3.5148	0.000440091	0.00613957
Klhl14	16.1242	-4.2423	1.20717	-3.51426	0.000440987	0.00614735
Sema3d	217.356	-1.25961	0.358749	-3.51112	0.000446225	0.0062108
Col4a2	5025.71	-1.49706	0.426718	-3.50831	0.000450956	0.00626701
Tnfaip8	473.987	-1.85934	0.530369	-3.50576	0.000455314	0.00632271
Ngfrap1	326.966	-1.12961	0.322359	-3.5042	0.000457985	0.00635494
Ccnd2	696.804	-1.31153	0.374459	-3.50245	0.000460997	0.00637719
Arl4a	1081.35	1.03989	0.296933	3.50212	0.000461572	0.00638026
Tbc1d30	295.456	1.67954	0.479618	3.50182	0.000462095	0.00638262
Cyp2a21-ps	9.23227	2.40496	0.686967	3.50084	0.00046379	0.00640115
Ccnjl	30.9191	-1.9281	0.551007	-3.49923	0.000466597	0.0064252
Rsc1a1	574.036	1.04628	0.298996	3.49931	0.000466472	0.0064252
Krt20	133.417	-2.47583	0.707674	-3.49854	0.000467813	0.00643705
Gm14097	25.8906	2.3881	0.682799	3.49752	0.000469612	0.0064569
Sass6	124.023	-1.46436	0.418934	-3.49545	0.000473263	0.00649723
Ror1	102.402	-1.56453	0.447819	-3.49367	0.000476427	0.00652583
F11	2389.46	-1.20744	0.345643	-3.4933	0.000477083	0.00652987
Prim1	276.868	-1.52296	0.436268	-3.49088	0.000481436	0.0065795
Rhbdl3	13.7434	-2.43142	0.697076	-3.48802	0.00048661	0.0066402
Gm22036	21.2445	2.65247	0.76072	3.4868	0.000488845	0.00666299
Msi1	13.967	-2.66635	0.765049	-3.4852	0.000491766	0.00669039
Prr15l	55.5303	-2.26738	0.650561	-3.48526	0.000491653	0.00669039
Apbb1	36.9702	-2.11878	0.608071	-3.48443	0.000493192	0.00670474
Cit	167.396	-1.40116	0.402377	-3.48221	0.000497293	0.00673498
Ndc80	101.076	-1.88518	0.541327	-3.48251	0.00049673	0.00673498
Rasgrp4	37.9044	-1.57962	0.45365	-3.48202	0.000497647	0.00673498
Smim5	21.0487	-2.59543	0.74524	-3.48268	0.000496422	0.00673498
Timp2	630.704	-1.14152	0.327805	-3.48232	0.000497082	0.00673498
Brsk1	23.6003	-1.93751	0.556817	-3.47961	0.00050215	0.00678478
Cep55	94.0641	-1.80627	0.519156	-3.47925	0.000502826	0.00678478
Kif21a	2049.97	1.75053	0.503122	3.47935	0.000502641	0.00678478
Chst7	62.1236	-1.49843	0.430707	-3.479	0.000503298	0.00678609
Casq1	19.0494	-3.5642	1.02471	-3.47824	0.000504711	0.00679502
Gys2	4417.23	1.15334	0.33158	3.47831	0.000504583	0.00679502
Fam171a1	239.684	-1.1445	0.329099	-3.47767	0.000505796	0.00680458
Gabra3	51.8266	-1.26422	0.363646	-3.4765	0.000508002	0.00682917
Rgs6	20.6437	-3.83146	1.10231	-3.47583	0.000509268	0.00683604
Nckap5l	194.249	-1.26501	0.364037	-3.47495	0.00051094	0.00685341
5031434O11Rik	44.902	2.56667	0.739557	3.47055	0.00051939	0.00694618
Rsad2	511.987	-1.48001	0.426524	-3.46994	0.000520565	0.00695675
Gm16551	87.4464	-1.43512	0.413616	-3.46968	0.00052108	0.00695739
Tcf7	199.67	-1.16579	0.33621	-3.46744	0.000525447	0.00699618
Dbn1	257.175	-1.45719	0.420615	-3.46442	0.000531381	0.00706479
Uhrf1	369.74	-2.1115	0.610356	-3.45945	0.000541274	0.00718577
Mpv17l2	250.72	1.33562	0.386438	3.45624	0.000547777	0.0072611
Pah	21389.6	1.57523	0.455821	3.45581	0.00054864	0.00726226
Pygo1	97.5337	-1.22014	0.353116	-3.45535	0.00054958	0.00726939
Pkmyt1	156.115	-1.52619	0.441873	-3.45391	0.000552526	0.00730303
Tmem169	12.7227	-2.70375	0.783385	-3.45136	0.000557762	0.00735612
Col4a6	23.7168	-3.41612	0.989867	-3.45109	0.000558321	0.00735814
Gale	461.634	-1.74846	0.507399	-3.44592	0.000569125	0.00748419
Slfn9	338.587	-1.49887	0.435004	-3.44565	0.000569685	0.0074861
Aurkb	206.806	-1.52696	0.443704	-3.4414	0.000578705	0.00758563
Nlrc4	80.6156	1.2114	0.352018	3.4413	0.000578934	0.00758563
Gm43056	82.9443	1.65556	0.481173	3.44068	0.000580264	0.00759755
Prnd	9.4179	-4.31337	1.25386	-3.44007	0.000581563	0.00760357
Pde8b	69.4235	-1.54827	0.450414	-3.43744	0.000587251	0.00766687
Tsku	652.672	2.07082	0.602505	3.43702	0.000588163	0.00767324
Prdm16	55.3672	-2.64084	0.768594	-3.43594	0.000590511	0.00769635
Hey1	42.2406	-1.27626	0.371513	-3.4353	0.000591888	0.00770518
Snn	272.278	-1.25617	0.365801	-3.43402	0.000594695	0.00772506
Tspyl4	61.5022	-1.5368	0.447768	-3.43213	0.00059887	0.00775704
Arhgap44	88.3483	-1.19271	0.347559	-3.43167	0.000599883	0.0077646
Abcg8	4553.89	1.52897	0.445576	3.43144	0.000600391	0.00776563
Marc1	4747.35	1.24781	0.363959	3.42842	0.000607106	0.00783011
Mcm6	1483.47	-1.53479	0.447941	-3.42632	0.000611829	0.0078798
Top2a	1360.42	-2.00044	0.5842	-3.42424	0.000616513	0.0079176
Nat8f7	5.50418	-4.44373	1.29808	-3.42332	0.000618607	0.00793887
Dact1	87.2062	-1.07892	0.315308	-3.4218	0.000622086	0.00797786
Cep97	127.393	-1.13624	0.332214	-3.42021	0.000625727	0.00801319
Nusap1	302.609	-2.05901	0.602257	-3.41882	0.000628933	0.00804856
Adcy9	312.253	1.33792	0.391539	3.41707	0.000632986	0.00809471
Gm13394	50.7106	1.41145	0.413335	3.41479	0.000638322	0.00815718
Kifc5b	72.582	-1.39893	0.409875	-3.41308	0.000642331	0.00819685
Clec1b	641.217	1.00784	0.295354	3.41232	0.000644119	0.00821388
Fabp7	30.6101	-1.55786	0.456656	-3.41146	0.000646161	0.00823412
Peg3	15024.5	1.79428	0.526417	3.40847	0.000653286	0.0083045
Rbms3	272.219	-1.3533	0.39704	-3.40847	0.000653277	0.0083045
Clic3	11.1568	-2.43405	0.714429	-3.40699	0.000656838	0.00834083
1500009L16Rik	8.12458	-4.43119	1.30087	-3.40634	0.000658409	0.00835122
Synpo2	58.0189	-2.66491	0.78296	-3.40363	0.000664967	0.00841455
Gm13589	46.5466	1.49974	0.440672	3.4033	0.000665781	0.00841897
Tspan18	186.725	-1.19503	0.351203	-3.40267	0.000667318	0.00843251
Casq2	13.4781	-3.77592	1.1101	-3.40141	0.000670392	0.00845955
Grin2b	48.0789	-2.27605	0.669849	-3.39785	0.00067918	0.00854663
Bmper	170.876	3.63247	1.06944	3.3966	0.00068228	0.00857967
Cdh3	54.1225	-2.21091	0.651045	-3.39594	0.000683936	0.00859452
Sec14l1	869.412	-1.18992	0.35049	-3.39503	0.000686214	0.00861717
Col6a1	1514.92	-1.08232	0.318928	-3.39363	0.000689724	0.00864926
Jag1	222.878	-1.37561	0.405462	-3.3927	0.000692064	0.00866659
Col11a2	90.6308	1.67936	0.49513	3.39176	0.000694452	0.00868835
Tmem158	39.9962	-1.51783	0.447521	-3.39164	0.000694761	0.00868835
Fat4	134.866	-1.63096	0.480915	-3.39136	0.000695462	0.00869112
Mcm5	614.166	-2.03705	0.600932	-3.38982	0.00069938	0.00873405
Fgf9	26.6212	-3.01724	0.890834	-3.38698	0.000706658	0.00881279
Gm28856	7.84053	4.36533	1.28913	3.38625	0.000708547	0.00882356
Plac9b	131.709	-1.22126	0.36066	-3.38617	0.00070875	0.00882356
Prtn3	91.8479	-1.34489	0.397264	-3.38537	0.000710815	0.00884027
Sult1a1	8946.3	1.01801	0.300762	3.38476	0.000712412	0.00885405
Vash2	17.1182	-2.38651	0.705258	-3.38388	0.000714685	0.00887417
Gm13152	40.7245	-1.16357	0.343957	-3.3829	0.000717236	0.0088896
Pole4	667.232	1.19832	0.354455	3.38073	0.00072294	0.00895417
Lgr5	148.173	-1.567	0.463865	-3.37814	0.000729781	0.00901424
Col16a1	341.201	-1.5127	0.448164	-3.37533	0.000737273	0.00909374
Spta1	88.411	-1.85756	0.550456	-3.37458	0.000739286	0.0091006
Tcp11l2	510.911	1.69707	0.502888	3.37465	0.000739093	0.0091006
Ppp1r26	22.3216	-3.19142	0.945833	-3.37419	0.000740331	0.00910728
Cyp2c54	2947.3	1.5178	0.450027	3.37268	0.000744392	0.00915102
Vash1	84.6819	-1.11071	0.329375	-3.37218	0.000745768	0.00916172
Shroom1	630.527	1.66804	0.49508	3.36923	0.000753772	0.00924124
Gucy2c	96.5562	2.12154	0.629898	3.36807	0.000756977	0.00927135
Gm15787	27.955	1.68722	0.501083	3.36715	0.000759501	0.00928273
Lpar4	27.3153	-1.9405	0.576282	-3.36727	0.000759166	0.00928273
Slc25a22	3591.76	1.09611	0.325538	3.36707	0.00075972	0.00928273
Uox	24594.8	1.12242	0.333415	3.36643	0.000761481	0.0092917
Serpina3g	2333.64	1.10095	0.327076	3.36604	0.000762546	0.00929219
Stxbp4	91.28	-1.17907	0.350272	-3.36616	0.000762215	0.00929219
Wls	442.551	-1.82449	0.542065	-3.36582	0.000763158	0.0092929
E230029C05Rik	82.5141	1.03811	0.308775	3.36203	0.000773729	0.00940314
Peli2	428.829	1.01967	0.303962	3.35458	0.00079486	0.00962764
Gm36028	23.6142	2.34431	0.699017	3.35373	0.000797309	0.0096444
Naip1	28.8374	1.64819	0.491697	3.35204	0.000802181	0.00969038
St6galnac2	48.0709	-2.61891	0.781379	-3.35166	0.000803299	0.00969743
Apc2	23.0467	-1.71446	0.511908	-3.34916	0.000810563	0.00977208
Setd7	580.575	1.18173	0.352837	3.34922	0.000810388	0.00977208
Atp2a3	299.373	-1.07183	0.320194	-3.34744	0.000815629	0.00982009
Hmmr	286.307	-1.50195	0.448812	-3.34649	0.000818402	0.00984693
Ggt6	83.3872	2.105	0.629288	3.34505	0.000822669	0.00988513
A730049H05Rik	8.22774	-4.79382	1.43353	-3.34405	0.000825635	0.00990762
Spc24	211.812	-1.12414	0.336206	-3.34361	0.000826965	0.00991344
Creb3l1	135.456	-1.48749	0.445042	-3.34235	0.000830713	0.00994878
Galnt10	267.079	-1.03443	0.309652	-3.34062	0.000835919	0.0100045
Egflam	34.0847	-2.69475	0.807163	-3.33855	0.000842168	0.0100713
Esrra	993.158	1.33601	0.400247	3.33796	0.000843952	0.0100713
Hist1h4n	6.23509	-5.43989	1.62976	-3.33785	0.00084428	0.0100713
Crebrf	806.926	1.43302	0.429491	3.33656	0.000848214	0.0101116
Hoxb2	43.9484	-1.77963	0.533505	-3.33574	0.000850725	0.0101233
Cenpn	60.6345	-1.23352	0.370122	-3.33273	0.000859991	0.0102116
Apoa5	20107.8	1.10942	0.332962	3.33198	0.00086231	0.010219
Dedd2	382.473	1.16303	0.349109	3.33143	0.000864011	0.0102258
Trpm1	16.6059	-2.9411	0.882832	-3.33144	0.000863981	0.0102258
Begain	6.1574	-5.14192	1.54355	-3.33123	0.000864643	0.0102266
Klhl23	128.797	-1.16569	0.350004	-3.33051	0.000866872	0.0102396
Hmcn1	376.817	-1.05725	0.317852	-3.32624	0.000880272	0.0103843
Sms	418.645	-1.00771	0.303009	-3.32568	0.000882024	0.0103982
Flnc	43.1073	-2.26188	0.680272	-3.32497	0.000884276	0.0104045
Slc7a7	323.946	-1.55792	0.468673	-3.3241	0.000887028	0.0104301
Prtg	27.8504	-2.15113	0.647247	-3.32351	0.000888929	0.0104456
E2f2	291.69	-1.88334	0.566888	-3.32225	0.000892942	0.0104721
Fastkd1	478.458	1.07833	0.324845	3.31952	0.000901709	0.0105435
Cd34	240.427	-2.00083	0.602867	-3.31885	0.000903876	0.0105596
Wscd1	21.1825	-3.31359	0.998488	-3.31861	0.000904675	0.0105621
Kcns3	5.81931	-5.74684	1.73254	-3.31701	0.00090985	0.0106157
Btg2	2492.21	1.90555	0.5746	3.31631	0.000912139	0.0106287
Fasn	1976.58	-1.06555	0.321344	-3.31592	0.000913406	0.0106312
Gucy1a2	30.4236	-1.80421	0.544162	-3.31558	0.000914537	0.0106361
Npy	8.21652	-6.93396	2.09253	-3.31367	0.000920805	0.0107021
Slco3a1	197.926	-1.07467	0.324366	-3.31314	0.000922544	0.0107155
Hs6st2	30.3849	-2.15865	0.652168	-3.30996	0.000933081	0.0108309
Ugt1a5	42.9443	-1.15572	0.349218	-3.30945	0.000934787	0.0108438
Anxa2	2109.05	-1.34751	0.40752	-3.3066	0.000944345	0.0109336
Timm10	327.601	1.15447	0.34938	3.30433	0.000952046	0.0110087
Pola1	256.768	-1.06407	0.322152	-3.303	0.000956549	0.0110537
Edn3	11.9307	-6.29028	1.90521	-3.30163	0.00096126	0.0110869
Veph1	78.7364	-2.58409	0.782655	-3.30169	0.000961027	0.0110869
0610043K17Rik	14.2704	2.371	0.718672	3.29914	0.0009698	0.011157
BC100530	66.535	-1.92193	0.582533	-3.29926	0.000969415	0.011157
Erdr1	2477.82	1.83126	0.555063	3.29919	0.000969628	0.011157
Esco2	168.003	-1.72578	0.523243	-3.29824	0.000972921	0.0111858
S100pbp	668.843	1.19925	0.36372	3.29719	0.000976586	0.0112208
Aff3	45.1379	-1.18711	0.360178	-3.29589	0.0009811	0.0112584
Sgol1	78.93	-1.70762	0.51821	-3.29522	0.000983453	0.0112783
Plec	3019.52	1.06129	0.322125	3.29465	0.000985456	0.0112941
Crcp	609.063	1.32044	0.400849	3.29411	0.000987322	0.0113015
Fads6	2179.53	1.27268	0.386352	3.29411	0.000987348	0.0113015
C030039L03Rik	16.225	-1.86954	0.567607	-3.29372	0.000988696	0.0113097
Arhgap33	56.5311	-1.3687	0.415831	-3.2915	0.000996559	0.0113831
Rhbg	190.234	-1.16839	0.354985	-3.29137	0.000996999	0.0113831
Klhl24	1318.45	1.3833	0.42083	3.28709	0.00101229	0.0115347
Rusc2	611.141	1.06517	0.32404	3.28715	0.00101206	0.0115347
Ttk	110.858	-1.63955	0.499074	-3.28518	0.00101916	0.0115923
Gjc1	52.4497	-1.59886	0.486944	-3.28345	0.00102545	0.0116565
Bub1b	282.438	-1.86262	0.567434	-3.28253	0.00102879	0.0116798
Prkcdbp	95.3525	-2.06224	0.62837	-3.28189	0.00103113	0.0116991
Fam13a	510.464	1.39185	0.424155	3.28147	0.00103269	0.0117021
Gm3531	10.6207	2.4884	0.758399	3.28112	0.00103396	0.0117091
Cenpe	273.109	-1.8408	0.561112	-3.28063	0.00103574	0.0117104
Acmsd	739.557	3.62042	1.10393	3.27958	0.00103961	0.0117438
Igll1	23.5299	-2.50565	0.764683	-3.27671	0.00105022	0.0118489
Pfkfb2	468.865	1.30655	0.399016	3.27442	0.00105881	0.011916
Foxred2	19.0986	-2.2878	0.698945	-3.27323	0.00106328	0.0119589
Aebp1	255.193	-1.52764	0.466874	-3.27205	0.00106771	0.0119939
4930427A07Rik	66.6117	-1.51977	0.465067	-3.26784	0.0010837	0.0121362
Aoc1	12.2997	-3.35314	1.02603	-3.26807	0.00108283	0.0121362
Gpr153	113.632	-1.72068	0.526486	-3.26824	0.0010822	0.0121362
Kif26b	38.0089	-3.35679	1.02753	-3.26687	0.00108745	0.0121628
Tuba1b	4822.33	-1.24601	0.381688	-3.26447	0.00109668	0.0122509
Angpt1	87.626	-2.04972	0.628167	-3.26302	0.0011023	0.0123061
Gm37648	6.22434	3.1558	0.967547	3.26165	0.00110765	0.0123505
Csf2rb2	403.778	1.51577	0.464921	3.26028	0.00111302	0.0123911
Gm43197	121.143	-1.07796	0.330642	-3.2602	0.00111334	0.0123911
Cfap100	9.01486	3.21988	0.98827	3.2581	0.00112162	0.0124603
Gm7293	58.3256	1.04616	0.321407	3.25493	0.0011342	0.0125692
Jph2	30.289	-2.58959	0.795777	-3.25416	0.00113727	0.0125907
Chn1	12.0487	-3.7615	1.15646	-3.25261	0.00114351	0.0126107
Gas1	235.482	-1.6109	0.495257	-3.25264	0.00114337	0.0126107
Slc5a9	19.083	-4.851	1.49151	-3.2524	0.00114435	0.0126122
Wnk4	146.329	-2.37474	0.730439	-3.25112	0.00114951	0.0126614
Fhl2	112.419	-1.87954	0.578502	-3.24897	0.00115822	0.0127421
Gdf15	242.916	1.79638	0.553276	3.24681	0.00116705	0.0128312
Fh1	4856.44	1.58075	0.487188	3.24463	0.00117602	0.0129141
Tpm2	354.755	-1.98434	0.611543	-3.24481	0.0011753	0.0129141
Mfsd9	56.0934	-1.48803	0.458783	-3.24343	0.00118101	0.012961
Cav2	235.347	-1.51342	0.466832	-3.2419	0.00118736	0.013015
Agrn	1502.68	-1.07664	0.33225	-3.24045	0.00119341	0.013053
Tacc3	298.969	-1.18948	0.367114	-3.24008	0.00119497	0.013053
Ldoc1l	39.3187	-1.85431	0.572577	-3.23854	0.00120145	0.0131059
Blnk	141.007	-1.92876	0.595653	-3.23806	0.00120346	0.01312
Cldn4	82.5813	-3.49069	1.07847	-3.23671	0.00120918	0.0131644
Mok	16.4752	-2.53219	0.782366	-3.23658	0.00120972	0.0131644
Gm42900	78.0925	1.05164	0.325209	3.23375	0.00122175	0.0132794
Ptprs	512.505	-1.30004	0.402066	-3.23339	0.00122331	0.0132855
C1qtnf5	74.6449	-1.22447	0.378769	-3.23275	0.00122604	0.0132941
Macrod2os1	62.8593	1.32379	0.409868	3.22979	0.0012388	0.0134244
Pcsk4	303.193	1.05284	0.326157	3.22801	0.00124655	0.0134842
Apol10b	43.6243	2.90759	0.900846	3.22762	0.00124825	0.0134945
Mest	1335.86	-1.50843	0.467612	-3.22582	0.00125611	0.0135552
Ache	60.2513	-1.54988	0.4805	-3.22556	0.00125726	0.0135595
Rfc3	213.826	-1.27673	0.395923	-3.2247	0.00126104	0.0135922
Crtc2	760.151	1.06216	0.329476	3.22379	0.00126504	0.0136182
Galnt16	9.66261	-3.09873	0.961191	-3.22384	0.00126483	0.0136182
Btnl6	33.9014	4.84194	1.50254	3.22251	0.00127075	0.0136452
Kcnn2	217.127	1.26662	0.39305	3.22254	0.00127059	0.0136452
Hgd	8576.05	1.07598	0.333957	3.22191	0.00127338	0.0136521
Sema6c	105.021	-1.16776	0.362436	-3.22199	0.00127305	0.0136521
Notch3	184.609	-1.57177	0.487967	-3.22105	0.00127722	0.0136744
Tmem117	31.647	-4.40148	1.36643	-3.22114	0.00127681	0.0136744
Gfap	9.13157	-3.40727	1.05827	-3.21966	0.00128344	0.0137274
Gm17167	159.311	1.22869	0.381656	3.21935	0.0012848	0.0137339
Camkk1	35.5546	-1.38206	0.429496	-3.21787	0.00129146	0.0137887
Ldb1	1641.83	1.15419	0.358734	3.21739	0.00129364	0.0138039
Mtx3	680.367	1.05042	0.326629	3.21595	0.00130015	0.0138498
Aard	51.79	-1.58508	0.493274	-3.21338	0.00131184	0.0139359
Gm15890	49.7991	1.46138	0.45479	3.2133	0.00131217	0.0139359
Purg	49.957	-1.11944	0.34861	-3.21114	0.00132207	0.0140247
Gm44421	36.9097	1.32204	0.411749	3.21079	0.00132368	0.0140335
Cyth1	1101.64	1.01449	0.3162	3.20839	0.00133482	0.0141223
Tspan3	498.446	-1.76467	0.550032	-3.20831	0.00133518	0.0141223
Prr33	10.4583	-2.6605	0.82954	-3.2072	0.00134034	0.0141599
Birc5	368.094	-1.56261	0.487333	-3.20646	0.00134381	0.0141805
St8sia4	97.8017	-1.25914	0.392799	-3.20556	0.00134798	0.0142163
Bspry	28.5513	-3.35898	1.04794	-3.20532	0.0013491	0.0142198
Eid2	90.8597	-1.143	0.356681	-3.20454	0.00135281	0.0142505
A530020G20Rik	119.589	-1.30648	0.407727	-3.20429	0.00135395	0.0142543
Gm6055	200.009	1.12499	0.351184	3.20342	0.00135807	0.0142599
Pkhd1	379.224	-1.87068	0.583973	-3.20337	0.00135831	0.0142599
Dnmt3b	213.216	-1.07981	0.337266	-3.20165	0.00136644	0.0143358
3110045C21Rik	12.9123	-1.69547	0.529618	-3.20131	0.00136805	0.0143426
Thbs3	37.7166	-1.53744	0.480373	-3.2005	0.00137189	0.0143596
Spag5	185.702	-1.67068	0.522674	-3.1964	0.00139155	0.0145318
Slc7a6	56.1116	-1.71932	0.537928	-3.1962	0.00139251	0.0145335
Zcchc5	11.3229	-2.38283	0.746576	-3.19168	0.00141446	0.0146948
Adgrf1	314.477	-1.37994	0.432525	-3.19043	0.0014206	0.0147488
Mbl2	5886.38	-1.17308	0.367703	-3.19029	0.00142129	0.0147488
Gng11	298.407	-1.13869	0.35696	-3.18996	0.00142293	0.0147574
Gm15502	52.4326	2.14027	0.671184	3.18879	0.00142869	0.0148001
Prg2	42.6683	-2.27111	0.71221	-3.18882	0.00142857	0.0148001
Gm43549	1746.97	-1.13331	0.355531	-3.18765	0.00143432	0.0148332
D630024D03Rik	9.04084	-2.62691	0.824735	-3.18516	0.00144676	0.0149278
Stmn1	1031.66	-1.68004	0.52746	-3.18515	0.00144678	0.0149278
Tpm4	2073.08	-1.10087	0.345691	-3.18454	0.00144985	0.0149509
Ppp1r9b	852.431	-1.00994	0.317215	-3.18377	0.00145371	0.0149823
Rnf208	11.5595	-3.78514	1.18901	-3.18343	0.00145541	0.0149899
Dclre1c	256.692	1.01392	0.318532	3.18311	0.00145702	0.0149907
P2rx7	282.716	1.08273	0.340189	3.18274	0.0014589	0.0150015
Pik3c2g	214.512	1.60844	0.505523	3.18173	0.00146399	0.0150378
Tmem231	23.094	-2.61509	0.822692	-3.1787	0.00147937	0.015169
Aldoa	6450.17	1.22384	0.385163	3.17745	0.00148577	0.0152002
Fblim1	257.162	-1.56384	0.492138	-3.17764	0.00148478	0.0152002
Gm12505	336.267	1.6034	0.504618	3.17746	0.0014857	0.0152002
Ccnl1	1650.86	1.23674	0.38929	3.1769	0.00148857	0.0152202
Hmgcll1	9.00835	-3.50196	1.10328	-3.17412	0.00150291	0.015335
Trem2	114.097	1.0372	0.326806	3.17374	0.00150487	0.015335
Hdc	450.068	1.5639	0.493348	3.16997	0.00152453	0.0155068
H2-DMb1	265.576	1.58115	0.49893	3.16909	0.00152919	0.0155391
Rad51	204.784	-1.46692	0.463141	-3.16732	0.00153848	0.015616
Ogdhl	29.4001	-2.07784	0.65615	-3.16671	0.00154176	0.0156405
Abcg4	8.69777	-4.50505	1.42396	-3.16374	0.00155757	0.0157743
Ear1	8.02054	-4.16609	1.31706	-3.16318	0.00156055	0.0157957
Fbxo32	121.235	1.409	0.445501	3.16272	0.00156301	0.0158049
Zfp286	7.72978	-5.37488	1.69993	-3.16182	0.00156786	0.0158343
Cdon	109.575	-1.27679	0.403976	-3.16057	0.0015746	0.0158846
Fam25c	191.104	-2.2316	0.706387	-3.15918	0.00158215	0.0159519
Gm11261	75.0195	1.51815	0.480626	3.15869	0.0015848	0.0159551
Ndufaf4	669.506	1.23946	0.392594	3.1571	0.00159346	0.0160302
Spon2	529.71	-1.66083	0.526254	-3.15594	0.00159981	0.0160673
Tlr13	254.856	1.18914	0.376779	3.15608	0.00159907	0.0160673
Gm45083	34.8952	-1.68532	0.534065	-3.15565	0.0016014	0.0160744
Plekhg6	103.694	1.07795	0.341631	3.15531	0.00160328	0.0160843
Rdh13	339.494	1.43572	0.455046	3.1551	0.00160441	0.0160868
Kcne1l	5.3611	-5.4875	1.74019	-3.15339	0.00161388	0.0161549
Ncs1	25.8874	-1.90251	0.603384	-3.15307	0.00161564	0.0161635
Ugt1a10	43.1044	-3.69802	1.17358	-3.15105	0.00162687	0.0162579
Gpc2	23.0429	-2.22767	0.707563	-3.14837	0.00164185	0.0163846
Lamb2	448.353	-1.34558	0.427399	-3.1483	0.00164226	0.0163846
Jam3	75.4185	-1.86857	0.593719	-3.14723	0.00164824	0.0164229
Gm42648	43.1994	2.79824	0.889735	3.14503	0.00166072	0.0165323
Adam23	958.882	1.49953	0.476881	3.14446	0.00166395	0.0165525
Igfbp7	3808.74	-1.42779	0.454104	-3.14419	0.00166549	0.0165525
Cdh6	15.4644	-3.49834	1.11298	-3.14322	0.00167102	0.0165893
Tbc1d24	1122.51	1.03032	0.328076	3.14048	0.0016867	0.0167175
Arhgap11a	430.137	-1.28848	0.410596	-3.13807	0.00170065	0.0168188
Gm45221	74.5374	1.53694	0.490008	3.13656	0.00170943	0.0168965
Bub1	131.853	-1.54665	0.49315	-3.13627	0.00171112	0.016904
C430049B03Rik	17.6635	-1.87316	0.597629	-3.13433	0.00172249	0.0169978
Nectin4	24.1374	-2.07454	0.662234	-3.13264	0.0017324	0.0170862
Igdcc4	403.784	1.8447	0.589038	3.13171	0.00173793	0.0171315
Mpzl2	1605.43	1.01479	0.324089	3.13121	0.00174088	0.0171428
Fzd1	457.963	-1.15146	0.367764	-3.13098	0.00174223	0.0171458
Col3a1	11945.5	-1.71666	0.548464	-3.12995	0.00174837	0.01719
Matn2	247.869	-1.16039	0.370743	-3.12991	0.00174861	0.01719
Grhl1	118.223	-1.34945	0.431348	-3.12845	0.00175731	0.0172567
Gm15835	11.7333	2.03121	0.650151	3.12422	0.00178278	0.0174595
Fbxl21	159.544	-1.53933	0.49323	-3.12092	0.0018029	0.0175749
Pknox2	23.1371	-2.24699	0.719985	-3.12089	0.00180307	0.0175749
Slc39a10	214.006	-1.3842	0.443511	-3.121	0.00180238	0.0175749
Depdc1b	43.7537	-2.18969	0.701675	-3.12066	0.00180447	0.0175768
Gpr183	19.864	-1.50827	0.483671	-3.11838	0.00181849	0.0176944
Ifrd1	1040.43	1.14843	0.368317	3.11804	0.00182058	0.0177051
Slc38a2	4226.08	1.10879	0.355673	3.11743	0.00182434	0.0177232
Shd	16.6169	-3.66497	1.17655	-3.11502	0.00183929	0.0178286
Zfp697	109.482	-1.25033	0.401406	-3.11489	0.00184016	0.0178286
Kcnj2	66.2097	-1.77583	0.570621	-3.1121	0.00185761	0.0179496
Slamf9	110.259	-1.42965	0.459557	-3.11093	0.001865	0.0180018
Zfp462	76.6	-1.84026	0.591651	-3.11039	0.00186842	0.0180252
Lama1	378.643	-1.53561	0.494119	-3.10778	0.001885	0.0181561
Trerf1	101.733	-1.17001	0.376536	-3.10731	0.00188801	0.0181754
Slit2	73.824	-2.63632	0.849106	-3.10482	0.00190394	0.0183093
Dcaf4	159.437	1.24506	0.401448	3.10142	0.00192594	0.0184697
Gm3272	15.7886	1.83881	0.593323	3.09918	0.0019406	0.018583
Rec8	16.6518	-2.90196	0.936981	-3.09714	0.00195396	0.0186813
Wdr5b	63.1382	-1.05597	0.341136	-3.09547	0.00196504	0.0187583
Olfml2b	49.4172	-1.26855	0.409977	-3.0942	0.00197345	0.0188179
Cyp2a4	351.656	1.25173	0.404639	3.09344	0.00197849	0.0188462
Neil3	152.035	-1.6727	0.540703	-3.09357	0.00197763	0.0188462
Gm10182	67.2393	-1.85903	0.601392	-3.09121	0.00199345	0.0189687
Gfra1	3650.71	1.56831	0.507449	3.09057	0.0019977	0.0189792
Melk	103.482	-2.0976	0.678724	-3.09051	0.00199814	0.0189792
Bard1	60.565	-1.42141	0.4601	-3.08935	0.00200595	0.0190276
Sall4	13.4623	2.73695	0.885894	3.08948	0.0020051	0.0190276
Cdc20	329.812	-1.69299	0.548142	-3.0886	0.00201101	0.0190595
Plod2	277.37	-2.12041	0.686539	-3.08854	0.00201141	0.0190595
Gm20625	8.91206	-3.35255	1.08592	-3.08728	0.00201998	0.0191106
B3galt1	1399.48	-1.51733	0.491891	-3.08469	0.00203765	0.0192477
Serpina3h	20.3122	2.10033	0.680956	3.08439	0.00203972	0.0192572
Celsr3	14.4131	-3.41344	1.10851	-3.07929	0.00207492	0.0195004
Gm11851	19.4918	1.61891	0.525748	3.07926	0.00207517	0.0195004
Serpinb8	47.6214	-2.21633	0.720636	-3.07552	0.00210136	0.0196954
Plk4	171.694	-1.30136	0.423254	-3.07465	0.00210748	0.0197323
Wt1	36.8622	-2.17666	0.707978	-3.07447	0.00210874	0.0197339
Efna4	15.8134	-2.95244	0.96066	-3.07334	0.00211676	0.0197681
Tpbg	13.5473	-2.75808	0.897408	-3.07338	0.00211648	0.0197681
Gli1	16.4818	-2.60879	0.84966	-3.07039	0.0021378	0.0199337
Mki67	2088.33	-1.92602	0.627265	-3.07051	0.00213697	0.0199337
Rapgef4	2514.88	1.03442	0.337002	3.06946	0.00214446	0.0199855
Mst1r	108.388	-1.71009	0.557206	-3.06905	0.00214743	0.0200008
Col12a1	312.827	-1.38568	0.452014	-3.06558	0.00217249	0.0201741
Igsf23	27.5982	1.87859	0.612785	3.06566	0.00217188	0.0201741
Asf1b	110.348	-1.62472	0.53026	-3.06401	0.00218389	0.0202488
Gpr27	8.1144	-3.39602	1.1096	-3.06057	0.00220914	0.0204411
Gls2	5254.55	1.07778	0.352235	3.05984	0.00221453	0.0204703
Gm7309	9.79619	3.45488	1.12911	3.05984	0.00221457	0.0204703
Cmah	2285.61	-1.23959	0.405281	-3.05859	0.0022238	0.0205243
Slc16a13	57.9442	-3.10938	1.01678	-3.05807	0.0022277	0.0205498
Cnn2	797.125	-1.16298	0.380342	-3.05771	0.00223034	0.0205636
Depdc1a	123.098	-2.11284	0.691342	-3.05614	0.00224205	0.0206411
Rims4	27.4122	-1.35618	0.44378	-3.05597	0.0022433	0.0206411
Psmd9	1218.9	1.37734	0.45079	3.0554	0.0022476	0.0206701
Traip	65.8111	-1.96322	0.643312	-3.05174	0.00227517	0.0208657
Ppargc1a	1257.7	1.64041	0.537692	3.05084	0.00228203	0.0209082
Gm2415	51.9194	-1.09925	0.360387	-3.0502	0.0022869	0.0209147
Tmem246	48.9352	-1.76451	0.578574	-3.04976	0.00229025	0.0209348
Gm45088	69.4658	1.10094	0.361055	3.04924	0.00229418	0.0209602
Stox1	8.37198	-2.52014	0.826529	-3.04907	0.00229554	0.020962
Dut	327.194	-1.17055	0.384157	-3.04707	0.00231083	0.0210698
Hrc	7.88853	-3.26838	1.0726	-3.04717	0.0023101	0.0210698
Cenpf	412.223	-1.67481	0.549925	-3.04553	0.00232268	0.0211458
Gm10642	21.8668	1.73884	0.571415	3.04304	0.002342	0.0213003
Htra4	12.6825	-2.31905	0.762159	-3.04274	0.00234438	0.0213113
Ccl2	70.2711	-1.48323	0.487974	-3.03957	0.00236914	0.0214963
Asic3	10.3619	2.96438	0.975723	3.03814	0.00238045	0.0215526
Gm9826	29.0021	2.02354	0.666271	3.03712	0.00238851	0.0215919
Ugt8a	17.533	-3.40736	1.12223	-3.03623	0.00239557	0.0216354
mt-Tw	67.8133	1.53825	0.506819	3.03511	0.00240447	0.0216834
Fabp12	7.57235	-3.42999	1.13062	-3.03373	0.0024155	0.0217503
Atad5	151.886	-1.00644	0.331878	-3.03257	0.00242484	0.0218019
Dpyd	6295.25	1.1126	0.367215	3.02983	0.00244692	0.0219242
Cmpk2	234.4	-1.07602	0.355222	-3.02914	0.00245252	0.0219636
Myc	339.839	1.89225	0.624744	3.02883	0.002455	0.0219748
Plxnb3	38.1945	1.36641	0.451553	3.02602	0.00247799	0.0221588
Gjc3	37.0197	2.0266	0.669831	3.02554	0.00248187	0.022166
Nrap	10.4763	-2.60788	0.861974	-3.02547	0.00248247	0.022166
Cyp2c29	19000.2	1.56679	0.517929	3.02511	0.00248543	0.0221708
Osgin1	5258.41	-1.47347	0.48732	-3.02362	0.00249773	0.0222693
Slc35f1	6.52707	-4.10268	1.35706	-3.02322	0.00250098	0.0222873
Cpe	157.651	-2.09725	0.6938	-3.02285	0.00250405	0.0222927
Tyms	415.915	-1.04856	0.346895	-3.0227	0.00250532	0.022293
Gm14387	43.2948	1.08532	0.359144	3.02197	0.00251135	0.0223247
Mmp7	16.2365	8.25721	2.73253	3.02182	0.00251258	0.0223247
Tox	311.301	1.24658	0.41269	3.02061	0.00252265	0.0223768
Sidt2	2809.29	1.06191	0.35159	3.02031	0.00252515	0.0223815
Slco1a4	3625.89	1.591	0.526826	3.01997	0.00252797	0.0223955
Akap6	10.9631	-2.47096	0.818408	-3.01922	0.00253424	0.0224401
Enc1	752.149	1.3031	0.431712	3.01846	0.00254065	0.0224749
Ogdh	4160.99	1.00299	0.333075	3.01128	0.00260145	0.0229231
Chic2	749.977	1.28766	0.427647	3.01103	0.0026036	0.022931
Lmtk3	16.3792	-3.51161	1.16634	-3.0108	0.0026056	0.0229373
Nckap5	38.9242	-1.49459	0.496728	-3.00886	0.00262227	0.0230729
Slc2a13	67.0625	-1.15572	0.384221	-3.00794	0.00263023	0.0231317
Spire1	151.321	-1.85225	0.616697	-3.00349	0.00266899	0.0234271
Coq10b	912.686	1.09705	0.365482	3.00165	0.00268521	0.0235466
Slc25a47	8943.64	1.2263	0.408728	3.00028	0.00269729	0.0236296
Loxl2	1306.16	-1.03011	0.343492	-2.99893	0.00270927	0.0237117
Gm9560	6.61004	-3.03866	1.01366	-2.9977	0.00272024	0.0237962
Fgf12	12.5672	-2.43366	0.811963	-2.99725	0.00272423	0.0238196
Kbtbd6	15.9493	-1.60205	0.534798	-2.99562	0.00273885	0.0239292
Ube2c	319.564	-1.64318	0.548561	-2.99544	0.00274051	0.0239292
Ecm2	61.501	-1.21138	0.404642	-2.99371	0.00275606	0.0240283
Nos2	25.3655	-2.90256	0.969905	-2.99262	0.0027659	0.0240608
F3	91.8896	-1.09527	0.366084	-2.99184	0.00277301	0.0240949
Siglech	22.531	-1.44604	0.483525	-2.99063	0.00278406	0.0241793
Cyp2c37	20888.5	1.28353	0.429668	2.98726	0.00281487	0.0243186
Ankrd1	28.6683	-2.26762	0.759572	-2.98539	0.0028322	0.02441
Gm45086	39.7337	1.26612	0.424092	2.98548	0.00283134	0.02441
Myo18b	16.9323	-1.65672	0.554904	-2.98559	0.00283032	0.02441
Mmp17	33.0251	-1.3726	0.459849	-2.9849	0.00283673	0.02442
Derl3	42.5617	2.20975	0.740473	2.98423	0.00284289	0.0244225
Klk1b4	11.264	-2.54144	0.851778	-2.98369	0.00284798	0.024453
Apitd1	33.4191	-1.81824	0.609465	-2.98334	0.00285124	0.024453
Cenpa	521.5	-1.02563	0.343816	-2.98307	0.00285369	0.024453
Hsd3b5	10.7147	-2.29943	0.770837	-2.98303	0.0028541	0.024453
Ncoa4	4462.58	1.10877	0.371702	2.98296	0.00285474	0.024453
Arhgef17	352.399	-1.37732	0.461989	-2.98128	0.00287044	0.0245294
Mrgprb11-ps	94.6618	1.05633	0.354706	2.97806	0.00290083	0.0247441
Srgap3	44.6271	-2.55577	0.858329	-2.97761	0.00290507	0.024767
Inhbb	1477.97	-1.74698	0.586747	-2.9774	0.002907	0.0247718
Gm13648	7.24181	-3.15403	1.05985	-2.97592	0.00292115	0.0248462
9930012K11Rik	26.1782	-1.41793	0.476737	-2.97425	0.0029371	0.0248771
Smyd1	25.4349	-1.83886	0.618213	-2.97447	0.00293495	0.0248771
Sspn	38.4661	-1.75343	0.58947	-2.97459	0.00293379	0.0248771
Tgfb1i1	175.669	-1.26122	0.42401	-2.9745	0.00293468	0.0248771
Arsi	11.5336	-3.83155	1.28835	-2.97398	0.0029396	0.0248856
Dkk2	20.1495	-2.75332	0.925949	-2.97351	0.00294418	0.0249127
Dnase2b	424.647	1.08776	0.365859	2.97318	0.00294729	0.0249274
St8sia6	14.0276	-4.16006	1.39984	-2.97181	0.00296053	0.0250099
Mycl	307.807	1.36493	0.459386	2.9712	0.00296641	0.0250423
Ikbip	207.575	-1.11252	0.37447	-2.97091	0.00296914	0.0250537
Dsg1c	150.896	1.74712	0.588235	2.97011	0.00297692	0.0251076
Lgals1	515.77	-1.33227	0.448732	-2.96897	0.00298802	0.0251845
Prdm5	27.838	-1.5678	0.528234	-2.96799	0.00299751	0.0252343
Pcdhb9	6.40151	-3.4482	1.1624	-2.96645	0.00301262	0.0253262
Gm38357	34.7033	1.39405	0.470108	2.96539	0.00302302	0.0253783
Mylk3	29.6436	-1.43997	0.485647	-2.96506	0.0030262	0.0253814
Trim16	25.8916	-2.86498	0.966209	-2.96517	0.00302513	0.0253814
Ephb1	12.4753	-2.51315	0.848428	-2.96213	0.0030552	0.0255295
Ptpro	46.6967	-2.08024	0.702312	-2.96199	0.00305655	0.0255295
1010001N08Rik	39.024	1.92167	0.648937	2.96126	0.00306381	0.0255783
Ephx1	3748.56	1.19923	0.405021	2.96091	0.00306735	0.0255961
4930481A15Rik	100.587	1.02868	0.34747	2.96049	0.00307154	0.0256193
Junb	1229.63	1.74069	0.588147	2.95962	0.00308017	0.0256794
Gm11966	19.0488	4.26182	1.44059	2.95838	0.00309261	0.0257594
Fam19a3	13.5501	-2.10451	0.71165	-2.95722	0.00310424	0.0258325
Fam189a1	8.11056	-2.55207	0.863571	-2.95526	0.00312409	0.0259619
Rps6ka6	21.0387	-2.79524	0.945951	-2.95495	0.00312718	0.0259639
Tspyl3	31.7194	-1.41039	0.477569	-2.95327	0.00314426	0.0260578
Ildr1	25.5182	-3.08143	1.04367	-2.9525	0.00315209	0.0261108
Aldh1a2	20.2928	-2.81263	0.953728	-2.94909	0.00318708	0.0263403
Mycbpap	10.3122	-3.85035	1.30642	-2.94726	0.00320605	0.0263955
Ube2t	68.24	-1.71809	0.58307	-2.94663	0.00321262	0.0263955
Tomm40	1234.16	1.06025	0.360145	2.94397	0.00324034	0.0265977
Serpina9	12.1069	-2.15994	0.734268	-2.94163	0.0032649	0.0267394
Gm2810	95.5779	1.10222	0.374863	2.94033	0.00327863	0.0268155
Enpp6	67.4943	-2.48794	0.846652	-2.93857	0.00329734	0.0269563
Lbh	977.231	-1.00755	0.342999	-2.93746	0.00330909	0.0270158
Dmxl2	655.849	1.52616	0.519625	2.93703	0.0033137	0.0270412
Fads3	333.447	-1.44783	0.493194	-2.93562	0.00332877	0.027082
Zdhhc15	31.9584	-1.76686	0.601838	-2.93577	0.00332725	0.027082
Rad51c	62.7883	-1.48144	0.505165	-2.93258	0.00336163	0.0273267
Crip3	10.0075	-2.14803	0.732592	-2.9321	0.00336682	0.0273343
Slc43a1	311.817	1.23779	0.422162	2.93201	0.00336772	0.0273343
Bcl6	372.323	1.45811	0.497357	2.93172	0.00337086	0.0273385
Hhipl2	16.9707	3.18105	1.08506	2.93169	0.00337126	0.0273385
Vangl2	60.0836	-1.40545	0.479488	-2.93114	0.00337715	0.027374
1700028B04Rik	9.31915	3.11079	1.06149	2.93059	0.0033832	0.0274054
Slc11a1	1109.68	1.16266	0.397197	2.92717	0.00342065	0.0276523
Gstp2	60.2877	1.96009	0.670581	2.92298	0.00346701	0.0279895
Kazn	105.114	-1.58882	0.543637	-2.92258	0.00347142	0.0280127
Pcdhga12	19.8713	-1.52451	0.522204	-2.91938	0.00350732	0.0282395
Fam78b	29.4449	-2.42498	0.830818	-2.91879	0.00351395	0.0282803
mt-Tl1	195.398	1.24083	0.42523	2.91802	0.00352257	0.028337
Nim1k	30.5817	-1.31375	0.450417	-2.91673	0.00353719	0.0284168
Tns1	2908.51	1.39112	0.476989	2.91647	0.00354019	0.0284283
Cep72	60.7971	-1.14989	0.394319	-2.91613	0.00354405	0.0284395
Vcan	134.369	-2.18253	0.748496	-2.91588	0.00354685	0.0284439
Hist1h2bq	15.0909	-2.36773	0.81244	-2.91434	0.00356439	0.0285467
Cldn11	10.1925	-4.43061	1.52082	-2.9133	0.00357628	0.0286039
Usp2	313.842	1.2913	0.443436	2.91203	0.00359085	0.0286862
Sprr1a	89.2598	-5.69871	1.95731	-2.91151	0.00359688	0.0287053
Hoxa5	52.747	-1.8188	0.625053	-2.90983	0.00361624	0.0288343
Mmp23	60.1873	-1.27082	0.436786	-2.90947	0.0036204	0.0288548
Pard6g	63.1468	-1.08292	0.37232	-2.90857	0.00363084	0.0289059
4933417D19Rik	16.3233	1.75694	0.604132	2.9082	0.00363518	0.028909
Tnfrsf4	14.7578	1.67412	0.575638	2.90829	0.00363407	0.028909
Gpat4	2633.98	1.11182	0.382468	2.90696	0.0036496	0.0289982
Susd3	20.2103	-3.01465	1.0378	-2.90484	0.00367444	0.0291062
Racgap1	312.829	-1.53744	0.529482	-2.90366	0.0036883	0.0291649
Ces3b	30.2006	-2.10043	0.723717	-2.90228	0.00370456	0.0292425
Gm16061	15.42	1.72995	0.59615	2.90186	0.00370949	0.0292686
Prss35	56.2966	-1.66745	0.574749	-2.90118	0.00371766	0.0292948
Dcaf12l1	174.4	-1.11716	0.385483	-2.89809	0.00375444	0.0295075
Arhgap36	5.78112	4.13681	1.42784	2.89724	0.0037646	0.0295567
Cpt1b	302.117	1.72082	0.594031	2.89686	0.00376923	0.0295583
Slc25a25	5247.96	1.71937	0.593539	2.89681	0.00376977	0.0295583
Zc4h2	30.9229	-1.37109	0.473324	-2.89673	0.0037707	0.0295583
Sirpb1c	192.178	1.58203	0.546478	2.89497	0.00379199	0.0296996
Cyp4f17	164.307	1.00709	0.347952	2.89433	0.00379971	0.0297343
St8sia1	20.5491	-2.55297	0.882017	-2.89446	0.00379808	0.0297343
Raver2	368.937	-1.36387	0.471313	-2.89378	0.0038064	0.0297609
Cftr	10.146	-2.7334	0.944721	-2.89334	0.0038117	0.0297895
Bcl11b	17.7182	-2.08186	0.719876	-2.89196	0.00382841	0.0298583
Gria1	5.38846	-4.13277	1.42907	-2.89194	0.00382875	0.0298583
Gm44191	20.4017	-2.09712	0.725757	-2.88956	0.00385783	0.0300568
Cdh23	7.14854	3.73824	1.29402	2.88886	0.00386644	0.0300835
Glis2	171.638	-2.00634	0.694533	-2.88876	0.0038676	0.0300835
L1cam	41.8483	-3.05877	1.05925	-2.88767	0.00388101	0.030149
Spata2l	528.902	1.12286	0.389005	2.88648	0.00389572	0.0302503
Slco4a1	37.4688	-2.67617	0.927236	-2.88618	0.00389954	0.030254
2210407C18Rik	14.3958	-2.993	1.03712	-2.88588	0.00390319	0.0302693
Cenpw	82.0038	-1.03373	0.35825	-2.88549	0.00390804	0.030294
Tmem45b	23.7612	-3.83991	1.33206	-2.88269	0.00394298	0.0305126
Fermt1	27.1414	-2.67445	0.927858	-2.8824	0.00394663	0.0305148
Chil3	142.741	1.84351	0.63975	2.88161	0.00395645	0.0305467
Arhgef28	74.5574	-4.28182	1.48721	-2.8791	0.00398806	0.0307301
Eaf2	46.5553	-1.45516	0.5054	-2.87922	0.00398663	0.0307301
Pi4ka	1010.89	1.23012	0.427334	2.87859	0.00399451	0.030741
Gipc2	90.1031	-2.21896	0.771165	-2.87742	0.00400945	0.0308424
Gm10775	12.2721	1.78933	0.622012	2.87668	0.00401885	0.0309017
Srebf1	4714.88	-1.04894	0.364691	-2.87623	0.00402451	0.0309189
Xxylt1	113.005	-1.11785	0.388709	-2.87582	0.00402986	0.0309468
Kif26a	120.579	-1.37631	0.478656	-2.87536	0.00403566	0.0309783
Tmtc2	539.712	1.04042	0.361907	2.87482	0.00404264	0.0310187
Cenpp	45.4014	-1.74996	0.609019	-2.87341	0.00406065	0.0311174
Aldh3b3	47.3381	-2.40726	0.837925	-2.87288	0.00406749	0.0311434
Gm26762	26.206	1.68502	0.586737	2.87184	0.00408087	0.0312318
Serf1	69.2616	-1.26481	0.440438	-2.87172	0.00408248	0.0312318
Espl1	150.154	-1.82811	0.637221	-2.86888	0.00411925	0.0314108
Hspa2	123.98	1.11322	0.388038	2.86884	0.00411976	0.0314108
C1qtnf6	384.09	-1.11312	0.388038	-2.86858	0.00412316	0.0314235
Emcn	232.005	-1.62926	0.568034	-2.86824	0.00412763	0.0314402
Slc12a8	22.6241	1.21595	0.42395	2.86815	0.00412883	0.0314402
Fndc5	36.2025	-1.54125	0.537854	-2.86555	0.00416282	0.0316724
2610203C20Rik	58.3795	-1.43344	0.500372	-2.86475	0.00417343	0.0316999
Gper1	6.79508	-3.81684	1.33233	-2.8648	0.00417277	0.0316999
Dusp18	13.732	-2.71608	0.948211	-2.86443	0.0041776	0.031705
Car11	8.62872	-3.11378	1.0876	-2.86298	0.00419675	0.0318103
Casc5	171.589	-2.09466	0.731846	-2.86217	0.00420756	0.0318745
Wfdc21	69.5644	1.26295	0.441271	2.86206	0.00420895	0.0318745
Cdca2	140.992	-1.12238	0.39223	-2.86154	0.00421586	0.0319017
Tmprss4	23.096	1.78018	0.622367	2.86034	0.00423184	0.0319425
Tex9	75.0674	-1.29583	0.453093	-2.85997	0.00423682	0.0319535
Il1rn	246.677	1.43367	0.501317	2.85981	0.00423899	0.0319566
Pcdhb14	15.5269	-1.97514	0.690804	-2.8592	0.00424713	0.0319913
Dab2	1165.83	-1.29081	0.451554	-2.8586	0.00425521	0.0320255
Gm10101	13.5655	-1.47245	0.515238	-2.8578	0.00426587	0.0320525
Lypd6	10.7934	-2.17782	0.762037	-2.85789	0.00426464	0.0320525
Schip1	70.2355	-1.74868	0.611841	-2.85805	0.0042625	0.0320525
Sertad4	17.4368	-2.60007	0.910215	-2.85654	0.00428282	0.0321132
Mxra7	122.265	-1.06873	0.374222	-2.85587	0.00429187	0.0321677
Gm266	5.60504	-5.44625	1.90722	-2.8556	0.00429558	0.0321738
Cdc25c	42.6872	-1.79643	0.629835	-2.85222	0.00434152	0.0324567
Pask	82.6045	-1.17638	0.412646	-2.85082	0.00436069	0.0325488
Gm15674	100.004	1.23181	0.432376	2.84894	0.0043865	0.0326607
Scn7a	25.1567	-1.75962	0.617989	-2.84733	0.00440878	0.0327855
Adrb3	153.104	1.08114	0.379837	2.84633	0.00442269	0.0328626
Slc25a29	47.9955	1.53602	0.539828	2.84539	0.00443577	0.0329328
Exo1	63.2972	-1.73296	0.609328	-2.84406	0.00445432	0.0330434
5830462I19Rik	27.1831	1.45307	0.511044	2.84333	0.00446445	0.0330579
Evc2	107.322	-1.37249	0.482681	-2.84347	0.00446253	0.0330579
Zgrf1	96.3531	-1.00681	0.354099	-2.8433	0.00446484	0.0330579
Ccdc167	165.518	-1.3497	0.475047	-2.84118	0.00449464	0.0332335
Emp2	158.317	-1.00242	0.352926	-2.8403	0.00450708	0.0332983
Ttll10	16.55	-2.7087	0.954003	-2.8393	0.00452124	0.0333757
Clip2	257.638	-1.15661	0.407398	-2.83901	0.00452536	0.0333789
Ptger4	89.1234	-1.17689	0.414715	-2.83783	0.00454215	0.0334891
Irs2	1920.33	1.87712	0.66189	2.836	0.00456827	0.0336406
Abca6	4117.42	1.19273	0.420631	2.83556	0.0045745	0.0336728
Capn11	19.1472	4.74319	1.67371	2.83394	0.00459786	0.0337407
Rgs7bp	33.1653	-1.24392	0.438889	-2.83426	0.00459324	0.0337407
Skida1	24.0658	-1.74868	0.616925	-2.83451	0.00458964	0.0337407
Gm11695	32.4938	1.9774	0.69829	2.83177	0.0046291	0.033923
Flrt1	43.0991	-1.73069	0.612296	-2.82656	0.00470502	0.0343959
Epha4	69.3461	-1.35783	0.480474	-2.82602	0.00471304	0.0344406
Samd9l	855.392	-1.23992	0.438978	-2.82457	0.00473443	0.0345729
Ddah2	220.794	-1.32702	0.469906	-2.824	0.00474281	0.0345744
Efna2	7.80316	-2.59215	0.917793	-2.82434	0.00473788	0.0345744
Wnt5a	109.689	-1.69359	0.599662	-2.82424	0.00473933	0.0345744
Pitpnm3	19.219	-3.06837	1.08678	-2.82335	0.00475247	0.0346309
Gm44101	33.3957	1.72987	0.613249	2.82083	0.00478994	0.0348618
Gm7932	13.6781	-2.40307	0.852839	-2.81773	0.00483651	0.0351584
4930412M03Rik	7.6208	2.2314	0.791995	2.81744	0.00484088	0.0351619
Gtdc1	298.661	1.26502	0.448993	2.81745	0.00484063	0.0351619
Itgae	22.1404	-1.62479	0.576898	-2.81642	0.00485621	0.0352591
Dok4	84.7382	-1.39184	0.494356	-2.81547	0.00487065	0.0352992
Gm42653	57.5375	-1.04121	0.369827	-2.81541	0.00487148	0.0352992
St8sia3	103.797	-1.41626	0.502963	-2.81584	0.00486505	0.0352992
Cyp21a2-ps	51.6178	1.64945	0.586217	2.81373	0.0048971	0.0354707
Gm37049	8.63245	2.37228	0.843367	2.81286	0.00491025	0.0355375
Gm38271	238.398	1.14872	0.408454	2.81236	0.00491797	0.0355649
Plat	168.732	-2.40121	0.853926	-2.81196	0.00492407	0.0355806
Tmeff1	17.1766	-2.92793	1.04158	-2.81103	0.00493829	0.0356407
Lama4	327.443	-1.18912	0.423207	-2.80979	0.00495746	0.0357363
Kitl	234.789	-1.18982	0.42382	-2.80738	0.00499459	0.0358755
Gucy2g	5.75334	-3.46246	1.23356	-2.80689	0.0050022	0.0359016
Rrad	19.0102	-2.086	0.743299	-2.80641	0.00500966	0.035941
Lrat	696.306	-1.22185	0.435465	-2.80585	0.00501845	0.0359897
Gal3st1	195.739	1.08915	0.388218	2.80551	0.00502372	0.0360133
Ticrr	65.9461	-1.18163	0.421409	-2.80399	0.00504749	0.0361122
Abcc4	237.539	1.45695	0.51969	2.8035	0.00505517	0.0361529
Rab26os	28.0338	-1.29341	0.461436	-2.80301	0.00506274	0.0361927
Xlr4a	17.2677	-2.49395	0.88998	-2.80225	0.00507468	0.0362351
Fancd2	82.9848	-1.18984	0.424766	-2.80116	0.00509198	0.0363407
4930430E12Rik	13.3096	2.10532	0.751956	2.79979	0.00511361	0.0364413
Ifit3b	105.842	-1.25122	0.447015	-2.79906	0.00512514	0.0364846
Scd2	1248.25	-1.32789	0.474577	-2.79805	0.00514115	0.0365512
Bicc1	658.401	-1.67719	0.599505	-2.79762	0.00514806	0.0365717
Gm37163	9.01965	2.27167	0.81197	2.79773	0.00514639	0.0365717
Cux2	930.15	1.44703	0.517311	2.79721	0.00515454	0.0366033
Slc25a28	336.182	1.13763	0.407112	2.7944	0.00519966	0.036845
Prx	24.7139	-1.84436	0.660541	-2.79219	0.00523523	0.03706
Cdkn3	113.607	-1.66589	0.596808	-2.79133	0.00524921	0.0371427
Phlda3	103.484	-1.14512	0.410303	-2.7909	0.00525611	0.0371642
Cys1	65.8159	-2.13367	0.765787	-2.78624	0.0053323	0.0375417
Rhd	41.0313	-2.16104	0.776263	-2.7839	0.00537096	0.0377185
Arl13b	279.243	1.5903	0.57138	2.78327	0.00538148	0.0377412
Plp2	128.826	-1.17101	0.420767	-2.78303	0.0053854	0.0377499
4930417H01Rik	9.17514	-2.39636	0.86224	-2.77922	0.00544893	0.0381256
Acox2	4886.33	1.00986	0.363437	2.77864	0.00545865	0.038136
Col8a1	17.679	-1.86792	0.672228	-2.7787	0.0054577	0.038136
Hist3h2ba	6.49838	-3.12317	1.1246	-2.77714	0.00548398	0.0382674
Tnfrsf19	197.347	-1.31276	0.472778	-2.77669	0.00549156	0.0383055
Fam83d	83.0942	-1.42589	0.513588	-2.77633	0.00549769	0.0383335
1700048O20Rik	35.5331	-1.35715	0.489106	-2.77476	0.00552417	0.0384885
Mrgprf	8.5108	-2.39864	0.864602	-2.77426	0.00553267	0.0385181
Dlg4	63.702	-1.24362	0.448473	-2.773	0.00555415	0.0386379
Gm43503	39.7409	1.28127	0.462182	2.77221	0.00556767	0.0387022
Lzts1	31.9522	-1.04049	0.375447	-2.77133	0.00558281	0.0387777
Dzip1l	72.3942	-1.51031	0.545249	-2.76994	0.00560674	0.038929
Emb	145.135	-1.68826	0.609568	-2.7696	0.00561253	0.0389394
Clec4e	30.6415	3.1493	1.13718	2.76939	0.00561614	0.0389495
S1pr4	33.5429	-1.23535	0.446307	-2.76794	0.00564121	0.0390795
Khdrbs2	12.5875	2.09016	0.755321	2.76725	0.00565322	0.0391467
Dpt	146.928	-1.14283	0.413023	-2.76698	0.00565783	0.0391533
Rhag	45.9417	-1.75376	0.633826	-2.76694	0.0056585	0.0391533
Lypd1	10.0704	-2.46387	0.890578	-2.7666	0.00566449	0.0391797
Tgfb2	52.8381	-1.45848	0.527531	-2.76472	0.00569716	0.0393784
Lrrc4	10.7658	-2.09395	0.75808	-2.76218	0.00574169	0.0396078
Rbl2	745.462	1.04173	0.377128	2.76227	0.00574003	0.0396078
Gm12424	9.56497	1.97907	0.716674	2.76147	0.00575421	0.0396639
Myof	408.357	-1.59992	0.579792	-2.75947	0.00578945	0.0398462
Cacnb1	52.5547	-1.72643	0.625684	-2.75926	0.00579318	0.0398568
Gm9946	6.79524	-2.61501	0.947995	-2.75847	0.00580728	0.0399151
Map9	21.4224	-2.99494	1.08571	-2.75852	0.00580645	0.0399151
Slc25a15	6936.2	1.13363	0.41123	2.75667	0.00583925	0.0401054
Snx31	5.77039	-5.36455	1.94616	-2.75649	0.00584262	0.0401054
Tbx3os1	185.123	-1.20948	0.438848	-2.75604	0.00585057	0.040144
Ttc21b	77.4639	-1.48038	0.537164	-2.75592	0.00585267	0.040144
1810010D01Rik	7.6329	2.76952	1.00509	2.75549	0.00586048	0.0401734
Aldh1a1	1924.39	1.353	0.491134	2.75484	0.00587215	0.0402123
Gm12854	144.211	-1.37632	0.499744	-2.75405	0.00588633	0.0402681
6530402F18Rik	37.1299	-1.06692	0.387433	-2.75382	0.00589043	0.0402809
Unc13c	7.52224	-5.41718	1.96769	-2.75307	0.00590393	0.0403428
Fcgr3	644.311	1.05569	0.383609	2.75198	0.0059236	0.0404314
H2-Q1	229.905	-1.56437	0.568932	-2.74967	0.00596562	0.0406569
Gm16015	18.4667	2.13887	0.778335	2.748	0.005996	0.0408486
Tox3	17.7613	-2.63405	0.95916	-2.74621	0.00602885	0.0409645
H3f3aos	18.458	-2.29965	0.837821	-2.7448	0.00605473	0.0410804
Ttc12	23.021	-1.82078	0.663359	-2.74479	0.00605498	0.0410804
Gm4963	59.237	1.31144	0.477911	2.74411	0.0060676	0.0411352
Bcl2a1a	84.6019	1.85663	0.676854	2.74303	0.00608757	0.0412397
Chst3	88.6142	-1.59658	0.582145	-2.74259	0.0060957	0.0412793
Tnni2	26.4837	-3.85135	1.40504	-2.74109	0.00612348	0.041421
Cdnf	21.7785	1.54435	0.563454	2.74086	0.00612783	0.0414349
Cib2	65.4432	-1.09503	0.399576	-2.74047	0.00613507	0.0414684
Fxyd7	20.7107	1.40493	0.512856	2.73943	0.00615458	0.0415693
Atp1b2	50.6093	-1.70974	0.624482	-2.73786	0.00618406	0.0417372
Ebf1	91.9386	-1.54865	0.565762	-2.73729	0.00619483	0.0417943
B3gnt9	44.4611	-1.30026	0.475096	-2.73683	0.0062034	0.0418366
Gjc2	35.2052	-1.24875	0.456311	-2.73662	0.00620737	0.0418477
Txnip	5465.4	1.45036	0.530062	2.7362	0.00621532	0.0418546
Mybl1	76.2441	-1.64561	0.601574	-2.7355	0.00622854	0.0418871
Camk4	29.3719	-1.22568	0.448275	-2.73421	0.006253	0.0420279
Cthrc1	6.62278	-2.81017	1.02791	-2.73386	0.00625966	0.0420293
S100a11	479.36	-1.36162	0.498384	-2.73208	0.00629366	0.0421626
Mgst2	43.4251	1.2464	0.456496	2.73037	0.00632642	0.0423195
Pcdhb19	14.2821	-1.65266	0.605518	-2.72934	0.00634614	0.0424201
Cysltr1	87.6243	-1.24527	0.456291	-2.72911	0.00635063	0.0424273
Ifit3	486.09	-1.18217	0.433382	-2.72778	0.00637626	0.0425585
Noct	2782.97	1.00256	0.367584	2.72744	0.00638271	0.0425706
Bloodlinc	5.84104	2.91704	1.06964	2.72712	0.006389	0.0425965
Gabrb3	5.69859	-5.08396	1.86581	-2.7248	0.006434	0.042865
Ccdc64	108.413	-1.13915	0.418686	-2.72077	0.00651298	0.0432637
Afm	6651.65	-1.22906	0.452042	-2.7189	0.00654997	0.0434776
Fkbp10	221.743	-1.08855	0.40046	-2.71826	0.00656272	0.0435463
2610524H06Rik	71.7242	-1.27612	0.469849	-2.71601	0.00660732	0.043794
E530011L22Rik	14.4046	-1.50976	0.555905	-2.71587	0.00661022	0.0437972
Gbp11	426.328	-1.75414	0.646313	-2.71406	0.00664632	0.0439881
Camk1d	636.97	1.51097	0.557081	2.71229	0.00668199	0.0441508
Cyp3a16	4206.7	-1.61302	0.594871	-2.71154	0.00669723	0.0442281
Gm45208	10.6639	2.07805	0.766745	2.71022	0.00672383	0.0443391
Xkr5	9.12894	-1.88822	0.696952	-2.70925	0.00674351	0.0443989
Muc2	11.0728	2.3352	0.862231	2.70832	0.00676243	0.0444964
Fgf11	44.272	-1.80868	0.66807	-2.70732	0.00678288	0.0445824
Gm5093	24.1121	-1.06627	0.394004	-2.70624	0.00680503	0.0447117
Snhg18	93.8383	-1.50001	0.554354	-2.70587	0.00681267	0.0447294
Nrarp	113.243	-1.34584	0.497957	-2.70272	0.00687745	0.0450405
Stfa1	51.8089	-2.11054	0.781173	-2.70175	0.00689747	0.0451063
Igf1	10933.7	-1.4712	0.544961	-2.69965	0.00694132	0.0453767
Zfp934	12.1961	-2.06911	0.767643	-2.6954	0.00703039	0.0458596
Efnb3	21.8606	-2.40171	0.891281	-2.69467	0.00704577	0.0458873
Gli3	42.2773	-1.16402	0.431927	-2.69494	0.00704018	0.0458873
Lrrc49	36.1139	-1.82957	0.678938	-2.69475	0.00704411	0.0458873
Dhrs9	59.4498	1.18067	0.438586	2.69199	0.00710268	0.0461483
Ifit1	234.64	-1.26667	0.470529	-2.69201	0.00710226	0.0461483
Gsta1	23.7987	2.65201	0.985419	2.69125	0.00711855	0.0462183
B930025P03Rik	250.287	1.79891	0.668579	2.69064	0.00713144	0.0462854
Clstn2	25.4654	-2.09324	0.77826	-2.68965	0.00715279	0.0463574
Mmp13	18.2381	-3.72213	1.38486	-2.68774	0.00719369	0.0465559
Nsg1	39.0318	-1.48679	0.553339	-2.68694	0.00721109	0.0466351
Ccdc112	29.7872	-1.9661	0.73248	-2.68417	0.00727095	0.0469506
Lmbr1l	353.504	1.19958	0.447031	2.68344	0.00728694	0.0469747
B430219N15Rik	8.4876	3.154	1.17579	2.68244	0.00730865	0.0470468
Cd4	20.7002	-1.41855	0.528874	-2.68221	0.00731372	0.0470468
Slc6a4	40.4655	-1.38167	0.515186	-2.68189	0.00732066	0.0470725
Serpini1	32.4547	-1.5012	0.559849	-2.68144	0.00733069	0.047098
Dzip1	41.2959	-1.48703	0.554613	-2.6812	0.00733576	0.0471049
Iqcd	11.1239	-2.17263	0.810676	-2.68003	0.00736163	0.0471874
Ptpdc1	122.59	-1.00343	0.374564	-2.67894	0.00738564	0.047241
Abhd12b	5.27607	2.66166	0.993699	2.67854	0.00739443	0.0472805
Mybl2	104.851	-1.24153	0.463588	-2.6781	0.00740411	0.047309
Sox10	6.10537	-2.83567	1.05923	-2.6771	0.00742621	0.0474167
2610305D13Rik	32.4974	-1.4665	0.547939	-2.6764	0.00744186	0.0474999
Ddx25	9.89146	-1.96243	0.73331	-2.67612	0.00744793	0.0475212
Rrm2	702.81	-1.57063	0.586931	-2.67601	0.00745045	0.0475212
Rassf10	13.5193	-2.1526	0.804763	-2.67482	0.00747696	0.0476735
Myh11	215.317	-1.35276	0.506008	-2.67339	0.00750888	0.0478001
Cacnb2	23.8497	-1.39616	0.522862	-2.67023	0.00757999	0.0481745
Clec4d	27.66	2.75234	1.03071	2.67033	0.00757774	0.0481745
Gm42427	4663.41	1.02765	0.384971	2.66943	0.00759808	0.0482082
Xlr3a	135.033	-1.58292	0.593336	-2.66783	0.00763438	0.0484045
Trim6	45.0237	1.0445	0.391541	2.66766	0.00763806	0.0484109
Btnl5-ps	25.6091	3.88549	1.45697	2.66682	0.00765717	0.0484981
Treh	25.4304	2.58852	0.971064	2.66566	0.0076838	0.048583
Klk8	18.3209	-1.40272	0.52638	-2.66484	0.00770245	0.0486515
Gm15441	12.2877	2.43195	0.913075	2.66348	0.00773374	0.0487783
BC051142	8.17091	2.82976	1.06268	2.66284	0.00774837	0.0488536
Gm42615	11.415	2.81986	1.0591	2.66249	0.00775637	0.04887
Ptpn14	206.737	-1.54198	0.579174	-2.66237	0.00775923	0.048871
1500015O10Rik	8.05178	-3.17287	1.19235	-2.66102	0.00779053	0.0489815
Cd109	19.5458	-3.36082	1.26298	-2.66103	0.00779009	0.0489815
Itgax	84.474	-1.5922	0.598296	-2.66123	0.0077855	0.0489815
Rasl12	23.3515	-2.12627	0.798966	-2.66127	0.00778458	0.0489815
Tmem255a	34.4493	1.51397	0.569043	2.66056	0.00780112	0.0489815
Dtx3	311.675	-1.1379	0.42829	-2.65683	0.00788789	0.0494064
Gm9828	10.4946	1.76363	0.66385	2.65667	0.00789172	0.0494133
Gm17529	18.6258	1.33341	0.501986	2.65628	0.00790078	0.0494529
Akr1b7	794.024	1.33728	0.503532	2.6558	0.00791207	0.0494723
Ppl	263.505	1.07684	0.405466	2.65581	0.00791192	0.0494723
Tmem119	116.49	-1.6597	0.625074	-2.65521	0.00792593	0.0495248
Plppr4	11.908	-3.04971	1.14873	-2.65487	0.00793401	0.049543
Gm44117	17.1987	2.09617	0.789705	2.65437	0.00794578	0.0495644
Fam110a	136.26	-1.06936	0.403075	-2.653	0.00797788	0.0497413
6030419C18Rik	9.79414	-2.81856	1.06263	-2.65244	0.00799127	0.0497956
Fcamr	11.4364	2.42341	0.91387	2.65182	0.00800604	0.0498704
Cpxm2	13.5023	-2.12545	0.801777	-2.65092	0.0080272	0.0499851

## Sheet: Sign. genes 2 wk P3P4 DKO vs B6
Gene	baseMean	log2FoldChange	lfcSE	stat	pvalue	padj
Rassf4	1403.55	3.93995	0.135875	28.9968	7.21489e-185	1.43259e-180
Nfkbiz	751.845	2.59831	0.113391	22.9146	3.321e-116	3.29709e-112
Lcn2	1743.37	4.69995	0.216319	21.7269	1.14316e-104	7.56619e-101
Fam49b	828.864	2.17552	0.101937	21.3418	4.64249e-101	2.30453e-97
Sla	569.95	4.32642	0.207925	20.8076	3.6953e-96	1.46748e-92
Cd300e	575.549	6.73238	0.324437	20.751	1.20192e-95	3.97755e-92
Fgl2	821.485	3.64097	0.178725	20.372	2.96609e-92	8.41353e-89
Slfn2	619.337	3.62839	0.178836	20.289	1.60968e-91	3.99523e-88
Pltp	2733.15	3.65004	0.180267	20.248	3.70251e-91	8.16855e-88
Cd44	2037.99	4.20957	0.208626	20.1776	1.54156e-90	3.06092e-87
Laptm5	2435.95	3.59127	0.179878	19.9651	1.10902e-88	2.00187e-85
Clec4a2	477.957	5.28314	0.26614	19.851	1.08013e-87	1.78725e-84
Pou2f2	695.227	4.17114	0.211208	19.749	8.18623e-87	1.25035e-83
Gfra2	422.714	4.17775	0.211608	19.7429	9.23317e-87	1.30953e-83
Vav1	746.657	4.03013	0.205099	19.6497	5.81419e-86	7.69643e-83
Dok2	307.174	3.58156	0.184316	19.4316	4.17209e-84	5.17756e-81
Itgb2	2169.44	4.96568	0.26119	19.0118	1.36212e-80	1.59096e-77
Saa3	374.784	5.36519	0.282725	18.9767	2.65588e-80	2.92973e-77
Ptpn1	1771.97	2.88354	0.153992	18.7252	3.08234e-78	3.22121e-75
Actr3	4060.01	1.85867	0.10043	18.5071	1.81057e-76	1.79753e-73
Abcg1	933.469	3.19656	0.175127	18.2528	1.96611e-74	1.7745e-71
Vasp	1597.96	2.41008	0.132037	18.2531	1.95605e-74	1.7745e-71
Ptgs1	1050.11	2.30983	0.129096	17.8923	1.35297e-71	1.16802e-68
Lst1	387.443	4.80089	0.269705	17.8005	7.00443e-71	5.795e-68
Cnksr3	885.273	2.93764	0.165216	17.7806	9.98816e-71	7.93299e-68
Lyn	2040.58	2.92091	0.164482	17.7582	1.48822e-70	1.13655e-67
Fcgr4	1098.95	5.61817	0.31846	17.6417	1.17857e-69	8.66731e-67
Tor4a	415.223	2.71776	0.154462	17.595	2.69248e-69	1.90935e-66
Lrrc25	527.668	4.26882	0.24343	17.5362	7.58867e-69	5.19588e-66
Cyth4	1155.07	4.47911	0.25873	17.3119	3.82649e-67	2.48665e-64
Marco	13389.2	5.0914	0.294113	17.3111	3.88226e-67	2.48665e-64
Fcgr1	586.686	4.49326	0.260894	17.2226	1.79793e-66	1.11562e-63
Tlr2	322.665	3.43666	0.201477	17.0574	3.08203e-65	1.85445e-62
Ehbp1l1	940.32	3.02056	0.178884	16.8856	5.74721e-64	3.35637e-61
Spic	1426.69	5.29453	0.315426	16.7853	3.12659e-63	1.77376e-60
Aldh3b1	298.859	3.27418	0.195409	16.7555	5.16338e-63	2.84789e-60
Arap1	1992.08	1.97593	0.118862	16.6237	4.6961e-62	2.52016e-59
Rap1b	3071.53	2.02669	0.122059	16.6041	6.50653e-62	3.39983e-59
Ifi30	1465.19	2.62096	0.15821	16.5663	1.22039e-61	6.21333e-59
Ccdc88b	362.11	3.60429	0.217842	16.5455	1.72619e-61	8.56881e-59
Rgl1	1342.17	2.01166	0.121736	16.5248	2.43154e-61	1.17758e-58
Ripk3	182.616	3.28957	0.199089	16.5231	2.50013e-61	1.18197e-58
Cd274	456.572	3.88981	0.240586	16.1681	8.4735e-59	3.91279e-56
Gmfg	469.636	3.24721	0.201	16.1553	1.0427e-58	4.70541e-56
Apbb1ip	426.625	3.86172	0.239117	16.1499	1.13706e-58	5.01721e-56
Gm5150	220.024	5.26451	0.326304	16.1338	1.47699e-58	6.37544e-56
Adgb	363.519	3.99813	0.248866	16.0654	4.46133e-58	1.88477e-55
Hck	918.461	4.49076	0.281506	15.9526	2.73311e-57	1.1306e-54
Serpina3g	2333.64	5.17762	0.324953	15.9334	3.71399e-57	1.505e-54
Hk2	368.649	3.76156	0.236911	15.8775	9.06512e-57	3.59994e-54
Sirpa	5089.06	3.35596	0.211706	15.852	1.36243e-56	5.30439e-54
Ppp1r18	536.346	2.55345	0.162882	15.6767	2.1836e-55	8.33801e-53
Slc15a3	1103.83	4.14493	0.264491	15.6713	2.37648e-55	8.90329e-53
Mmp12	225.116	4.0723	0.26054	15.6303	4.52875e-55	1.66524e-52
Efhd2	1505.62	2.5532	0.164185	15.5507	1.5727e-54	5.67773e-52
Batf	115.584	4.6182	0.297859	15.5047	3.22644e-54	1.144e-51
Cd300a	782.981	3.95878	0.255691	15.4827	4.54306e-54	1.58258e-51
Mpeg1	5787.23	4.10364	0.266572	15.3942	1.79159e-53	6.13341e-51
Arhgap25	294.167	3.0531	0.199073	15.3366	4.35391e-53	1.46527e-50
Csf3r	346.945	3.87671	0.253045	15.3203	5.60009e-53	1.85326e-50
Atp8a1	800.257	2.8602	0.187045	15.2915	8.71502e-53	2.83681e-50
Skap2	742.585	2.02481	0.13291	15.2345	2.08749e-52	6.68536e-50
Fcer1g	1308.25	4.06537	0.267382	15.2043	3.31035e-52	1.04334e-49
Scn1b	212.202	3.01321	0.198369	15.1899	4.12425e-52	1.27955e-49
Tmem106a	571.854	2.17128	0.143697	15.1101	1.39002e-51	4.24618e-49
Adgre1	5210.38	4.78295	0.316853	15.0952	1.74151e-51	5.23931e-49
Ctla2b	901.881	5.07685	0.336521	15.0863	1.99428e-51	5.91021e-49
Zc3h12a	187.87	3.36419	0.223205	15.0722	2.46727e-51	7.20443e-49
Wfdc17	566.558	4.20899	0.279934	15.0357	4.28789e-51	1.23392e-48
Apol11b	491.395	8.21635	0.54799	14.9936	8.08213e-51	2.29255e-48
Arhgap19	627.086	2.67845	0.179556	14.9171	2.55244e-50	7.13821e-48
Fermt3	931.89	3.52812	0.237506	14.8549	6.47096e-50	1.78455e-47
Fgr	594.562	4.46798	0.30086	14.8507	6.88551e-50	1.87286e-47
Stx11	164.616	4.24419	0.288259	14.7236	4.55113e-49	1.22118e-46
AB124611	650.114	4.03067	0.274324	14.6931	7.13972e-49	1.89022e-46
Nxpe5	129.271	6.84387	0.465999	14.6864	7.87478e-49	2.05739e-46
Gns	4364.26	1.35595	0.0923614	14.6809	8.54724e-49	2.20408e-46
Usp12	1707.67	2.16119	0.148999	14.5047	1.1305e-47	2.87786e-45
Fam49a	495.669	2.85842	0.197454	14.4764	1.70793e-47	4.29274e-45
Hcls1	1068.19	3.80379	0.264747	14.3676	8.2621e-47	2.05065e-44
Zyx	1560.11	2.39498	0.167034	14.3383	1.26153e-46	3.09246e-44
Fgd2	454.452	3.29866	0.231085	14.2746	3.14903e-46	7.62527e-44
Neurl3	536.845	2.33544	0.164076	14.2339	5.64579e-46	1.35064e-43
Plek	853.576	3.84066	0.269984	14.2255	6.36516e-46	1.5046e-43
Samsn1	154.914	4.02039	0.282718	14.2205	6.83702e-46	1.59713e-43
Arpc1b	2237.06	1.91095	0.134476	14.2103	7.90469e-46	1.82506e-43
Sirpb1c	192.178	7.2391	0.509559	14.2066	8.33705e-46	1.90277e-43
Atp13a2	2026.09	3.38897	0.238789	14.1924	1.02154e-45	2.30497e-43
Fpr2	288.193	5.50351	0.388243	14.1754	1.30053e-45	2.9015e-43
Themis2	666.192	4.25799	0.300653	14.1625	1.56355e-45	3.44953e-43
Cd300c2	572.287	3.66547	0.259838	14.1067	3.4519e-45	7.53197e-43
Tmsb4x	15346.4	3.04707	0.216837	14.0523	7.45222e-45	1.60838e-42
Fam105a	265.626	2.56316	0.182698	14.0295	1.02888e-44	2.19671e-42
Clec4n	750.76	4.74409	0.338807	14.0023	1.50835e-44	3.1526e-42
Siglece	770.935	5.57362	0.398033	14.0029	1.49638e-44	3.1526e-42
Lcp2	905.226	3.96086	0.28302	13.995	1.67228e-44	3.45883e-42
Cd5l	13913.1	4.4918	0.321283	13.9808	2.04114e-44	4.17823e-42
Rab8b	617.224	2.19004	0.156799	13.9672	2.47288e-44	5.01036e-42
Mmp27	176.769	6.23956	0.449526	13.8803	8.3359e-44	1.6719e-41
Bcl2a1b	169.03	4.74905	0.343045	13.8438	1.38684e-43	2.7537e-41
Prex1	1099.36	3.04073	0.219788	13.8348	1.57138e-43	3.08925e-41
Naaa	335.19	2.11011	0.152855	13.8046	2.38937e-43	4.6513e-41
Msn	3383.46	2.48268	0.180034	13.7901	2.92423e-43	5.63724e-41
Plekho2	559.031	2.60197	0.189114	13.7587	4.51595e-43	8.62199e-41
Myd88	440.371	1.7129	0.124728	13.7331	6.43401e-43	1.2167e-40
Ebi3	164.504	3.75516	0.273572	13.7264	7.05393e-43	1.32135e-40
Csf1r	6670.13	3.44825	0.252171	13.6743	1.44659e-42	2.68445e-40
Me2	339.917	2.18817	0.160996	13.5914	4.50307e-42	8.27898e-40
Clec4a1	658.73	5.1548	0.379544	13.5816	5.15095e-42	9.38324e-40
H2-Q6	1888.14	3.28197	0.24182	13.5719	5.8755e-42	1.06058e-39
Arhgap9	249.206	2.86917	0.211867	13.5423	8.79649e-42	1.57354e-39
Acp5	3473.84	3.10136	0.229518	13.5125	1.31985e-41	2.33991e-39
Ms4a6c	604.233	4.3456	0.322749	13.4643	2.53659e-41	4.45721e-39
Tgfb1	975.756	2.07834	0.15446	13.4555	2.85864e-41	4.97904e-39
Sdc3	6041.52	3.40652	0.253248	13.4513	3.02396e-41	5.22119e-39
Actr2	3758.48	1.24439	0.0925568	13.4446	3.31082e-41	5.66722e-39
Prom1	1056.79	-2.5858	0.192937	-13.4023	5.85876e-41	9.94286e-39
Nfam1	360.665	2.86696	0.215397	13.3101	2.0215e-40	3.4016e-38
P2ry6	160.4	2.92169	0.219611	13.3039	2.19575e-40	3.66377e-38
Cd48	331.95	3.71492	0.282187	13.1648	1.39953e-39	2.31576e-37
Spi1	835.104	3.95389	0.300664	13.1506	1.6894e-39	2.7723e-37
Tyrobp	1052.96	3.174	0.241636	13.1355	2.06213e-39	3.3562e-37
Gpr65	282.975	3.71038	0.28262	13.1285	2.25954e-39	3.6476e-37
Rac2	1612.22	3.98777	0.303889	13.1224	2.44937e-39	3.92215e-37
Arpc5	2963.01	1.7756	0.135667	13.0879	3.86146e-39	6.13385e-37
Lilrb4a	512.428	4.27933	0.327691	13.059	5.64295e-39	8.89258e-37
Arhgdib	978.031	2.94672	0.226131	13.031	8.14927e-39	1.27411e-36
Ppfia4	97.4927	3.33623	0.256152	13.0244	8.88674e-39	1.37856e-36
Ptk2b	730.098	2.09201	0.160667	13.0208	9.31927e-39	1.43329e-36
Trpv2	176.261	2.9532	0.226815	13.0203	9.38397e-39	1.43329e-36
Asb2	887.038	5.40697	0.415547	13.0117	1.04995e-38	1.59144e-36
Rab32	660.474	2.67767	0.206052	12.9951	1.30448e-38	1.96225e-36
Tmem26	315.189	2.85082	0.219552	12.9847	1.49436e-38	2.23099e-36
Ly86	372.903	3.06616	0.23718	12.9276	3.14539e-38	4.6608e-36
Cmtm7	288.691	2.19097	0.169648	12.9148	3.71309e-38	5.46126e-36
Ctss	3624.5	3.91128	0.302964	12.91	3.9514e-38	5.76905e-36
Elf4	356.424	2.50307	0.194089	12.8965	4.70842e-38	6.82412e-36
Trpm2	1021.13	4.04484	0.314148	12.8756	6.17697e-38	8.88768e-36
Apobec3	465.325	2.13153	0.165594	12.872	6.46709e-38	9.23816e-36
Gna13	1238.62	1.39548	0.108494	12.8623	7.33831e-38	1.04078e-35
Arhgap30	791.279	3.33191	0.259845	12.8227	1.22428e-37	1.72407e-35
Arrb2	1055.32	2.46025	0.192885	12.755	2.92429e-37	4.08906e-35
Ptprc	1664.77	3.20071	0.251222	12.7405	3.5194e-37	4.8868e-35
Vwf	712.958	2.67821	0.210562	12.7193	4.61885e-37	6.36888e-35
Dmpk	1850.93	2.43454	0.192003	12.6797	7.66352e-37	1.04943e-34
Dok3	295.58	3.03249	0.239236	12.6758	8.05656e-37	1.09569e-34
H2-M3	197.188	2.7477	0.216941	12.6657	9.1609e-37	1.23741e-34
Dse	865.157	2.17634	0.172318	12.6298	1.44571e-36	1.93959e-34
Flot1	628.661	1.41132	0.111768	12.6273	1.4927e-36	1.9892e-34
Gas7	523.767	3.15354	0.250172	12.6055	1.96987e-36	2.60758e-34
C1qb	4634.44	3.50678	0.278226	12.6041	2.00426e-36	2.6218e-34
Cyp2b10	2545.7	-5.8708	0.465789	-12.604	2.00702e-36	2.6218e-34
Sirpb1b	120.436	6.39636	0.509082	12.5645	3.31007e-36	4.29574e-34
Il10ra	351.06	3.01685	0.241259	12.5046	7.04623e-36	9.08506e-34
Pla2g15	849.604	2.97933	0.23854	12.4899	8.47962e-36	1.08627e-33
Asah1	1783.88	1.69025	0.135387	12.4845	9.06565e-36	1.15389e-33
Cd244	211.881	4.88885	0.391773	12.4788	9.74656e-36	1.23266e-33
Hilpda	383.948	3.74497	0.300147	12.4771	9.95429e-36	1.25096e-33
Lilr4b	316.873	4.55668	0.366461	12.4343	1.70235e-35	2.1259e-33
Pirb	1051.77	4.24696	0.341635	12.4313	1.76756e-35	2.19354e-33
Il18bp	1304.22	3.37505	0.272858	12.3693	3.83307e-35	4.7273e-33
Pilrb2	112.797	3.01987	0.245107	12.3206	7.01507e-35	8.59823e-33
Tmc3	276.598	7.26624	0.590004	12.3156	7.46823e-35	9.0975e-33
Gm15675	610.488	2.45434	0.199544	12.2998	9.08298e-35	1.09971e-32
Atf3	261.783	4.72031	0.384178	12.2868	1.06691e-34	1.28391e-32
Ggta1	573.528	3.07571	0.250438	12.2813	1.14135e-34	1.36522e-32
March1	403.018	4.36693	0.356411	12.2525	1.62899e-34	1.93684e-32
Slamf9	110.259	4.27589	0.350043	12.2153	2.57434e-34	3.04262e-32
Adgre5	1418.65	2.06463	0.16904	12.2139	2.62172e-34	3.08029e-32
Casp1	203.35	3.32428	0.272386	12.2043	2.94783e-34	3.44306e-32
Pik3cd	732.005	3.424	0.280592	12.2028	3.00385e-34	3.48798e-32
Rgs1	732.003	6.51102	0.53375	12.1986	3.16107e-34	3.6492e-32
Ncf4	189.041	3.4853	0.286079	12.183	3.82879e-34	4.39448e-32
Psap	21335.5	1.68726	0.13874	12.1613	4.99814e-34	5.70363e-32
Apoa4	17626.5	5.59916	0.461022	12.1451	6.09146e-34	6.91154e-32
Rhog	837.879	2.33954	0.192708	12.1403	6.45802e-34	7.28582e-32
Itgal	1830.34	3.74758	0.309054	12.1259	7.69661e-34	8.63411e-32
Unc93b1	2058	2.62127	0.216196	12.1245	7.83613e-34	8.74124e-32
Vat1	1160.42	2.02981	0.167437	12.1229	7.99264e-34	8.86602e-32
Lcp1	2895.72	2.93386	0.242027	12.122	8.07381e-34	8.90631e-32
Elmo1	336.591	3.12854	0.258298	12.1121	9.10831e-34	9.99197e-32
Tlr1	433.512	4.48955	0.370756	12.1092	9.4439e-34	1.03032e-31
Pigr	4489.58	5.01184	0.414504	12.0912	1.17598e-33	1.27597e-31
Plac8	957.601	3.41331	0.282315	12.0904	1.18706e-33	1.28099e-31
Cxcl16	534.059	2.20781	0.182814	12.0768	1.40051e-33	1.50317e-31
Cd53	815.1	3.20975	0.265927	12.07	1.52059e-33	1.62246e-31
Pik3r5	429.135	5.08841	0.421588	12.0696	1.528e-33	1.62246e-31
Nckap1l	1292.38	3.49992	0.290562	12.0453	2.0527e-33	2.168e-31
Gpsm3	363.887	3.7315	0.309996	12.0373	2.26361e-33	2.3781e-31
Adgrg6	413.972	4.07189	0.340159	11.9705	5.0702e-33	5.29862e-31
Wipf1	570.982	1.77813	0.148718	11.9564	6.01181e-33	6.24976e-31
Irak3	280.614	5.5403	0.464428	11.9293	8.32698e-33	8.61148e-31
Raver2	368.937	5.06032	0.424557	11.9191	9.41691e-33	9.6882e-31
Oasl2	391.764	3.22544	0.270652	11.9173	9.61928e-33	9.84538e-31
Gpnmb	153.849	5.5428	0.465616	11.9042	1.12504e-32	1.14558e-30
Ptpn22	154.413	3.15901	0.265684	11.8901	1.33237e-32	1.34977e-30
Ccl6	747.749	3.56499	0.299968	11.8846	1.42372e-32	1.43499e-30
Ccdc148	212.817	3.67954	0.309662	11.8824	1.46068e-32	1.46481e-30
Fcrl5	152.072	8.47226	0.713501	11.8742	1.61159e-32	1.60802e-30
Ly9	308.145	3.87357	0.326631	11.8591	1.92926e-32	1.91537e-30
Vsir	775.397	3.43377	0.290132	11.8352	2.5679e-32	2.53673e-30
Ptpn6	1408.33	2.89581	0.244743	11.8321	2.66545e-32	2.62005e-30
Hk3	604.227	3.90652	0.330196	11.8309	2.70153e-32	2.64244e-30
Cndp2	1998.76	2.42443	0.205217	11.814	3.30526e-32	3.21712e-30
Ptprm	643.284	3.21402	0.272478	11.7955	4.11608e-32	3.98678e-30
Arpc2	3622.94	1.26999	0.107688	11.7933	4.22845e-32	4.07573e-30
Stk10	363.104	2.05369	0.174161	11.7919	4.29802e-32	4.12278e-30
Ms4a7	269.588	4.68821	0.39768	11.7889	4.45299e-32	4.2509e-30
Coro1b	2514.14	1.88146	0.159843	11.7707	5.52656e-32	5.2505e-30
Rasa4	511.884	4.14609	0.353024	11.7445	7.53581e-32	7.12529e-30
Ccl2	70.2711	4.02353	0.342853	11.7354	8.38951e-32	7.89489e-30
Pydc4	238.495	3.62914	0.309297	11.7335	8.58308e-32	8.03894e-30
Il1a	280.562	2.3445	0.200343	11.7024	1.23869e-31	1.15472e-29
Il3ra	172.735	2.46043	0.210295	11.6999	1.2761e-31	1.18403e-29
Zfp703	366.232	2.31183	0.197811	11.6871	1.48427e-31	1.37078e-29
C1qc	4688.98	3.3938	0.290743	11.6729	1.75412e-31	1.61249e-29
Pilra	485.502	4.04403	0.347275	11.645	2.43203e-31	2.22537e-29
Clec4a3	312.765	4.56056	0.391807	11.6398	2.58555e-31	2.35499e-29
Igsf6	523.984	4.19964	0.361221	11.6262	3.03195e-31	2.74897e-29
Nfkbia	1163.4	1.71664	0.148377	11.5694	5.88693e-31	5.31322e-29
Ap1s2	356.577	2.92641	0.253726	11.5338	8.91458e-31	8.00941e-29
Dock11	227.212	2.28849	0.198541	11.5265	9.70238e-31	8.67794e-29
Blvra	621.089	2.1598	0.187575	11.5143	1.11769e-30	9.95198e-29
Rab31	679.566	2.33743	0.203265	11.4994	1.32779e-30	1.17699e-28
Cdk14	363.758	2.92757	0.2548	11.4897	1.48675e-30	1.31204e-28
Rnasel	342.337	1.83946	0.160535	11.4583	2.13677e-30	1.87734e-28
Rasgrp1	302.702	3.05607	0.267056	11.4435	2.53339e-30	2.21599e-28
Serpinb6a	1442.28	2.55179	0.223143	11.4357	2.7745e-30	2.41625e-28
Neurl2	102.67	3.2139	0.281517	11.4164	3.46334e-30	3.00298e-28
Capzb	2733.19	1.65521	0.14515	11.4035	4.01763e-30	3.46844e-28
H2-Q7	3267.16	3.35162	0.294868	11.3665	6.13891e-30	5.2768e-28
Tbc1d9	365.131	3.4591	0.304378	11.3645	6.28279e-30	5.3772e-28
Samhd1	1746.34	2.74539	0.241825	11.3528	7.18104e-30	6.1196e-28
Coro1a	1118.83	2.99834	0.264156	11.3507	7.35997e-30	6.24528e-28
Naip5	226.927	2.75135	0.242876	11.3282	9.51147e-30	8.03659e-28
Dock10	1152.67	2.76755	0.244718	11.3092	1.18216e-29	9.94619e-28
Sh2d1b1	72.8645	6.26416	0.554029	11.3066	1.21781e-29	1.02029e-27
Snx5	2504.48	1.66277	0.147205	11.2956	1.37926e-29	1.15069e-27
Irf8	899.239	2.97502	0.263884	11.274	1.76471e-29	1.46611e-27
Alox12	126.088	2.55232	0.226416	11.2727	1.7905e-29	1.48134e-27
Slc16a3	358.575	4.09676	0.363581	11.2678	1.89225e-29	1.55902e-27
Anxa5	2875.88	2.02294	0.179558	11.2662	1.927e-29	1.5811e-27
P2rx7	282.716	3.74353	0.333665	11.2194	3.27407e-29	2.67531e-27
Treml4	457.425	4.05435	0.361475	11.2161	3.3982e-29	2.76536e-27
Slfn4	97.3623	3.69389	0.330272	11.1844	4.86231e-29	3.94065e-27
Parvg	247.175	2.97017	0.265684	11.1794	5.14609e-29	4.15369e-27
Gbp4	606.33	3.53958	0.317017	11.1653	6.03092e-29	4.84818e-27
Cybb	1658.92	3.58499	0.321136	11.1634	6.15589e-29	4.92868e-27
Colgalt1	2327.38	1.34247	0.120366	11.1533	6.90242e-29	5.50419e-27
Prkcb	460.6	3.56353	0.320633	11.1141	1.07184e-28	8.51301e-27
Plekhm1	671.97	2.33448	0.210189	11.1066	1.16531e-28	9.21848e-27
Syk	1395.73	3.24182	0.291907	11.1057	1.17743e-28	9.27736e-27
Lyz2	2486.86	2.64711	0.238556	11.0964	1.30586e-28	1.02487e-26
Clec4f	1730.81	-4.13625	0.373117	-11.0857	1.47269e-28	1.14896e-26
Tnfaip8l2	154.092	3.32812	0.300224	11.0855	1.47555e-28	1.14896e-26
Pde1b	263.861	3.3549	0.302872	11.077	1.62264e-28	1.25856e-26
Fgd3	190.622	2.71818	0.24544	11.0747	1.66391e-28	1.28555e-26
BC005537	4130.25	1.24407	0.112533	11.0552	2.0698e-28	1.59294e-26
Tnfaip3	389.843	2.55359	0.231251	11.0425	2.38253e-28	1.82655e-26
H2-D1	17507.8	2.56379	0.232232	11.0398	2.4565e-28	1.87601e-26
Kcnk6	285.96	2.13351	0.193781	11.0099	3.42323e-28	2.60427e-26
Tnip1	486.373	2.23985	0.203497	11.0068	3.54334e-28	2.68537e-26
Grn	5652.51	2.07371	0.188624	10.9939	4.09e-28	3.08788e-26
Acod1	103.885	7.91327	0.720096	10.9892	4.30765e-28	3.23988e-26
Rap2b	372.489	2.40187	0.219344	10.9503	6.62492e-28	4.96394e-26
Nlrp1b	77.6009	3.8543	0.352131	10.9456	6.97185e-28	5.20425e-26
Slc11a1	1109.68	4.32446	0.395331	10.9388	7.51777e-28	5.59075e-26
Mnda	236.018	4.08573	0.374216	10.9181	9.44433e-28	6.99726e-26
A630001G21Rik	145.385	2.76483	0.253504	10.9064	1.0739e-27	7.92688e-26
Tlr13	254.856	4.02656	0.369743	10.8902	1.28414e-27	9.44365e-26
Irf5	473.463	2.84063	0.260858	10.8896	1.29262e-27	9.47096e-26
Klra2	161.22	3.44302	0.316578	10.8757	1.50432e-27	1.09816e-25
Serpina3f	607.046	4.27053	0.39273	10.874	1.53411e-27	1.1158e-25
Rims3	234.733	3.4489	0.317194	10.8732	1.54709e-27	1.12113e-25
Tmcc3	693.424	2.09623	0.193429	10.8372	2.29307e-27	1.65568e-25
Gp1bb	71.6543	4.43832	0.410835	10.8032	3.32471e-27	2.39187e-25
Evl	908.7	3.19563	0.296	10.796	3.59363e-27	2.576e-25
Cd300lf	372.64	4.17171	0.386816	10.7848	4.06327e-27	2.90217e-25
Clec12a	463.423	3.72081	0.345201	10.7787	4.34135e-27	3.08967e-25
AI662270	307.641	2.90227	0.269367	10.7744	4.54727e-27	3.22466e-25
Map3k8	219.275	2.95501	0.274468	10.7663	4.96508e-27	3.50842e-25
Fpr1	358.516	3.99353	0.370957	10.7655	5.01066e-27	3.51561e-25
Ggnbp1	427.003	-1.5357	0.142648	-10.7657	4.99982e-27	3.51561e-25
Icam1	976.192	2.30437	0.214115	10.7623	5.18611e-27	3.6259e-25
Clec1b	641.217	3.15132	0.293343	10.7428	6.40674e-27	4.46359e-25
Rps6ka4	388.863	1.79949	0.16752	10.742	6.46442e-27	4.48802e-25
Igf2	40578	-5.26165	0.489943	-10.7393	6.65517e-27	4.60436e-25
Stk17b	1067.23	2.82371	0.263046	10.7346	6.99944e-27	4.82573e-25
Zfp811	126.445	5.85149	0.54515	10.7337	7.06918e-27	4.85695e-25
Csf2ra	280.965	2.03202	0.189488	10.7237	7.87879e-27	5.39452e-25
Cd300ld	525.606	3.27042	0.306084	10.6847	1.20026e-26	8.18203e-25
Oas1a	245.27	3.56998	0.334128	10.6845	1.20324e-26	8.18203e-25
C3ar1	244.509	2.89508	0.271141	10.6774	1.29867e-26	8.7709e-25
Cfp	3156.74	3.39187	0.317664	10.6775	1.29671e-26	8.7709e-25
Lpcat2	270.268	2.57512	0.241254	10.6739	1.34863e-26	9.07739e-25
Rgs19	200.526	2.58843	0.242662	10.6668	1.45537e-26	9.76276e-25
Sirpb1a	245.398	7.2801	0.682881	10.6608	1.55174e-26	1.03742e-24
Dram1	297.697	3.90848	0.366934	10.6517	1.71187e-26	1.14064e-24
Snx20	181.083	3.10564	0.291693	10.6469	1.80174e-26	1.1965e-24
Adpgk	665.376	1.8057	0.169715	10.6396	1.94919e-26	1.2901e-24
Mefv	98.7395	5.68685	0.537073	10.5886	3.36558e-26	2.22016e-24
Nfkb1	1118	1.20425	0.113775	10.5844	3.51902e-26	2.3137e-24
C1qa	2961.69	2.78645	0.26331	10.5824	3.59612e-26	2.35659e-24
Rap1gds1	892.388	1.3752	0.130002	10.5783	3.75617e-26	2.45337e-24
Emilin2	468.341	5.00846	0.473706	10.5729	3.97855e-26	2.5901e-24
Vim	3100.18	2.67109	0.25271	10.5698	4.11488e-26	2.6701e-24
Ear2	271.131	3.2251	0.305954	10.5411	5.58227e-26	3.61047e-24
B430306N03Rik	317.508	3.45261	0.327713	10.5355	5.92858e-26	3.82201e-24
Kcna2	806.072	4.55488	0.432901	10.5218	6.85774e-26	4.40671e-24
Arpc4	1530.08	1.54382	0.146736	10.5211	6.90753e-26	4.42439e-24
Pecam1	1736.37	1.64391	0.156311	10.5169	7.21956e-26	4.60938e-24
Basp1	790.471	3.44078	0.3274	10.5094	7.81791e-26	4.9754e-24
Gp9	59.4011	3.44487	0.327871	10.5068	8.03903e-26	5.09977e-24
Btk	229.578	3.18063	0.304099	10.4592	1.32975e-25	8.40877e-24
Gngt2	337.001	2.81085	0.270556	10.3892	2.77811e-25	1.75118e-23
Lgmn	6861.67	2.69208	0.259316	10.3815	3.01131e-25	1.89217e-23
Igf2os	124.956	-6.28239	0.605795	-10.3705	3.37799e-25	2.11588e-23
Nipa2	946.114	1.36763	0.132108	10.3524	4.08221e-25	2.54894e-23
Bahd1	565.541	1.43518	0.13875	10.3436	4.47234e-25	2.78379e-23
Hfe	1199.33	1.74438	0.168979	10.323	5.54546e-25	3.44096e-23
Sdcbp	3513.16	1.75625	0.170622	10.2932	7.56099e-25	4.67698e-23
Tcirg1	1653.47	1.5056	0.146418	10.2829	8.41357e-25	5.18819e-23
Epb41l3	415.393	2.66374	0.259068	10.282	8.49369e-25	5.22138e-23
Pld3	363.807	-2.93424	0.2855	-10.2775	8.89641e-25	5.45207e-23
Fam129a	675.457	1.7259	0.168113	10.2663	9.99744e-25	6.10797e-23
Csf2rb	1065.9	3.77565	0.36798	10.2605	1.06186e-24	6.46756e-23
Fxyd5	227.337	2.55706	0.249272	10.2581	1.08817e-24	6.60757e-23
Pcca	1865.93	-1.33641	0.130566	-10.2355	1.3754e-24	8.32621e-23
Nfkb2	415.342	1.37484	0.134626	10.2123	1.74727e-24	1.05452e-22
Trex1	168.337	2.12755	0.20848	10.2051	1.88214e-24	1.13248e-22
Tmem184a	305.049	-1.39515	0.136838	-10.1956	2.07404e-24	1.24417e-22
Fyn	755.328	2.1416	0.210606	10.1687	2.73403e-24	1.63514e-22
Ptprj	1983.91	1.79569	0.176625	10.1667	2.79245e-24	1.66507e-22
Batf3	165.139	3.80346	0.374479	10.1567	3.09421e-24	1.83948e-22
Gp5	62.9262	3.37885	0.333914	10.1189	4.55344e-24	2.6989e-22
Lair1	437.348	3.9753	0.392941	10.1168	4.65437e-24	2.75051e-22
Rassf5	280.833	2.31385	0.22901	10.1037	5.32014e-24	3.13462e-22
Zbtb4	961.529	1.77589	0.175955	10.0929	5.94165e-24	3.49045e-22
Milr1	87.2665	2.85613	0.283667	10.0686	7.6059e-24	4.45495e-22
Itgam	675.756	4.72215	0.470672	10.0328	1.09376e-23	6.38755e-22
Tbxas1	365.708	2.67346	0.266896	10.0168	1.28539e-23	7.48468e-22
Pfn1	5195.76	1.50524	0.150276	10.0165	1.29011e-23	7.4902e-22
Ctsc	3112	2.80093	0.279778	10.0113	1.36022e-23	7.8742e-22
Pdcd1lg2	72.7653	7.72175	0.771952	10.0029	1.48019e-23	8.54377e-22
Ncf1	646.021	3.22663	0.322695	9.999	1.53936e-23	8.85958e-22
Rras	559.955	1.65603	0.165684	9.99509	1.60137e-23	9.18985e-22
Eif4e3	330.516	2.70641	0.27086	9.99192	1.65349e-23	9.46157e-22
Cdc42se2	658.865	1.31244	0.131436	9.98538	1.76627e-23	1.00779e-21
Cap1	2870.13	1.62923	0.16324	9.98056	1.85418e-23	1.05492e-21
Cd2ap	2476.27	1.81772	0.182133	9.9802	1.861e-23	1.05577e-21
Cotl1	1848.43	2.58262	0.259067	9.96895	2.08419e-23	1.17902e-21
Tubb1	76.0204	3.91727	0.393044	9.96648	2.1366e-23	1.20524e-21
Cd68	600.13	2.66225	0.267306	9.95957	2.29049e-23	1.28838e-21
Gnai2	3888.64	1.61258	0.161979	9.95551	2.38588e-23	1.33825e-21
Mob3a	240.702	1.91776	0.19339	9.91651	3.52886e-23	1.97377e-21
Tmem173	143.468	1.81785	0.183489	9.90715	3.87525e-23	2.16143e-21
Ctsd	9237.23	1.62818	0.164706	9.8854	4.81671e-23	2.67901e-21
Mvp	1327.41	1.79153	0.181759	9.85661	6.41776e-23	3.55952e-21
Procr	130.374	3.46923	0.352193	9.85036	6.83011e-23	3.77768e-21
H2-Q4	3069.26	2.15611	0.218937	9.84808	6.98641e-23	3.8534e-21
Kctd12	2234.27	2.24437	0.227928	9.84683	7.07373e-23	3.89075e-21
Ifi27l2a	354.097	3.92461	0.399407	9.82609	8.69252e-23	4.76792e-21
Nrros	583.715	2.33935	0.238256	9.81864	9.36e-23	5.11989e-21
Ppbp	337.144	3.4359	0.350024	9.81617	9.59145e-23	5.23208e-21
Mafb	1779.5	2.5586	0.260783	9.81123	1.00738e-22	5.48014e-21
Fes	526.524	2.42905	0.247657	9.80813	1.03876e-22	5.63541e-21
Ncf2	614.393	3.2854	0.335004	9.80707	1.04976e-22	5.67955e-21
Ugt2a3	830.825	-3.89146	0.396965	-9.80305	1.0924e-22	5.89423e-21
Cd74	7214.09	4.63786	0.473361	9.79773	1.15146e-22	6.19602e-21
Plod1	1980.24	1.80416	0.18444	9.78187	1.34704e-22	7.22885e-21
Hmox1	3442.44	3.45955	0.353758	9.77941	1.38008e-22	7.38621e-21
Fyb	1294.86	1.8222	0.186518	9.76956	1.52105e-22	8.09707e-21
A2m	514.884	4.45303	0.456364	9.75762	1.71121e-22	9.08496e-21
Adamdec1	368.932	3.89034	0.400206	9.72084	2.45739e-22	1.30117e-20
Irf7	1204.04	3.84068	0.39564	9.7075	2.80128e-22	1.47931e-20
Crlf2	323.503	2.39833	0.247241	9.70037	3.0042e-22	1.58227e-20
Gm5431	88.3042	3.39828	0.350435	9.69733	3.09478e-22	1.62566e-20
Relt	118.888	3.23453	0.333733	9.69199	3.26125e-22	1.70859e-20
Arhgap4	616.211	2.59693	0.268111	9.68603	3.45697e-22	1.80636e-20
6430548M08Rik	386.544	2.35149	0.243426	9.65998	4.45968e-22	2.32419e-20
Rnf19b	740.603	1.67649	0.173671	9.65326	4.76177e-22	2.47512e-20
Myo1g	356.373	2.81093	0.291376	9.64709	5.05699e-22	2.62171e-20
Impdh1	700.83	3.32328	0.345713	9.61285	7.05685e-22	3.64898e-20
Ntpcr	285.55	1.56876	0.163266	9.60863	7.3519e-22	3.79167e-20
Gmip	426.811	2.36179	0.246213	9.59248	8.59929e-22	4.42351e-20
Nlrc5	821.857	2.66196	0.277567	9.59034	8.77925e-22	4.50441e-20
Adrbk1	1746.3	1.92666	0.201104	9.58041	9.66593e-22	4.93791e-20
E230029C05Rik	82.5141	2.8387	0.296305	9.58033	9.67388e-22	4.93791e-20
F630028O10Rik	144.643	2.80884	0.29321	9.57961	9.74074e-22	4.95929e-20
Rab3il1	330.432	1.75042	0.182889	9.5709	1.05979e-21	5.38191e-20
Bmp2k	511.705	1.55315	0.162316	9.56867	1.08286e-21	5.485e-20
Slpi	178.635	4.39652	0.459608	9.5658	1.11334e-21	5.62508e-20
Gpi1	7814.45	1.85689	0.194406	9.55165	1.27647e-21	6.43287e-20
Ust	144.337	2.87285	0.300809	9.55039	1.29204e-21	6.49488e-20
Tnf	44.0379	5.31308	0.55635	9.54989	1.29834e-21	6.51006e-20
Pgd	1349.31	1.25313	0.131381	9.53817	1.45372e-21	7.27081e-20
Inpp5d	746.71	2.778	0.291355	9.53475	1.50254e-21	7.49607e-20
Csk	1343.25	1.03997	0.109167	9.52648	1.62706e-21	8.09699e-20
Hsd3b1	876.083	-4.42204	0.46447	-9.5206	1.72187e-21	8.54736e-20
Ptpn18	205.672	2.19774	0.230969	9.51532	1.81151e-21	8.96989e-20
Cyp2e1	64634.7	-4.08163	0.429645	-9.50001	2.09879e-21	1.03665e-19
Capza2	2676.06	1.44982	0.152649	9.49771	2.14564e-21	1.05717e-19
Cd200r4	79.7491	4.47175	0.471757	9.47891	2.56952e-21	1.26288e-19
Tmem63a	411.875	2.04683	0.215989	9.47657	2.62769e-21	1.28828e-19
Bin2	441.774	3.80892	0.402249	9.46906	2.82374e-21	1.38099e-19
mt-Nd3	14170.3	-1.56107	0.165047	-9.45834	3.12874e-21	1.52639e-19
Cd55	1031.28	2.59023	0.273992	9.45369	3.27078e-21	1.59178e-19
Mndal	648.019	1.97325	0.20886	9.44768	3.46413e-21	1.68176e-19
Scn8a	99.1251	4.61073	0.488116	9.44598	3.5211e-21	1.70524e-19
Gm15899	190.36	1.87791	0.198865	9.44316	3.61709e-21	1.74747e-19
Lgals3	775.801	3.34295	0.354323	9.43474	3.91965e-21	1.88904e-19
Adgre4	617.936	3.0671	0.325204	9.43133	4.04934e-21	1.94682e-19
Mtr	311.753	1.78261	0.189283	9.41768	4.61159e-21	2.21178e-19
H2-Ab1	1150.25	3.62791	0.385379	9.41388	4.78163e-21	2.28781e-19
Cd200r1	169.753	3.18552	0.338641	9.40676	5.11671e-21	2.44225e-19
Gbp8	631.284	3.88711	0.413889	9.39166	5.90597e-21	2.80839e-19
Il10rb	569.969	1.67973	0.178856	9.39155	5.9121e-21	2.80839e-19
Ppm1n	78.7049	7.77569	0.828156	9.38917	6.04767e-21	2.86593e-19
Naip2	334.987	2.48111	0.265308	9.35182	8.61514e-21	4.07291e-19
Scn4b	134.867	-4.48453	0.479595	-9.35067	8.70909e-21	4.10754e-19
St8sia3	103.797	4.07855	0.436884	9.33556	1.00461e-20	4.72691e-19
Tifab	194.317	2.86088	0.30665	9.32946	1.06414e-20	4.99518e-19
Treml2	80.454	2.71181	0.290798	9.32541	1.10552e-20	5.17719e-19
Cd84	554.564	2.83433	0.304081	9.32098	1.15269e-20	5.38536e-19
Tgtp2	1355.75	4.91124	0.52703	9.31871	1.17766e-20	5.48912e-19
Calhm2	117.987	2.79388	0.300041	9.31166	1.25847e-20	5.85202e-19
Jak3	638.495	1.58077	0.16989	9.3047	1.34375e-20	6.23401e-19
Rps6kc1	406.828	1.22103	0.131311	9.29876	1.42088e-20	6.57645e-19
Tlr4	204.632	2.58591	0.278556	9.28327	1.64348e-20	7.58904e-19
Tmem86a	901.285	1.59222	0.171543	9.28179	1.6666e-20	7.67794e-19
Pkib	125.79	2.74422	0.295687	9.28084	1.68147e-20	7.72851e-19
Prune2	102.928	2.87025	0.309348	9.27838	1.72072e-20	7.89069e-19
Man1c1	342.972	1.89124	0.204068	9.26769	1.90214e-20	8.7025e-19
Tm6sf1	350.103	2.32198	0.250697	9.26207	2.0051e-20	9.15246e-19
Was	184.962	2.61727	0.282916	9.25106	2.22275e-20	1.01227e-18
Sema6b	275.347	2.29407	0.248475	9.2326	2.64137e-20	1.20016e-18
Cd38	1164.07	2.28321	0.247531	9.22394	2.86371e-20	1.29821e-18
Plxnb3	38.1945	3.8612	0.419312	9.20842	3.3095e-20	1.49689e-18
Sp100	656.406	2.02921	0.220521	9.20189	3.51714e-20	1.58719e-18
Znfx1	1202.98	1.90139	0.206687	9.19937	3.60048e-20	1.62111e-18
Abi3bp	125.742	-3.00041	0.32645	-9.19102	3.89145e-20	1.74816e-18
Cd47	2947.23	1.29129	0.140826	9.16945	4.75441e-20	2.13101e-18
Tspan4	1178.51	1.29014	0.141219	9.13576	6.49486e-20	2.90455e-18
Ms4a6d	315.578	3.98159	0.436188	9.12814	6.96849e-20	3.10936e-18
Clic1	1146.96	1.94746	0.213361	9.12754	7.00724e-20	3.11964e-18
Hpgds	249.484	3.65162	0.400549	9.11652	7.75742e-20	3.44589e-18
Ctla2a	347.423	1.80239	0.198085	9.09907	9.11059e-20	4.02895e-18
Ucp2	3018.36	1.89155	0.208151	9.08743	1.01412e-19	4.47474e-18
Bcl2a1a	84.6019	5.90718	0.650568	9.08004	1.0854e-19	4.77863e-18
Grk6	717.415	1.21803	0.134232	9.07412	1.14601e-19	5.03433e-18
Zfp90	169.262	1.71036	0.188942	9.05232	1.39968e-19	6.1351e-18
Adrb1	111.973	3.47808	0.384701	9.04097	1.55285e-19	6.7915e-18
Aif1	688.242	3.93886	0.43615	9.03097	1.70157e-19	7.42559e-18
Abr	839.241	2.9338	0.325007	9.02687	1.76647e-19	7.69191e-18
Pstpip1	104.997	3.50542	0.388507	9.02279	1.83351e-19	7.96633e-18
Fam78a	191.711	2.97805	0.330458	9.01189	2.02531e-19	8.78048e-18
Il1b	358.374	5.20888	0.578452	9.00488	2.15909e-19	9.34005e-18
Gapdh	11545.4	1.40947	0.156541	9.00383	2.17978e-19	9.4057e-18
Tle4	366.829	1.78472	0.198222	9.00363	2.18374e-19	9.4057e-18
2610528J11Rik	230.006	-2.04391	0.227128	-8.99893	2.27935e-19	9.79626e-18
Arhgdia	3020.38	1.33112	0.148041	8.99155	2.4376e-19	1.04538e-17
Magix	253.843	-2.16981	0.241367	-8.98968	2.47958e-19	1.06109e-17
Aoah	393.893	3.33734	0.37136	8.9868	2.54522e-19	1.08684e-17
Plagl2	352.096	1.43425	0.159875	8.97109	2.93583e-19	1.24826e-17
Abhd12	865.427	1.36663	0.152792	8.94437	3.74062e-19	1.58705e-17
Tbc1d22a	538.934	1.23713	0.138367	8.94094	3.85879e-19	1.63369e-17
Trim30a	577.696	2.14094	0.23972	8.931	4.22178e-19	1.78357e-17
Coro7	859.063	1.57191	0.176037	8.92942	4.2825e-19	1.80538e-17
Gzmb	232.875	3.60171	0.403752	8.92059	4.63802e-19	1.95111e-17
Max	763.064	1.06388	0.119564	8.898	5.68626e-19	2.38703e-17
Cd300ld3	160.976	5.2514	0.591366	8.88011	6.67964e-19	2.79812e-17
Pycard	297.292	3.15082	0.354927	8.87738	6.84521e-19	2.86144e-17
Traf3ip3	129.366	2.73145	0.307789	8.87443	7.0295e-19	2.9323e-17
Snx10	1080.31	2.388	0.269371	8.86511	7.6429e-19	3.1815e-17
Myo1f	291.986	3.02426	0.341333	8.86015	7.99033e-19	3.31916e-17
G6pdx	367.962	2.12604	0.240055	8.85648	8.25796e-19	3.42317e-17
Pira2	378.171	3.29385	0.372529	8.84184	9.41534e-19	3.89481e-17
Tpd52	930.539	1.95814	0.221684	8.83304	1.01867e-18	4.20513e-17
Larp1b	1794.79	-1.08767	0.123325	-8.81955	1.14918e-18	4.73407e-17
Ifi204	726.346	3.15944	0.358419	8.81493	1.19758e-18	4.92321e-17
Adgrg3	282.252	1.38274	0.156992	8.8077	1.27737e-18	5.24039e-17
H2-T10	137.815	2.76985	0.314514	8.80675	1.28824e-18	5.27407e-17
Mertk	1237.64	1.86497	0.212196	8.78891	1.51016e-18	6.1699e-17
Gm8995	400.34	2.56183	0.291626	8.78464	1.56862e-18	6.3956e-17
Smox	339.598	2.21638	0.252492	8.77802	1.66383e-18	6.75602e-17
Hpcal1	498.277	1.84654	0.210493	8.77244	1.74838e-18	7.08486e-17
Pik3cg	208.442	2.70688	0.308747	8.7673	1.82995e-18	7.40031e-17
Batf2	52.2196	3.49782	0.399103	8.76422	1.88067e-18	7.58997e-17
Ifit2	412.692	2.43376	0.278468	8.7398	2.33529e-18	9.40559e-17
Ptpn12	966.902	1.24259	0.142368	8.72801	2.59189e-18	1.04179e-16
Ccdc71l	299.713	1.55228	0.177888	8.72615	2.63491e-18	1.05695e-16
Pf4	224.14	2.87345	0.329352	8.72456	2.67214e-18	1.06972e-16
Tbc1d13	832.236	1.33463	0.153056	8.71992	2.78401e-18	1.11226e-16
Gm15987	45.5522	5.37366	0.616482	8.71665	2.86559e-18	1.14255e-16
Maf	2865.24	1.19769	0.137484	8.71143	3.00055e-18	1.19397e-16
Sowahc	391.716	1.7401	0.199807	8.70891	3.068e-18	1.21836e-16
Abi3	298.257	2.17457	0.249973	8.69924	3.34105e-18	1.32415e-16
Tff3	492.907	6.39458	0.735354	8.69592	3.44038e-18	1.3608e-16
Celf2	562.88	1.77506	0.204406	8.684	3.82092e-18	1.50532e-16
Nop9	509.088	1.14686	0.132063	8.68413	3.81663e-18	1.50532e-16
Ccdc109b	31.3249	5.20648	0.600237	8.67404	4.17046e-18	1.63977e-16
Gm4070	1027.04	3.81741	0.440518	8.66572	4.48688e-18	1.7607e-16
Il2rg	280.926	2.44165	0.281822	8.66378	4.56364e-18	1.78729e-16
Mif	3272.46	1.49139	0.172171	8.66224	4.62603e-18	1.80816e-16
Gltp	327.524	2.12399	0.245779	8.64186	5.53059e-18	2.15747e-16
Keg1	671.701	-3.78634	0.438261	-8.63947	5.64768e-18	2.19883e-16
P2rx4	1542.58	1.73205	0.200577	8.6353	5.85706e-18	2.27589e-16
Cd207	136.747	4.32399	0.501584	8.62067	6.65634e-18	2.58141e-16
Lyl1	109.413	2.28265	0.265564	8.59548	8.29202e-18	3.20948e-16
H2-K1	23035.6	2.30184	0.268087	8.58617	8.99172e-18	3.47353e-16
H2-Eb1	1266.77	3.78297	0.440997	8.57821	9.63603e-18	3.7152e-16
Trim10	79.3497	4.01268	0.468161	8.57115	1.02457e-17	3.94262e-16
Lfng	353.847	2.52704	0.295632	8.54791	1.25336e-17	4.81368e-16
Chmp4b	1699.89	1.1939	0.139691	8.54673	1.2662e-17	4.85361e-16
Sult2a1	14630.5	-2.00393	0.234625	-8.54097	1.33103e-17	5.09228e-16
Casp4	133.842	2.54535	0.298174	8.53644	1.38425e-17	5.28569e-16
Alox5ap	227.093	3.16479	0.370808	8.53485	1.40337e-17	5.34841e-16
Treml1	38.482	3.60244	0.422676	8.52292	1.55579e-17	5.91798e-16
Fam219a	290.627	1.5847	0.186008	8.51952	1.60212e-17	6.08253e-16
Oas2	331.739	2.85995	0.336236	8.50577	1.80395e-17	6.83572e-16
Ikbke	1073.93	2.44218	0.28757	8.49248	2.02276e-17	7.63571e-16
Gzma	284.294	4.0243	0.474205	8.4864	2.1313e-17	8.03017e-16
Tlr8	178.243	4.27175	0.503585	8.48269	2.20051e-17	8.27527e-16
Gbp2b	184.502	6.17746	0.728529	8.47937	2.26424e-17	8.49883e-16
St6galnac4	170.091	3.18656	0.375973	8.47548	2.34111e-17	8.77078e-16
Fmo3	467.909	-6.47488	0.764276	-8.47191	2.41393e-17	9.02655e-16
Ssh3	357.457	1.49634	0.176641	8.47109	2.43113e-17	9.07377e-16
Pvt1	88.6256	2.78023	0.328634	8.45994	2.67507e-17	9.95215e-16
Twf2	214.22	2.14917	0.254043	8.45988	2.67649e-17	9.95215e-16
Oas3	127.995	3.62154	0.428608	8.44954	2.9246e-17	1.08544e-15
Man2b1	4582.66	1.148	0.136111	8.43427	3.33274e-17	1.23461e-15
Gm6377	120.677	2.90389	0.345102	8.41461	3.94206e-17	1.45761e-15
Rasa3	625.49	1.36997	0.162819	8.4141	3.95911e-17	1.46119e-15
Fam26f	128.607	3.97553	0.474262	8.38256	5.17888e-17	1.90783e-15
Akna	267.715	2.12204	0.254322	8.34391	7.18719e-17	2.64275e-15
Sipa1	626.62	1.18509	0.142171	8.33564	7.70779e-17	2.82895e-15
Csf2rb2	403.778	3.85224	0.462403	8.33092	8.02189e-17	2.93879e-15
Slc28a2	139.13	2.99108	0.359123	8.32884	8.16378e-17	2.98137e-15
Tmem71	106.272	2.57085	0.308671	8.32878	8.16813e-17	2.98137e-15
Clec2g	109.044	10.3198	1.24037	8.31994	8.80112e-17	3.20652e-15
Ccr2	149.452	2.93113	0.352322	8.31948	8.83532e-17	3.21308e-15
Gstp1	4942.62	1.58907	0.191101	8.31537	9.14686e-17	3.32029e-15
Avpr1a	763.527	-3.35823	0.404202	-8.3083	9.70866e-17	3.51779e-15
Rian	242.946	-1.41991	0.171013	-8.30294	1.01567e-16	3.67343e-15
Ehd1	2145.01	2.22851	0.268468	8.30083	1.03388e-16	3.73251e-15
H2-Aa	1858.06	3.86768	0.466831	8.28497	1.18142e-16	4.2574e-15
Acer2	1021.05	1.05755	0.127806	8.27471	1.28767e-16	4.63133e-15
Fmo2	1584	-2.0413	0.246698	-8.27451	1.28985e-16	4.63133e-15
Kcnab2	147.292	3.20218	0.387007	8.27422	1.29304e-16	4.6344e-15
Gbp2	1061.6	3.8842	0.469715	8.26927	1.34783e-16	4.82209e-15
Gm10359	9769.03	1.2454	0.150775	8.25993	1.45753e-16	5.20516e-15
Gm12671	9768.96	1.24537	0.150778	8.2596	1.46155e-16	5.21017e-15
Pdlim4	109.054	2.84018	0.34406	8.25491	1.52013e-16	5.40925e-15
Lrrc8c	484.784	1.74657	0.211721	8.24941	1.59184e-16	5.65431e-15
Adap1	174.273	2.85955	0.346945	8.2421	1.69221e-16	6.00008e-15
Rapgef2	1146.79	2.31008	0.280521	8.23496	1.79614e-16	6.35726e-15
AI607873	493.814	3.2326	0.392565	8.23456	1.80213e-16	6.36709e-15
Oas1g	115.353	3.32118	0.403566	8.22957	1.87888e-16	6.62649e-15
Clec2h	162.066	-4.55663	0.554517	-8.2173	2.0814e-16	7.32772e-15
Adm	152.389	2.70488	0.329905	8.19896	2.42474e-16	8.52134e-15
Ostf1	1449.66	1.83704	0.224488	8.18325	2.7629e-16	9.69259e-15
Dok1	147.2	2.15725	0.263648	8.18232	2.78439e-16	9.75076e-15
Vac14	533.567	1.0887	0.133309	8.1667	3.16927e-16	1.10791e-14
Camk2d	613.264	2.19427	0.269016	8.15667	3.44382e-16	1.20177e-14
Pip4k2a	814.507	3.09913	0.380058	8.15434	3.51081e-16	1.22299e-14
Fgf23	143.556	6.22902	0.764087	8.15224	3.57233e-16	1.24225e-14
Mgat5	496.506	1.48182	0.181811	8.15032	3.62955e-16	1.25993e-14
Fos	405.559	5.51937	0.677235	8.14986	3.64355e-16	1.26259e-14
Isg20	161.805	2.83793	0.348529	8.14258	3.86929e-16	1.33848e-14
Mesdc1	583.02	1.66177	0.204481	8.1268	4.4079e-16	1.52214e-14
Orm1	1013.55	7.87769	0.970321	8.11864	4.71438e-16	1.62515e-14
F13a1	78.33	2.97138	0.366035	8.11775	4.74917e-16	1.63431e-14
2310043P16Rik	41.9432	3.31532	0.408705	8.11176	4.98897e-16	1.71386e-14
Gbp5	245.654	3.80622	0.469751	8.10263	5.37845e-16	1.84128e-14
Kcnn4	46.2566	3.10197	0.382828	8.10277	5.37201e-16	1.84128e-14
Cyp2c70	8427.24	-2.64644	0.326874	-8.09621	5.66981e-16	1.93769e-14
Slc2a6	43.8587	4.08725	0.505079	8.09231	5.8545e-16	1.99737e-14
Arsa	359.883	1.92072	0.237924	8.07281	6.86983e-16	2.33975e-14
Tlr7	197.282	3.2048	0.397899	8.05429	7.99401e-16	2.71334e-14
Zbed4-ps1	456.377	-4.61412	0.572877	-8.05429	7.99408e-16	2.71334e-14
Il12rb1	30.5152	4.28619	0.532665	8.04668	8.50711e-16	2.88254e-14
Id2	2097.91	1.0519	0.131133	8.02167	1.04318e-15	3.52867e-14
Klf6	817.792	2.03391	0.253601	8.02012	1.05646e-15	3.56752e-14
Def6	61.9775	2.46705	0.307912	8.0122	1.12674e-15	3.7984e-14
Tnfrsf11a	117.543	2.628	0.328022	8.01165	1.1318e-15	3.80899e-14
Mob1a	1842.22	1.03356	0.129102	8.00575	1.18743e-15	3.98945e-14
Mcl1	4346.41	1.35599	0.170344	7.96029	1.71639e-15	5.75686e-14
4732465J04Rik	215.271	-2.22608	0.279662	-7.95992	1.72157e-15	5.76451e-14
Tln1	5332.97	1.81918	0.228705	7.95427	1.80184e-15	6.02311e-14
Ifi27l2b	205.101	2.87433	0.361433	7.95258	1.82666e-15	6.09584e-14
Rcc1	398.696	1.46194	0.184059	7.94274	1.97768e-15	6.58872e-14
Cd14	765.636	4.74482	0.597663	7.93895	2.03892e-15	6.78138e-14
Ubtd1	235.805	1.24922	0.157405	7.93636	2.08203e-15	6.91318e-14
Myo9b	1144.27	1.09645	0.138231	7.93199	2.15662e-15	7.14889e-14
Lpxn	118.032	2.77831	0.350549	7.9256	2.27055e-15	7.51402e-14
Sp140	258.452	2.89444	0.365423	7.92079	2.36013e-15	7.79747e-14
Tmem51	400.259	2.44201	0.309237	7.89688	2.8598e-15	9.4326e-14
Cdkn1c	1422.87	-3.48289	0.441931	-7.88107	3.24593e-15	1.06884e-13
Tpcn2	265.738	2.0638	0.262092	7.87434	3.42542e-15	1.12608e-13
Ctsz	4548.09	1.47961	0.188053	7.86808	3.6012e-15	1.18191e-13
Vcam1	3526.49	2.36755	0.300928	7.8675	3.61809e-15	1.18549e-13
Nlrc4	80.6156	2.69215	0.342409	7.86236	3.76954e-15	1.23308e-13
Nod1	636.396	2.15056	0.273666	7.85833	3.89277e-15	1.2713e-13
Meg3	640.131	-1.69485	0.215817	-7.8532	4.05551e-15	1.32227e-13
Cd52	401.439	2.80149	0.356747	7.85287	4.06627e-15	1.3236e-13
Gbp9	861.349	2.84698	0.362654	7.85039	4.14739e-15	1.3478e-13
Parp11	321.532	1.77338	0.226092	7.84359	4.37832e-15	1.42052e-13
Sbno2	852.312	1.56143	0.199317	7.83393	4.72865e-15	1.53168e-13
Gata1	36.3	4.59309	0.586695	7.82875	4.92739e-15	1.59346e-13
Nfe2	68.1971	2.88712	0.369052	7.82307	5.15488e-15	1.66431e-13
Swap70	386.218	1.30994	0.167462	7.82233	5.18554e-15	1.6715e-13
Evi2b	249.693	3.2361	0.414402	7.80908	5.76053e-15	1.85383e-13
Adam17	994.351	1.30966	0.167773	7.80616	5.8959e-15	1.89432e-13
Abcd1	466.516	1.38877	0.17801	7.80164	6.1106e-15	1.96013e-13
Adcy7	558.184	2.4187	0.310285	7.79511	6.43501e-15	2.06086e-13
Ly6c2	175.988	3.84251	0.492963	7.79472	6.45511e-15	2.06397e-13
Tap2	807.362	1.63148	0.209479	7.78829	6.79228e-15	2.16829e-13
Xaf1	213.953	2.75383	0.353964	7.77998	7.25386e-15	2.31192e-13
Apol10a	36.6223	6.44326	0.828269	7.7792	7.29863e-15	2.32246e-13
Dennd1c	153.872	1.52218	0.19572	7.77734	7.40639e-15	2.35298e-13
Rps6ka1	503.013	1.29758	0.166904	7.77441	7.57988e-15	2.40425e-13
Rab7b	121.805	2.99527	0.38534	7.77306	7.6612e-15	2.42617e-13
Tcf7l2	546.462	1.24421	0.160107	7.77114	7.77854e-15	2.45941e-13
Rab44	133.909	3.9797	0.513248	7.75394	8.90815e-15	2.81209e-13
Gm13710	48.4161	4.21912	0.544149	7.75361	8.93142e-15	2.81496e-13
Adck3	5494.24	-1.96715	0.253782	-7.75134	9.09312e-15	2.86138e-13
Slfn8	134.708	2.87463	0.371017	7.74798	9.33657e-15	2.93334e-13
Itga4	733.947	2.13762	0.276044	7.74375	9.65288e-15	3.02792e-13
Gcat	1154.1	-1.58315	0.204587	-7.73826	1.00784e-14	3.15641e-13
Gm1966	246.122	3.35344	0.433456	7.73651	1.02183e-14	3.1952e-13
Sema6d	1510.76	1.39915	0.180962	7.73173	1.06092e-14	3.31221e-13
Isg15	362.705	3.24423	0.419621	7.73135	1.06416e-14	3.31711e-13
Lmo2	290.808	1.84715	0.238984	7.72918	1.08243e-14	3.36876e-13
Axl	1404.11	1.32388	0.171364	7.72553	1.11391e-14	3.46132e-13
Gypa	158.079	3.44749	0.446432	7.72231	1.14241e-14	3.54432e-13
Cdcp1	302.454	-1.62738	0.210922	-7.71555	1.20463e-14	3.73155e-13
Rgs2	612.854	3.01782	0.391707	7.70428	1.31581e-14	4.06957e-13
Npc2	2025.56	1.26965	0.164968	7.69638	1.39974e-14	4.32245e-13
Sh3glb1	2289.07	1.46225	0.190019	7.69527	1.41194e-14	4.35334e-13
Rgs18	50.9348	2.94197	0.382383	7.69379	1.4284e-14	4.39726e-13
Gpr141	38.4965	3.93924	0.512043	7.69317	1.43537e-14	4.41186e-13
Chst14	145.563	1.62509	0.211248	7.69282	1.43926e-14	4.417e-13
Naip1	28.8374	3.57508	0.465002	7.68831	1.49094e-14	4.56853e-13
Pitpna	2169.59	1.13191	0.147383	7.68006	1.59012e-14	4.86494e-13
Col13a1	172.306	-3.44756	0.448984	-7.67859	1.60849e-14	4.91356e-13
Hexa	1519.63	1.76898	0.230522	7.67382	1.66944e-14	5.09191e-13
Cd300ld5	89.7893	6.05101	0.789358	7.66574	1.77809e-14	5.4067e-13
2210406H18Rik	30.0191	3.43704	0.448484	7.66368	1.80677e-14	5.4855e-13
Clec4b1	25.8153	5.65341	0.738108	7.65933	1.86904e-14	5.66589e-13
Zfp710	700.985	1.5747	0.205598	7.65912	1.87212e-14	5.66658e-13
P2ry13	244.87	2.9097	0.379951	7.65811	1.88692e-14	5.7027e-13
Cd180	275.189	3.90389	0.509962	7.65526	1.92923e-14	5.81287e-13
Ppp3r1	1380.93	1.06316	0.138899	7.6542	1.94517e-14	5.852e-13
Rassf6	212.354	-1.47913	0.193481	-7.64483	2.09228e-14	6.28508e-13
Smc1b	40.6965	4.04268	0.52913	7.64023	2.16841e-14	6.50392e-13
Smpdl3b	38.8422	3.87019	0.506647	7.63882	2.19221e-14	6.56539e-13
Rtn1	103.008	1.8668	0.244447	7.63683	2.22644e-14	6.65785e-13
Rcsd1	572.219	1.31564	0.172296	7.63592	2.24215e-14	6.69475e-13
Tnfrsf1b	1346.84	1.74262	0.228639	7.62173	2.50306e-14	7.46258e-13
Hacd4	280.367	2.09194	0.274504	7.6208	2.52105e-14	7.50495e-13
Myl12a	2717.72	1.55751	0.204546	7.61448	2.64756e-14	7.86977e-13
Fktn	360.29	-1.11602	0.146612	-7.6121	2.69687e-14	8.00435e-13
Ffar4	344.991	3.76481	0.495595	7.59655	3.04132e-14	9.0132e-13
Sp110	289.478	2.74669	0.361809	7.59155	3.16094e-14	9.35375e-13
Maff	281.189	2.52107	0.332402	7.58439	3.34051e-14	9.87042e-13
Suox	2062.37	-1.51105	0.199244	-7.58394	3.35226e-14	9.89042e-13
Sh3bgrl3	467.952	2.09092	0.275842	7.58012	3.45247e-14	1.0171e-12
Sms	418.645	2.23443	0.294957	7.57545	3.57898e-14	1.0528e-12
Timd4	592.575	2.39284	0.31592	7.5742	3.61342e-14	1.06136e-12
Abcg3	450.175	3.0215	0.39921	7.56869	3.77001e-14	1.10572e-12
Rgs10	106.034	2.1633	0.286121	7.56078	4.00658e-14	1.17337e-12
Tor3a	421.303	2.99436	0.396091	7.55978	4.03759e-14	1.18071e-12
Abcb6	1174.25	-1.34876	0.178613	-7.55127	4.31026e-14	1.2586e-12
Il17rb	686.539	1.88606	0.249981	7.54481	4.52947e-14	1.32066e-12
Apol10b	43.6243	6.57899	0.872419	7.54109	4.66067e-14	1.35693e-12
1810019D21Rik	482.127	-2.33729	0.309996	-7.53973	4.70944e-14	1.36912e-12
Bin3	595.062	1.4855	0.197103	7.53664	4.82245e-14	1.39992e-12
Trpm6	79.1606	-3.03749	0.403357	-7.53053	5.05358e-14	1.46488e-12
Prkcd	661.802	1.56514	0.20799	7.52506	5.26949e-14	1.52523e-12
C6	713.221	2.72626	0.362865	7.51315	5.77202e-14	1.66583e-12
Galnt6	172.399	2.01501	0.268195	7.51323	5.76881e-14	1.66583e-12
Cxcl9	529.943	3.80272	0.506421	7.50901	5.95755e-14	1.71688e-12
Igha	129.048	7.91089	1.05363	7.50826	5.99202e-14	1.72431e-12
Cttnbp2nl	546.416	1.85182	0.246791	7.50361	6.20831e-14	1.78397e-12
Hbb-bt	6038	2.75979	0.367837	7.50274	6.24951e-14	1.79321e-12
Gna15	47.2733	2.97049	0.396122	7.49892	6.43477e-14	1.8437e-12
Pygo1	97.5337	-2.84801	0.379939	-7.49596	6.58156e-14	1.88305e-12
Rinl	157.452	2.40219	0.320954	7.48453	7.18016e-14	2.05136e-12
P2ry12	112.605	2.12944	0.284686	7.47996	7.43481e-14	2.12106e-12
Ywhag	2726.02	1.0897	0.145702	7.47896	7.49148e-14	2.13416e-12
Tsc22d4	714.033	1.42472	0.19058	7.47571	7.67872e-14	2.18437e-12
Tnfrsf14	143.063	2.59478	0.347449	7.4681	8.13624e-14	2.3112e-12
Gm15568	23.7348	3.95868	0.530535	7.46168	8.54265e-14	2.42318e-12
Itga9	1529.93	1.88073	0.252086	7.46069	8.60716e-14	2.438e-12
Nptx1	46.4725	-5.20436	0.697923	-7.45693	8.85614e-14	2.50495e-12
Mapt	106.548	-4.30271	0.577031	-7.45663	8.87662e-14	2.50717e-12
Tlr9	55.6668	3.16994	0.425155	7.45597	8.9209e-14	2.5161e-12
Mmp2	599.386	-1.92733	0.259232	-7.43477	1.04749e-13	2.95022e-12
Ptpre	124.782	2.4289	0.326964	7.42865	1.09713e-13	3.08565e-12
Sash3	198.322	2.58988	0.348802	7.42507	1.1272e-13	3.16572e-12
Unc13d	141.779	1.70669	0.229898	7.42367	1.13919e-13	3.19488e-12
Papss2	5517.73	-1.83352	0.247141	-7.41891	1.18087e-13	3.30711e-12
Fzd8	661.455	-2.09957	0.283013	-7.41864	1.1833e-13	3.30923e-12
Engase	314.622	1.55292	0.209508	7.41223	1.24195e-13	3.46837e-12
Naip6	150.023	2.71674	0.366738	7.40784	1.28375e-13	3.58007e-12
Metap1d	1103.53	-1.16841	0.157958	-7.39698	1.39317e-13	3.87435e-12
Dhx58	293.272	2.87491	0.389069	7.3892	1.47717e-13	4.1022e-12
Tmcc2	375.977	2.63982	0.35742	7.38577	1.5157e-13	4.20331e-12
Filip1l	679.365	2.36656	0.320519	7.38351	1.54174e-13	4.26956e-12
Entpd1	513.786	1.77418	0.24039	7.3804	1.57815e-13	4.36432e-12
Dtx2	246.314	1.80194	0.244322	7.37525	1.64041e-13	4.53017e-12
Sat1	2649.7	1.67536	0.227305	7.37052	1.6996e-13	4.68061e-12
Atp1b3	1677.21	2.06024	0.279784	7.36368	1.78906e-13	4.92015e-12
Ikzf1	451.093	2.68257	0.364387	7.36187	1.81346e-13	4.98037e-12
Il16	329.774	2.31744	0.31509	7.35486	1.91134e-13	5.2347e-12
Cyp2c69	2068.59	-3.60842	0.491198	-7.34616	2.03978e-13	5.57877e-12
Kif21b	316.921	2.02528	0.276023	7.33736	2.17851e-13	5.95e-12
Sult2a2	8231.62	-1.74228	0.237514	-7.33547	2.20952e-13	6.02641e-12
Rasgrp2	740.487	1.16557	0.158944	7.33321	2.247e-13	6.12021e-12
Tgm1	557.196	1.67715	0.228729	7.33248	2.2594e-13	6.14558e-12
Parp14	1342.45	2.21634	0.302356	7.33023	2.29759e-13	6.23665e-12
Pitpnc1	1189.56	1.56251	0.213163	7.33014	2.29917e-13	6.23665e-12
Gas2l1	628.629	1.07586	0.146777	7.32989	2.30341e-13	6.23962e-12
Shtn1	799.794	1.56932	0.214211	7.32604	2.37053e-13	6.41272e-12
Dusp1	1153.99	3.43945	0.469731	7.32216	2.44004e-13	6.59175e-12
Cebpb	3625.72	1.87755	0.256488	7.32024	2.47531e-13	6.67797e-12
Dock2	613.913	3.28541	0.449079	7.3159	2.55664e-13	6.888e-12
Hps3	423.913	1.3702	0.187406	7.31141	2.64345e-13	7.10262e-12
Il4ra	1494.99	1.48468	0.203223	7.30569	2.75856e-13	7.40188e-12
2010016I18Rik	55.3579	2.48482	0.340355	7.30068	2.86313e-13	7.66177e-12
Olfr56	62.2267	2.39604	0.328721	7.28898	3.12306e-13	8.3461e-12
Cfl1	6409.36	1.63531	0.22449	7.28456	3.22711e-13	8.61257e-12
Ctsa	3375.51	1.03849	0.142817	7.27149	3.55554e-13	9.47634e-12
Rab20	365.562	1.28545	0.176785	7.27126	3.56155e-13	9.47966e-12
Relb	193.596	1.71993	0.236549	7.27095	3.5697e-13	9.48862e-12
Fam83f	296.06	-2.50109	0.344175	-7.26691	3.67793e-13	9.76323e-12
Sult2a5	1863.58	-3.96812	0.546599	-7.25965	3.88106e-13	1.02887e-11
H2-DMa	314.398	3.49891	0.482242	7.25551	4.00154e-13	1.05939e-11
Ccl7	24.0125	6.04616	0.833344	7.2553	4.00778e-13	1.05963e-11
Gm44751	32.9134	2.60819	0.359672	7.2516	4.1189e-13	1.08757e-11
Ccl24	83.335	-3.34281	0.46114	-7.24902	4.19803e-13	1.10699e-11
Micall2	181.551	1.64903	0.227648	7.24378	4.36341e-13	1.14907e-11
Gm13994	25.259	4.05896	0.5607	7.2391	4.51671e-13	1.18786e-11
Esyt1	539.992	1.04624	0.14457	7.23692	4.59003e-13	1.20555e-11
Hip1	708.212	1.41109	0.195098	7.23273	4.73387e-13	1.24169e-11
Oasl1	158.458	3.23888	0.448224	7.22603	4.97316e-13	1.30273e-11
Msr1	1079.74	2.8699	0.3978	7.21444	5.41584e-13	1.41682e-11
Fam89b	284.718	1.48953	0.206525	7.21234	5.4999e-13	1.43692e-11
F2r	1321.87	1.15837	0.16063	7.21141	5.53743e-13	1.44483e-11
Lilra5	119.905	2.36039	0.327398	7.20954	5.61409e-13	1.46291e-11
AI413582	105.828	1.79389	0.24885	7.20874	5.64719e-13	1.4696e-11
Shisa5	953.582	1.64622	0.228633	7.20026	6.00974e-13	1.5619e-11
Zeb2	1298.73	1.44766	0.201463	7.18577	6.68298e-13	1.73461e-11
1700003F12Rik	37.1807	4.28206	0.595929	7.18551	6.69563e-13	1.73562e-11
Card9	72.7234	2.69523	0.375297	7.18159	6.89029e-13	1.78375e-11
Fbxo6	570.506	1.26895	0.176769	7.17861	7.04221e-13	1.8207e-11
Firre	1480.61	-1.00487	0.140201	-7.16735	7.64621e-13	1.97429e-11
Prr13	606.452	1.46908	0.204989	7.16661	7.68755e-13	1.98239e-11
Grb7	1603.89	-1.55031	0.216495	-7.16097	8.01084e-13	2.06308e-11
Ms4a4a	97.3957	7.42371	1.03822	7.15045	8.64954e-13	2.22468e-11
5031439G07Rik	1151.48	1.74306	0.243827	7.14877	8.75593e-13	2.24913e-11
Epb42	64.2996	3.01292	0.421821	7.14265	9.15477e-13	2.34854e-11
Hist2h2be	151.43	-1.44712	0.202685	-7.13973	9.35155e-13	2.39593e-11
Dnase2a	593.28	1.28287	0.179896	7.13118	9.95132e-13	2.54631e-11
Pdk4	1520.25	2.23194	0.313321	7.12348	1.05235e-12	2.68924e-11
Cldn2	1344.39	-2.2412	0.314719	-7.12127	1.06939e-12	2.72927e-11
Fam102b	373.911	1.86473	0.261975	7.11795	1.09542e-12	2.79214e-11
Serpina1c	64032.8	-2.0185	0.283673	-7.11559	1.11439e-12	2.83684e-11
Nfkbie	103.545	1.56847	0.220574	7.11086	1.1532e-12	2.93186e-11
Abracl	390.37	1.61644	0.227389	7.10869	1.17152e-12	2.97465e-11
Tmem40	35.6012	3.1432	0.442585	7.10192	1.23038e-12	3.12011e-11
Adrb2	318.852	2.83331	0.398963	7.1017	1.23235e-12	3.12112e-11
Rasl11b	151.4	-2.37106	0.334037	-7.0982	1.2639e-12	3.19694e-11
Atp1a3	33.7095	3.52249	0.496456	7.09526	1.29108e-12	3.26153e-11
Abi1	1326.23	1.30233	0.183593	7.09355	1.30718e-12	3.29802e-11
Runx1	126.142	3.00221	0.423658	7.08639	1.37653e-12	3.46857e-11
Gm15922	98.1247	3.63244	0.512789	7.08369	1.40363e-12	3.53239e-11
Astn2	60.2818	-2.7589	0.389748	-7.07868	1.45536e-12	3.65331e-11
Rilpl2	385.964	1.88215	0.26589	7.07869	1.45528e-12	3.65331e-11
Tst	3516.68	-1.61827	0.229549	-7.04977	1.79218e-12	4.49311e-11
BE692007	96.9645	3.21462	0.45601	7.04944	1.79642e-12	4.49806e-11
Nat8f1	638.63	-2.35382	0.33399	-7.04758	1.8205e-12	4.55263e-11
Ddhd1	750.252	1.50444	0.213529	7.0456	1.84662e-12	4.61215e-11
Stat1	3725.24	3.17074	0.450126	7.04413	1.8663e-12	4.65544e-11
Siglec1	661.401	2.87375	0.408104	7.04171	1.89895e-12	4.73095e-11
Gm18853	46.3607	5.83405	0.829301	7.0349	1.99397e-12	4.96144e-11
Phf11b	57.5041	3.19236	0.453931	7.03268	2.02598e-12	5.03478e-11
Evi2a	190.448	3.21267	0.457051	7.02914	2.07814e-12	5.15794e-11
Cdh5	1693.38	1.27496	0.181616	7.02012	2.21675e-12	5.49511e-11
Krt23	392.061	-2.63013	0.374879	-7.01595	2.28391e-12	5.65452e-11
Dusp2	82.4902	2.47516	0.352909	7.0136	2.32259e-12	5.74313e-11
Rgs4	471.605	2.40371	0.342905	7.00984	2.38594e-12	5.89243e-11
Plcg2	339.703	2.25919	0.322327	7.00901	2.40008e-12	5.92001e-11
Tbkbp1	245.88	1.13076	0.161536	7.00005	2.5587e-12	6.30341e-11
Hba-a2	26252.8	2.35137	0.335937	6.99945	2.56968e-12	6.32262e-11
Otud1	171.647	1.09987	0.157157	6.99855	2.5862e-12	6.35539e-11
Fcgr3	644.311	2.67093	0.382398	6.98469	2.85488e-12	6.99949e-11
Stk19	363.774	1.94416	0.278347	6.98467	2.85535e-12	6.99949e-11
BC017643	488.11	1.46103	0.209184	6.98443	2.86011e-12	7.00251e-11
Tnip3	52.1308	5.23659	0.75011	6.98109	2.92903e-12	7.16241e-11
Tap1	1579.36	2.76378	0.39593	6.98049	2.94158e-12	7.18425e-11
Epsti1	256.022	2.47964	0.355854	6.96814	3.21154e-12	7.83395e-11
Aldh4a1	10593.5	-1.39625	0.2004	-6.96732	3.23033e-12	7.87012e-11
Ccl4	27.0786	3.83623	0.550924	6.96326	3.32481e-12	8.09036e-11
Kif3c	232.663	3.53187	0.507266	6.96255	3.34169e-12	8.12148e-11
Tbx3os1	185.123	-3.25035	0.467154	-6.95776	3.45723e-12	8.39203e-11
Tnfrsf12a	402.016	2.12413	0.305484	6.95335	3.56712e-12	8.64819e-11
Selplg	338.12	2.85589	0.410936	6.94972	3.66011e-12	8.86283e-11
Rftn1	185.33	2.12375	0.305817	6.94454	3.79708e-12	9.18329e-11
9430076C15Rik	53.1269	3.03913	0.438331	6.93342	4.10781e-12	9.9227e-11
Map7d1	1412.97	1.28755	0.186038	6.92088	4.48858e-12	1.08293e-10
Hbb-bs	39034.6	2.302	0.332741	6.9183	4.57111e-12	1.10151e-10
Lacc1	746.698	1.64985	0.238597	6.9148	4.68528e-12	1.12765e-10
Mlkl	239.021	2.22457	0.321917	6.91038	4.83363e-12	1.16194e-10
Ano6	1249.47	1.81489	0.262645	6.91005	4.84496e-12	1.16326e-10
mt-Rnr2	137930	-1.84134	0.266813	-6.90126	5.15427e-12	1.23603e-10
Abhd14a	211.39	-1.47786	0.214365	-6.89412	5.41993e-12	1.29661e-10
Gm4955	88.158	3.85721	0.559492	6.89412	5.41975e-12	1.29661e-10
Dock8	830.781	1.22261	0.177394	6.8921	5.49743e-12	1.31356e-10
A630033H20Rik	68.302	3.08673	0.447974	6.89042	5.56283e-12	1.326e-10
Slco1a4	3625.89	-3.64736	0.529473	-6.88867	5.63171e-12	1.34081e-10
Tnfrsf9	85.6843	5.65396	0.821398	6.88334	5.84653e-12	1.39028e-10
Dnah1	47.266	2.94607	0.428474	6.87574	6.16701e-12	1.46474e-10
Asb4	74.281	2.26779	0.330071	6.87062	6.39229e-12	1.51643e-10
Capn6	214.49	-1.22393	0.17826	-6.866	6.60283e-12	1.56451e-10
Tifa	315.231	1.84805	0.269861	6.84815	7.48093e-12	1.77046e-10
C130050O18Rik	59.4498	2.79612	0.408314	6.84797	7.49029e-12	1.77056e-10
Ticam2	49.6679	3.03355	0.443526	6.83962	7.94023e-12	1.87469e-10
H2-T24	143.447	1.92664	0.281779	6.83741	8.06383e-12	1.90161e-10
Gnb1	3074.35	1.17062	0.17146	6.82739	8.64762e-12	2.03686e-10
Bnip3	5404.78	1.52005	0.222682	6.82611	8.72452e-12	2.05254e-10
Aim2	232.938	2.08044	0.304848	6.82451	8.82285e-12	2.07321e-10
Tmem140	699.791	1.40501	0.205904	6.8236	8.87887e-12	2.08391e-10
Arhgef2	837.367	2.3421	0.343552	6.81729	9.27733e-12	2.17486e-10
Vmp1	2966.89	1.11618	0.163904	6.80999	9.76026e-12	2.28268e-10
Jade2	422.411	1.29543	0.190283	6.80795	9.89999e-12	2.31264e-10
Pde6c	855.396	-2.82335	0.414812	-6.80634	1.00112e-11	2.33588e-10
Gm12250	216.149	4.58097	0.673235	6.80441	1.01461e-11	2.36457e-10
Hcst	33.1781	2.7314	0.401449	6.80385	1.01862e-11	2.37113e-10
I830077J02Rik	66.1533	2.53917	0.373238	6.80309	1.02399e-11	2.37804e-10
Pfkfb4	69.0408	2.11899	0.311495	6.80263	1.02725e-11	2.38284e-10
Tgtp1	2423.23	3.51452	0.516897	6.79927	1.05148e-11	2.43582e-10
Upp1	115.385	3.24668	0.477553	6.79858	1.05655e-11	2.44224e-10
Bckdha	4533.95	-1.05262	0.154862	-6.79715	1.06706e-11	2.46367e-10
Rab5c	2846.8	1.13573	0.16715	6.79469	1.08546e-11	2.50324e-10
Cmtm3	516.417	1.3438	0.197814	6.79326	1.09629e-11	2.52528e-10
Ap5b1	103.897	1.96484	0.289786	6.78034	1.19895e-11	2.75856e-10
Rhbg	190.234	-2.46765	0.36398	-6.77963	1.20483e-11	2.76889e-10
Marcks	2716.99	1.10139	0.162592	6.77398	1.25287e-11	2.87596e-10
Car13	52.0306	2.78538	0.4116	6.76721	1.31292e-11	3.00713e-10
Iqgap1	1982.06	2.00138	0.295748	6.76719	1.31305e-11	3.00713e-10
Col11a2	90.6308	3.29618	0.487135	6.76647	1.31964e-11	3.01875e-10
Cyp17a1	490.508	5.12669	0.758615	6.75796	1.39944e-11	3.1956e-10
Plekho1	354.62	1.38475	0.204908	6.75789	1.40017e-11	3.1956e-10
6720489N17Rik	55.3454	2.16376	0.3202	6.75754	1.40358e-11	3.19972e-10
Gm42711	113.199	-3.23813	0.479557	-6.75233	1.4549e-11	3.3129e-10
Gstm2	416.037	-1.58951	0.235428	-6.75157	1.46258e-11	3.32277e-10
Itga2b	346.299	1.97797	0.292961	6.75165	1.46178e-11	3.32277e-10
Mlxipl	2980.66	-2.03833	0.302146	-6.74618	1.51788e-11	3.44447e-10
Hagh	2904.94	-1.33433	0.197799	-6.7459	1.52078e-11	3.44709e-10
Ifi27	626.067	2.05236	0.304349	6.74343	1.54688e-11	3.50227e-10
Gm12185	57.3551	5.22573	0.775139	6.74167	1.56577e-11	3.54098e-10
Wdr1	2160.45	1.67538	0.248527	6.74123	1.57047e-11	3.54759e-10
Gm15638	130.877	-1.62502	0.241253	-6.73574	1.63093e-11	3.67996e-10
Usp25	1343.16	1.2556	0.186483	6.73305	1.66147e-11	3.74462e-10
Dusp6	1441.6	1.40506	0.208715	6.73198	1.67371e-11	3.76794e-10
Ly6g6f	18.5223	4.30149	0.639252	6.72895	1.70892e-11	3.84285e-10
Wif1	39.1437	-4.09457	0.608654	-6.72725	1.72894e-11	3.88346e-10
Rit1	345.854	1.26208	0.187677	6.72477	1.7587e-11	3.94585e-10
Slamf8	35.0063	3.52034	0.523621	6.72307	1.77931e-11	3.98758e-10
Hmga1	843.738	1.20334	0.179428	6.70653	1.99311e-11	4.46168e-10
Rp2	528.262	1.08018	0.161169	6.70218	2.0534e-11	4.59147e-10
Mkrn1	965.619	1.64234	0.245247	6.69667	2.13216e-11	4.76222e-10
Wdfy3	2510.42	1.3723	0.205156	6.68903	2.2466e-11	5.01219e-10
Smad6	304.46	1.21376	0.181595	6.68388	2.32702e-11	5.18577e-10
Acat2	1048.68	-1.30154	0.194759	-6.68281	2.34403e-11	5.21784e-10
Igfals	1586.72	-3.355	0.502469	-6.67702	2.43852e-11	5.41603e-10
Cyr61	273.295	2.25724	0.338205	6.67419	2.48604e-11	5.50925e-10
Jun	1072.52	2.6444	0.396204	6.67435	2.4833e-11	5.50925e-10
Lifr	3618.75	-1.60913	0.241128	-6.67334	2.50046e-11	5.53502e-10
Irak4	300.455	1.37342	0.205917	6.6698	2.5616e-11	5.66405e-10
Btnl5-ps	25.6091	9.06256	1.35998	6.66376	2.66909e-11	5.89515e-10
Usf1	593.742	1.01653	0.152761	6.6544	2.84449e-11	6.26861e-10
Pkm	5567.05	2.72091	0.409211	6.64915	2.94789e-11	6.48929e-10
Pilrb1	143.841	2.70799	0.40735	6.64783	2.97438e-11	6.54034e-10
Gm13212	91.6304	2.45777	0.36983	6.64568	3.0183e-11	6.62957e-10
Cabp4	35.5552	4.50742	0.678499	6.64322	3.06893e-11	6.73334e-10
Lrg1	2701.61	1.91015	0.287729	6.63873	3.16391e-11	6.93405e-10
Gipc1	687.509	1.57862	0.237955	6.63411	3.26464e-11	7.14694e-10
Ubash3b	180.532	2.08123	0.31388	6.63066	3.34184e-11	7.30788e-10
Sprn	41.6939	-4.72063	0.712148	-6.62872	3.38608e-11	7.39648e-10
Prkcz	264.607	-1.53992	0.23236	-6.62729	3.41898e-11	7.46015e-10
Hs3st2	35.8222	7.75976	1.17132	6.62477	3.47785e-11	7.58026e-10
Socs1	59.9708	2.84735	0.429825	6.62446	3.48525e-11	7.58806e-10
Ubd	612.467	6.06114	0.915858	6.61799	3.64113e-11	7.91875e-10
Zfp36l2	1446.3	1.41441	0.213774	6.61637	3.68115e-11	7.99704e-10
Mkl1	428.504	1.59447	0.241304	6.60771	3.90316e-11	8.47007e-10
Elmo2	637.274	1.19553	0.18098	6.60589	3.95148e-11	8.56557e-10
Prkaa2	1095.14	-1.04402	0.158119	-6.60278	4.03531e-11	8.73775e-10
Flna	5019.36	1.97595	0.299303	6.60186	4.06032e-11	8.78232e-10
Chst12	89.6404	2.14374	0.325003	6.59606	4.22227e-11	9.12268e-10
Hpse	199.901	2.04342	0.309954	6.59266	4.32011e-11	9.32392e-10
Ces3a	1856.26	-5.77782	0.876815	-6.58955	4.41168e-11	9.50998e-10
Tbc1d2b	1708.99	1.39573	0.211814	6.58941	4.41589e-11	9.50998e-10
Tfec	145.256	1.58742	0.241135	6.58311	4.60716e-11	9.91114e-10
Acy1	781.913	-1.17184	0.178133	-6.57846	4.75348e-11	1.02148e-09
Tmem86b	819.088	-1.76699	0.268621	-6.57803	4.76709e-11	1.0233e-09
Sh3kbp1	302.593	2.16167	0.32873	6.57584	4.83806e-11	1.03741e-09
Notum	616.42	-4.12065	0.627153	-6.57042	5.01747e-11	1.07472e-09
Srgap2	902.856	1.29544	0.197449	6.56089	5.34863e-11	1.14442e-09
Sema4c	517.98	1.85714	0.283921	6.54105	6.10892e-11	1.30569e-09
Dennd4b	411.049	1.67945	0.256873	6.53805	6.23267e-11	1.32928e-09
Slc31a2	277.447	1.26157	0.193271	6.52745	6.68973e-11	1.42523e-09
Kcnk13	53.8796	2.17223	0.332943	6.52435	6.82971e-11	1.45349e-09
Msrb2	263.471	-1.24612	0.19115	-6.51907	7.07459e-11	1.50399e-09
Zfp189	221.407	-1.26213	0.193766	-6.51368	7.33299e-11	1.55726e-09
Sash1	1520.11	1.42638	0.219048	6.51171	7.42988e-11	1.57615e-09
Acvrl1	264.123	2.19478	0.337223	6.50842	7.59474e-11	1.60806e-09
Rnf213	3162.33	1.82574	0.280521	6.50838	7.59649e-11	1.60806e-09
Itpripl2	619.002	1.23455	0.18971	6.50757	7.63777e-11	1.61508e-09
Metrnl	203.236	1.64554	0.253203	6.4989	8.09114e-11	1.70912e-09
Sult2a6	239.767	-7.96383	1.22583	-6.49669	8.21048e-11	1.73249e-09
Galnt15	153.314	4.55195	0.701209	6.49158	8.49403e-11	1.79042e-09
2310001H17Rik	148.853	-1.39413	0.21485	-6.48887	8.64849e-11	1.81912e-09
Slc37a1	151.857	1.79914	0.277418	6.48529	8.85637e-11	1.86087e-09
Arl8a	481.418	1.55803	0.240394	6.48115	9.10257e-11	1.91058e-09
Nlrp3	79.3673	2.70954	0.418477	6.47476	9.49651e-11	1.98724e-09
Itm2c	2511.88	1.15668	0.178659	6.47425	9.52842e-11	1.98945e-09
Tlr6	66.9634	2.60089	0.401719	6.47439	9.51973e-11	1.98945e-09
Fam111a	292.828	1.28148	0.19798	6.47279	9.62092e-11	2.00665e-09
Plekhm3	156.327	1.60793	0.248465	6.47147	9.70572e-11	2.02221e-09
Pik3ap1	1545.48	2.34142	0.361834	6.471	9.73594e-11	2.02638e-09
Hao2	2728.63	-3.48965	0.539436	-6.46907	9.86098e-11	2.05026e-09
Adar	680.282	1.29694	0.200518	6.46796	9.93362e-11	2.0632e-09
Ksr2	73.8122	2.50172	0.38702	6.46406	1.01933e-10	2.11493e-09
Hcar2	33.9619	4.35278	0.673594	6.46202	1.03312e-10	2.14129e-09
Gm13139	164.221	1.86277	0.288636	6.4537	1.09148e-10	2.25755e-09
Hmha1	623.835	1.26804	0.196586	6.45029	1.11634e-10	2.30656e-09
Ostm1	522.448	1.02578	0.159166	6.44469	1.15839e-10	2.39095e-09
Dnajb13	42.6489	2.67683	0.415443	6.44331	1.16896e-10	2.41027e-09
Cdh17	38.1356	4.24757	0.660247	6.43331	1.24853e-10	2.56634e-09
Arhgap17	567.423	1.05471	0.164103	6.42712	1.30043e-10	2.6675e-09
Cyb5r1	235.649	1.59669	0.248458	6.42639	1.30671e-10	2.67762e-09
Eno1	15061	1.38104	0.215469	6.40946	1.46032e-10	2.9893e-09
C130074G19Rik	3519.81	-1.1209	0.175052	-6.40325	1.52104e-10	3.11038e-09
Fcna	1561.23	2.21925	0.346715	6.40079	1.54572e-10	3.15759e-09
Hba-a1	7521.33	2.20576	0.344881	6.3957	1.59818e-10	3.2614e-09
Dynlt1f	206.133	1.72941	0.270609	6.39081	1.65006e-10	3.36382e-09
Gm12580	17.4165	3.84798	0.602503	6.38667	1.69542e-10	3.45275e-09
Kel	49.2125	3.65864	0.57321	6.38272	1.73965e-10	3.53919e-09
Klhl6	209.679	1.37591	0.215742	6.37757	1.79916e-10	3.65278e-09
Ppp1r15a	455.022	1.93629	0.30377	6.37419	1.83931e-10	3.73046e-09
Ptger2	63.2853	2.35634	0.370082	6.36708	1.92667e-10	3.89968e-09
Glipr1	74.3813	3.23694	0.50846	6.36617	1.93808e-10	3.91879e-09
Gm33280	39.4489	2.35624	0.370176	6.3652	1.95032e-10	3.93953e-09
Crlf3	393.998	1.3241	0.208046	6.36443	1.96016e-10	3.95538e-09
Gsta3	13246.1	-2.32743	0.366105	-6.35727	2.05373e-10	4.13578e-09
Ms4a4d	96.9536	2.15067	0.338556	6.35246	2.11892e-10	4.26274e-09
Pcbd1	3320.61	-1.26855	0.199817	-6.34857	2.17326e-10	4.36764e-09
Snca	240.603	2.22184	0.350165	6.34514	2.22227e-10	4.46161e-09
Tmem123	1415.91	1.21787	0.192034	6.34195	2.2688e-10	4.54583e-09
Fahd1	1003.97	-1.47606	0.232775	-6.34113	2.28089e-10	4.56545e-09
Abca7	308.932	1.45239	0.229246	6.33551	2.36564e-10	4.72556e-09
Smpd3	213.26	2.00555	0.316878	6.32911	2.46586e-10	4.92082e-09
Ifit1	234.64	2.86359	0.453284	6.31742	2.65961e-10	5.29682e-09
Armc7	104.453	1.5796	0.250095	6.31598	2.6845e-10	5.34103e-09
Itm2a	315.188	-2.23792	0.35456	-6.31182	2.75782e-10	5.4814e-09
Leprot	965.127	1.34266	0.212875	6.3073	2.83945e-10	5.63801e-09
Rassf2	299.902	1.97506	0.313915	6.29171	3.13981e-10	6.22196e-09
Gab3	29.916	2.16607	0.344529	6.28704	3.23585e-10	6.40588e-09
Nlrp1c-ps	21.6297	3.90997	0.622064	6.28548	3.26844e-10	6.46396e-09
Rapgef5	334.983	1.73957	0.27692	6.28187	3.34532e-10	6.60943e-09
Gm20342	184.918	-1.19413	0.190109	-6.2813	3.35764e-10	6.62716e-09
1810017P11Rik	45.4767	-3.26167	0.51931	-6.28078	3.36887e-10	6.64273e-09
Prtn3	91.8479	2.24005	0.356685	6.28018	3.38184e-10	6.66169e-09
Robo4	507.621	1.24746	0.198813	6.27457	3.50599e-10	6.89941e-09
Arl11	31.4264	3.55045	0.565975	6.27315	3.53812e-10	6.94881e-09
Kif3b	606.406	1.15619	0.184312	6.273	3.5416e-10	6.94881e-09
Stxbp2	1094.04	1.04694	0.166892	6.27314	3.53828e-10	6.94881e-09
Ihh	56.5506	-3.1638	0.504957	-6.2655	3.71637e-10	7.28453e-09
Srgn	429.269	1.82533	0.291667	6.25825	3.89312e-10	7.61595e-09
D630003M21Rik	189.939	-3.5415	0.565978	-6.25731	3.91673e-10	7.65458e-09
Pgam1	5146.79	1.42968	0.2287	6.25133	4.06977e-10	7.94585e-09
Gm21975	37.8656	2.97402	0.476053	6.24723	4.17784e-10	8.14084e-09
Pld4	535.209	1.48469	0.237983	6.23862	4.41462e-10	8.59379e-09
Abcc6	4545.97	-1.57461	0.252668	-6.23194	4.60701e-10	8.95952e-09
Cytip	275.571	2.35418	0.378118	6.22605	4.78356e-10	9.29378e-09
Nfatc1	292.516	1.1626	0.18674	6.22578	4.79156e-10	9.30022e-09
5031414D18Rik	41.4013	2.21791	0.356333	6.22426	4.83847e-10	9.3821e-09
Il10	63.5841	9.31384	1.49723	6.2207	4.94939e-10	9.57848e-09
Tnfrsf26	68.9672	2.23043	0.35859	6.22	4.97145e-10	9.61178e-09
Ppm1k	2991.98	-1.81258	0.291669	-6.21449	5.14922e-10	9.94581e-09
Trem3	19.2004	3.70356	0.596296	6.21095	5.26659e-10	1.01626e-08
Smpdl3a	1669.21	1.00878	0.162509	6.20749	5.38378e-10	1.03787e-08
Capn10	658.289	-1.0331	0.166615	-6.20053	5.62717e-10	1.08278e-08
Sell	174.88	2.19636	0.354222	6.20052	5.62765e-10	1.08278e-08
Cd72	184.999	2.38964	0.385475	6.1992	5.67511e-10	1.09085e-08
Btbd11	126.533	2.78897	0.450231	6.19453	5.84588e-10	1.12259e-08
Gbp3	748.638	3.33369	0.538491	6.1908	5.9859e-10	1.14615e-08
Nin	464.482	1.58214	0.255561	6.19087	5.9834e-10	1.14615e-08
Scyl2	1340.06	1.13853	0.183906	6.19082	5.98528e-10	1.14615e-08
Pim2	109.528	1.93604	0.312897	6.18747	6.11391e-10	1.16954e-08
Serp1	5962.98	1.06347	0.171957	6.18449	6.23027e-10	1.19065e-08
1700025G04Rik	392.662	1.44367	0.233704	6.17734	6.51904e-10	1.24464e-08
Gm15611	171.648	-4.97034	0.80524	-6.1725	6.72198e-10	1.28215e-08
Deb1	399.649	-1.24923	0.202618	-6.16542	7.02967e-10	1.33955e-08
Ap3m2	123.904	1.17325	0.19064	6.15428	7.54212e-10	1.43445e-08
Gdf15	242.916	3.38945	0.551208	6.14913	7.79104e-10	1.48016e-08
Gm21188	15.4165	8.37264	1.36163	6.149	7.79737e-10	1.48016e-08
Hdac9	179.124	2.16761	0.352731	6.14523	7.98478e-10	1.51284e-08
Mmaa	311.921	-1.02003	0.166048	-6.143	8.09787e-10	1.53281e-08
Ndufa4l2	191.92	3.63806	0.592681	6.13832	8.33994e-10	1.57562e-08
Pnliprp1	981.706	-8.61813	1.4056	-6.13128	8.71771e-10	1.64386e-08
Rhag	45.9417	3.16902	0.516999	6.12965	8.80751e-10	1.65922e-08
Pxmp2	2492.36	-1.4522	0.237198	-6.12232	9.22208e-10	1.73461e-08
Serpinb6b	127.379	2.00938	0.328208	6.12227	9.22516e-10	1.73461e-08
Tagap	50.1214	2.69369	0.440231	6.1188	9.42817e-10	1.7711e-08
9930111J21Rik1	63.9568	3.32352	0.543436	6.11576	9.61005e-10	1.80356e-08
Capns1	2266.21	1.25409	0.205065	6.11558	9.62073e-10	1.80386e-08
H2-DMb1	265.576	3.04134	0.497342	6.11518	9.64457e-10	1.80663e-08
mt-Tm	65.4219	-2.30616	0.377592	-6.10754	1.01181e-09	1.89355e-08
Nkx2-4	17.7343	8.56769	1.40292	6.10704	1.01498e-09	1.89769e-08
Gm37696	20.4643	3.17807	0.521636	6.09249	1.11165e-09	2.07648e-08
Cyfip1	1449.44	1.13397	0.1863	6.08682	1.15177e-09	2.14938e-08
Slc2a3	136.91	2.39587	0.393729	6.08506	1.16446e-09	2.17104e-08
C5ar1	73.7266	2.50731	0.412062	6.08477	1.16657e-09	2.17293e-08
Sdcbp2	35.1032	4.01586	0.660313	6.08175	1.18881e-09	2.21229e-08
Sirt3	1699.06	-1.06214	0.174796	-6.07648	1.22847e-09	2.28181e-08
Cln3	298.915	1.05519	0.173722	6.07402	1.24749e-09	2.3128e-08
Cdc42ep2	198.109	1.33619	0.22	6.0736	1.2507e-09	2.3166e-08
Mfsd7c	541.161	-1.52566	0.251502	-6.06621	1.30964e-09	2.42351e-08
Ctsb	19823.3	1.37713	0.227162	6.06231	1.34182e-09	2.47613e-08
Itgb7	94.2992	2.41237	0.398055	6.0604	1.3578e-09	2.5033e-08
Serpine1	4150.68	6.54377	1.07983	6.05998	1.36141e-09	2.50762e-08
Slc17a1	305.564	-2.26935	0.374793	-6.05495	1.40463e-09	2.58484e-08
Pmaip1	90.5553	2.36882	0.391312	6.05353	1.41708e-09	2.60533e-08
Plcl2	540.942	1.26549	0.209105	6.05192	1.43129e-09	2.62902e-08
Frem1	166.097	-4.63456	0.766413	-6.04708	1.47493e-09	2.70668e-08
Ak7	105.046	4.55796	0.753829	6.04641	1.48104e-09	2.71538e-08
Lpar5	16.0076	3.61523	0.598065	6.04488	1.49518e-09	2.73878e-08
Necap2	472.409	1.33775	0.221398	6.04232	1.51917e-09	2.78015e-08
Spta1	88.411	2.94717	0.487957	6.03981	1.54297e-09	2.82111e-08
Axin2	182.984	-2.34621	0.388617	-6.03733	1.56687e-09	2.86217e-08
Art2a-ps	18.575	3.76588	0.623823	6.03677	1.57226e-09	2.86938e-08
Casp12	121.336	1.9806	0.328283	6.03319	1.60752e-09	2.93103e-08
Coro2a	149.23	2.38504	0.395925	6.02397	1.70193e-09	3.09747e-08
Pfkfb3	669.431	2.02292	0.335865	6.02301	1.71199e-09	3.11294e-08
Grb2	1582.16	1.34362	0.223095	6.02263	1.7161e-09	3.11756e-08
Gm2a	1488.71	1.30716	0.217072	6.02178	1.72504e-09	3.13094e-08
Hdac11	909.844	-1.05412	0.175187	-6.01712	1.7755e-09	3.21663e-08
Parvb	372.817	1.54153	0.256229	6.01621	1.78552e-09	3.23183e-08
Mpl	21.3916	3.23945	0.538535	6.01529	1.79568e-09	3.24728e-08
Dclre1c	256.692	1.901	0.316167	6.01264	1.8253e-09	3.29783e-08
Mup20	30.3607	4.21808	0.701807	6.01031	1.85168e-09	3.34245e-08
Fmo4	338.483	-1.85726	0.309151	-6.00763	1.88256e-09	3.39511e-08
Ms4a14	24.309	3.76269	0.626753	6.00346	1.93159e-09	3.48037e-08
Prkch	287.118	1.29139	0.215119	6.00314	1.93543e-09	3.48413e-08
Tpcn1	1350.39	-1.24187	0.206932	-6.00135	1.95687e-09	3.51952e-08
Frmd4a	487.452	1.34177	0.223585	6.00118	1.95893e-09	3.52004e-08
A630076J17Rik	28.8179	-6.04469	1.00804	-5.99648	2.01639e-09	3.62002e-08
BC035044	68.3952	2.46403	0.410993	5.99531	2.03098e-09	3.64293e-08
Ifit3	486.09	2.55347	0.42626	5.9904	2.09323e-09	3.7478e-08
Vti1a	296.921	1.02747	0.171561	5.98894	2.11214e-09	3.77825e-08
Trem2	114.097	1.98019	0.33103	5.98192	2.20528e-09	3.93777e-08
Capza1	1651.72	1.08255	0.180985	5.98146	2.21153e-09	3.94539e-08
Epor	99.771	1.74203	0.291339	5.9794	2.23961e-09	3.99189e-08
1700019D03Rik	32.579	-2.84896	0.476608	-5.97756	2.26503e-09	4.03359e-08
Dusp10	121.474	1.54014	0.257693	5.97665	2.27773e-09	4.05257e-08
Bank1	220.151	2.24412	0.375609	5.97462	2.30623e-09	4.09959e-08
Rcan1	896.715	2.19263	0.367539	5.9657	2.43588e-09	4.32619e-08
D630045J12Rik	204.64	-1.93767	0.324837	-5.96504	2.44581e-09	4.33994e-08
Pi15	99.8076	-2.07886	0.34868	-5.96209	2.49027e-09	4.41489e-08
Insc	418.364	-1.8148	0.30456	-5.95874	2.54188e-09	4.50236e-08
Slc25a21	172.424	-2.33844	0.39261	-5.95614	2.58263e-09	4.56641e-08
Serpina6	5884.77	-3.95502	0.664064	-5.95578	2.58836e-09	4.57246e-08
Lgr5	148.173	-2.84813	0.480635	-5.92576	3.10857e-09	5.48656e-08
Tmem104	436.403	1.72915	0.291852	5.92476	3.12752e-09	5.5151e-08
Ifi205	98.7247	2.30318	0.388775	5.92419	3.13847e-09	5.52951e-08
Tecta	22.3568	-4.26461	0.719986	-5.92318	3.15767e-09	5.55839e-08
F7	1885.06	-1.56511	0.264421	-5.91901	3.23889e-09	5.69631e-08
6330416G13Rik	694.48	2.72778	0.460878	5.91865	3.24591e-09	5.70361e-08
Gna14	44.213	-2.95111	0.498695	-5.91767	3.26542e-09	5.73282e-08
Cbfb	688.485	1.04857	0.177228	5.91649	3.28894e-09	5.769e-08
Alas2	1779.9	1.81874	0.307451	5.91555	3.30768e-09	5.79676e-08
Cryba4	17.4259	5.48131	0.927042	5.91268	3.36584e-09	5.89349e-08
2200002D01Rik	50.3351	3.13364	0.530083	5.9116	3.38808e-09	5.92719e-08
Slc4a1	749.615	2.91277	0.492747	5.9113	3.39416e-09	5.9274e-08
Zfp791	422.168	-1.96228	0.332095	-5.90879	3.44638e-09	6.01329e-08
4930455G09Rik	18.6503	3.661	0.620992	5.89541	3.73751e-09	6.50982e-08
Mfap2	89.551	-2.87484	0.488365	-5.88667	3.9405e-09	6.85737e-08
Apol9b	878.567	2.39933	0.407634	5.88601	3.95639e-09	6.87899e-08
mt-Tg	223.652	-1.64925	0.280609	-5.8774	4.16769e-09	7.23371e-08
Tle2	175.094	-1.64118	0.279374	-5.87451	4.24101e-09	7.35454e-08
A530040E14Rik	25.5075	2.82243	0.480603	5.87267	4.28822e-09	7.42992e-08
Cdkn1a	1518.86	1.86941	0.318369	5.87183	4.31007e-09	7.46126e-08
Lgals3bp	2550.75	1.69051	0.28835	5.86269	4.55416e-09	7.8701e-08
Lzts3	665.224	-1.4141	0.24129	-5.86059	4.61226e-09	7.96358e-08
Rhobtb3	203.355	-1.09407	0.186839	-5.85567	4.75091e-09	8.18873e-08
Clec7a	184.46	2.10281	0.359218	5.85386	4.803e-09	8.27132e-08
Rasgef1b	1360.12	2.72699	0.466049	5.8513	4.87747e-09	8.39229e-08
Cln6	290.92	1.78887	0.305928	5.84735	4.99478e-09	8.5867e-08
Sag	85.5291	-1.55205	0.26547	-5.84642	5.02271e-09	8.62723e-08
Abcg2	1349.64	-1.16497	0.199305	-5.84517	5.06047e-09	8.68459e-08
Dbnl	1086.33	1.25506	0.214794	5.8431	5.12384e-09	8.78574e-08
Lat2	46.4088	2.21024	0.3788	5.83485	5.38393e-09	9.22376e-08
Ccdc120	210.324	1.33012	0.228024	5.83326	5.43563e-09	9.3043e-08
Vrk2	224.841	1.90515	0.326893	5.82806	5.60738e-09	9.59003e-08
5430427O19Rik	29.1714	2.5357	0.435146	5.82724	5.63532e-09	9.62951e-08
Gm14221	134.003	2.16807	0.372084	5.82683	5.64899e-09	9.64457e-08
2510002D24Rik	242.57	-1.38358	0.237498	-5.82565	5.68911e-09	9.70473e-08
P2ry14	245.741	1.13983	0.195664	5.82544	5.69629e-09	9.70864e-08
Rab37	38.2237	2.09875	0.360648	5.81937	5.90691e-09	1.0059e-07
5830473C10Rik	2001.62	-2.57423	0.44239	-5.81891	5.92311e-09	1.00779e-07
Ccdc86	300.329	1.13484	0.195184	5.81419	6.09271e-09	1.03576e-07
Ada	43.649	1.79268	0.308464	5.81165	6.18597e-09	1.05072e-07
Zswim1	98.1891	1.66312	0.286387	5.80724	6.35105e-09	1.07691e-07
Serpina1a	104279	-1.48149	0.255232	-5.8045	6.45579e-09	1.09374e-07
Hemgn	55.3896	3.36298	0.579812	5.80012	6.62655e-09	1.12171e-07
D630039A03Rik	374.662	-2.98914	0.515789	-5.79527	6.82094e-09	1.15363e-07
Gm8979	21.0653	3.75639	0.648334	5.79391	6.8767e-09	1.16207e-07
Sned1	652.318	-2.67478	0.461803	-5.79205	6.95326e-09	1.17401e-07
Sgsm1	96.2352	-1.19628	0.206644	-5.78911	7.07624e-09	1.19376e-07
Rhoq	623.577	1.46758	0.253527	5.78865	7.09562e-09	1.19601e-07
L2hgdh	753.857	-1.19234	0.206025	-5.78737	7.1498e-09	1.20413e-07
Gpr152	12.4527	5.04992	0.872686	5.78665	7.18053e-09	1.20828e-07
Nfyb	1003.08	-1.46146	0.252699	-5.78341	7.32026e-09	1.23075e-07
Cd8a	75.9952	2.59492	0.448796	5.78195	7.38405e-09	1.24042e-07
Ccl5	165.096	2.60453	0.450552	5.78076	7.43621e-09	1.24813e-07
Camsap3	357.567	-1.27645	0.220825	-5.78036	7.45428e-09	1.2501e-07
Creg1	3877.85	1.28433	0.222291	5.77771	7.57257e-09	1.26887e-07
Gpr31b	12.3734	8.00642	1.38581	5.77742	7.58562e-09	1.26998e-07
Echdc1	724.51	-1.35075	0.234051	-5.77115	7.87302e-09	1.31699e-07
Prox1os	109.102	-2.00802	0.347966	-5.77073	7.89301e-09	1.31922e-07
Dgki	26.2711	3.64	0.630866	5.76984	7.93488e-09	1.3251e-07
Pitpnm1	479.997	1.48027	0.256653	5.76759	8.04117e-09	1.34173e-07
Rab39	65.0025	2.53875	0.440488	5.76349	8.23905e-09	1.37359e-07
Ccdc81	16.4397	7.5129	1.3037	5.76275	8.27556e-09	1.37852e-07
Gadd45b	336.932	1.59827	0.277374	5.76216	8.30452e-09	1.38218e-07
Cdyl	196.209	1.08862	0.189165	5.75488	8.67033e-09	1.44186e-07
Cd300lb	68.2666	2.57849	0.448153	5.75359	8.73694e-09	1.45172e-07
Ptger4	89.1234	2.19596	0.381832	5.75112	8.86521e-09	1.4718e-07
Amer2	51.2926	-3.02421	0.525873	-5.75085	8.87963e-09	1.47297e-07
Apol9a	514.981	3.13158	0.544694	5.74924	8.96448e-09	1.4858e-07
Ccrl2	90.9402	2.07573	0.36107	5.74884	8.98599e-09	1.48812e-07
Stat6	1461.47	1.10782	0.192783	5.74647	9.11243e-09	1.5078e-07
F2rl2	36.4397	2.90914	0.506298	5.74591	9.14273e-09	1.51156e-07
Sucnr1	69.0362	-2.72142	0.474255	-5.7383	9.56333e-09	1.57978e-07
Ly6e	6017.61	1.89512	0.330602	5.73233	9.90595e-09	1.63502e-07
Rhd	41.0313	3.50804	0.612464	5.72775	1.01773e-08	1.67841e-07
Atp7a	309.171	1.13659	0.198456	5.72715	1.02131e-08	1.68292e-07
Cxcl10	211.423	2.58294	0.451032	5.72673	1.02384e-08	1.68569e-07
Rgn	11204.7	-3.10827	0.542904	-5.72528	1.03265e-08	1.69879e-07
Mchr1	23.3343	6.55232	1.14661	5.7145	1.10027e-08	1.80852e-07
Prdm1	50.0541	2.24885	0.393618	5.71327	1.10823e-08	1.8186e-07
Ifi44	208.764	3.08472	0.54004	5.71202	1.11642e-08	1.82901e-07
Ppp1r10	793.406	-1.29979	0.227549	-5.71214	1.11563e-08	1.82901e-07
Pydc3	79.2661	2.17418	0.381088	5.70519	1.16215e-08	1.90236e-07
Areg	32.1468	8.45263	1.48161	5.70502	1.16328e-08	1.90265e-07
Amy2a1	83.7892	-8.86474	1.5539	-5.70481	1.1647e-08	1.9034e-07
Jdp2	196.476	1.62934	0.285652	5.70392	1.17085e-08	1.91187e-07
Bcl2a1d	34.044	2.93423	0.514783	5.69994	1.1985e-08	1.95542e-07
Slc22a3	68.7804	-1.84654	0.324117	-5.69713	1.2184e-08	1.98626e-07
Gcdh	7421.58	-1.30899	0.229796	-5.69631	1.22427e-08	1.99419e-07
Crb3	255.614	-1.21356	0.213128	-5.69403	1.24076e-08	2.01939e-07
Myo7a	874.538	1.27721	0.224437	5.69076	1.26474e-08	2.05504e-07
Ppt2	1077.99	1.22924	0.216114	5.68791	1.28605e-08	2.08797e-07
Hgsnat	1955.14	1.13141	0.199016	5.68501	1.30804e-08	2.1202e-07
Rnf130	1724.08	1.01695	0.178912	5.68408	1.31522e-08	2.13009e-07
Btnl6	33.9014	8.42226	1.48196	5.68318	1.32212e-08	2.13953e-07
Cdh13	63.6325	-2.00564	0.35303	-5.68122	1.33736e-08	2.16243e-07
Tradd	277.742	1.13186	0.199343	5.67793	1.36336e-08	2.20267e-07
Herc6	512.734	1.87844	0.330845	5.67772	1.36502e-08	2.20356e-07
Sh3bp2	526.116	1.71174	0.301725	5.67319	1.40164e-08	2.26084e-07
Gm16548	84.2048	-1.55736	0.274552	-5.67237	1.40835e-08	2.26982e-07
Igsf8	586.54	1.58193	0.278896	5.67214	1.41027e-08	2.27108e-07
Rsad2	511.987	2.37532	0.418883	5.6706	1.42302e-08	2.28975e-07
Gm15931	15.1248	4.5917	0.810764	5.66342	1.48385e-08	2.3857e-07
Pgm2l1	206.713	1.09479	0.193321	5.66309	1.48675e-08	2.38842e-07
Trim30b	65.4096	2.43608	0.430288	5.66152	1.50034e-08	2.4083e-07
Agpat5	469.321	1.04628	0.184869	5.65954	1.51776e-08	2.4343e-07
Ehd4	679.086	1.55908	0.275697	5.65505	1.55803e-08	2.49687e-07
Slfn1	47.9848	3.66931	0.649995	5.64514	1.65048e-08	2.64289e-07
Card11	61.4856	2.51425	0.445741	5.64062	1.69442e-08	2.71107e-07
Prok1	678.917	-6.28928	1.11611	-5.63499	1.75063e-08	2.79651e-07
Nlrp1a	14.036	4.408	0.782313	5.63457	1.75493e-08	2.80112e-07
Lrmp	413.324	1.59312	0.282781	5.63378	1.76304e-08	2.8118e-07
Cmklr1	156.846	1.97588	0.350826	5.63208	1.78045e-08	2.83729e-07
Gpr35	147.015	2.88411	0.513282	5.61897	1.921e-08	3.05881e-07
Fmnl2	520.234	1.30891	0.232977	5.6182	1.92957e-08	3.07e-07
Cadm1	789.107	1.63217	0.290769	5.6133	1.98501e-08	3.15314e-07
Cyba	1210.39	2.46329	0.439003	5.61111	2.01034e-08	3.19083e-07
Serpina3c	299.475	2.74717	0.489613	5.6109	2.0128e-08	3.19219e-07
Gabbr2	272.986	-3.01327	0.537854	-5.60239	2.11412e-08	3.3502e-07
Uba7	886.25	1.96931	0.351733	5.59888	2.15744e-08	3.41339e-07
Map1s	261.68	1.25553	0.224455	5.59369	2.22293e-08	3.51421e-07
Gp6	33.8093	2.6152	0.467651	5.59221	2.24195e-08	3.54145e-07
Il2ra	53.225	2.27242	0.406476	5.59054	2.26366e-08	3.57292e-07
Zfp956	184.392	-1.29177	0.231099	-5.5897	2.27456e-08	3.58727e-07
Prodh2	7607.55	-1.35455	0.242366	-5.58886	2.2856e-08	3.59895e-07
B430119L08Rik	553.391	-1.79077	0.320985	-5.57899	2.41921e-08	3.80331e-07
Bbx	563.315	1.28538	0.230465	5.57732	2.44254e-08	3.83696e-07
Aldh6a1	9355.79	-1.14098	0.204696	-5.57402	2.48932e-08	3.90426e-07
Acer3	571.271	1.20793	0.216716	5.57378	2.49272e-08	3.90651e-07
Abcc3	3495.23	1.76787	0.317487	5.56832	2.57202e-08	4.02761e-07
Ccng1	850.668	1.34374	0.241356	5.56747	2.5847e-08	4.04427e-07
Gm20708	114.028	-2.52644	0.453827	-5.56697	2.592e-08	4.0525e-07
Tmem156	18.9967	3.36546	0.604577	5.56665	2.59689e-08	4.05696e-07
Cebpd	578.697	2.57101	0.462476	5.55922	2.70976e-08	4.22995e-07
Dapp1	127.486	2.0265	0.364801	5.55509	2.77467e-08	4.32788e-07
Cmtr1	1027.19	1.20126	0.216294	5.55384	2.7946e-08	4.35553e-07
Gm1720	11.8621	7.99638	1.44174	5.54635	2.91697e-08	4.54269e-07
Madd	495.979	1.00676	0.181645	5.54243	2.98308e-08	4.64201e-07
Zbtb18	781.852	1.02809	0.185527	5.54147	2.99949e-08	4.66389e-07
Gm16638	88.5619	2.29063	0.413539	5.53909	3.0404e-08	4.7238e-07
Bnip3l	2608.55	1.09372	0.197471	5.53866	3.04802e-08	4.73194e-07
Tprkb	1110.81	-1.22137	0.220692	-5.5343	3.12479e-08	4.84733e-07
Ifi203	859.49	1.47088	0.265788	5.53405	3.12914e-08	4.85028e-07
Mdk	135.748	-3.21939	0.581785	-5.53364	3.13657e-08	4.85801e-07
Lat	36.784	2.21592	0.400922	5.52707	3.25618e-08	5.03934e-07
Asap1	667.602	1.46287	0.264867	5.52305	3.33159e-08	5.15203e-07
Ctsg	20.2247	2.65709	0.481344	5.52015	3.38714e-08	5.23385e-07
Gm11427	21.5182	2.63521	0.478342	5.50906	3.60758e-08	5.57015e-07
Gldn	34.3757	3.48883	0.633316	5.50883	3.61233e-08	5.57315e-07
Tecr	2077.24	-1.05391	0.191454	-5.50478	3.69625e-08	5.69819e-07
9130208D14Rik	11.956	4.44165	0.806898	5.50459	3.70023e-08	5.6999e-07
Trim12a	270.887	1.13132	0.20558	5.50309	3.73197e-08	5.74434e-07
Nrg1	64.8924	2.33372	0.424373	5.4992	3.81511e-08	5.86776e-07
Aldoa	6450.17	2.11714	0.385104	5.49759	3.85024e-08	5.91721e-07
Trim47	297.529	1.72685	0.314252	5.49512	3.90435e-08	5.99573e-07
Pyroxd1	371.823	-1.0101	0.184034	-5.48866	4.04996e-08	6.21453e-07
Junb	1229.63	3.22523	0.587791	5.48703	4.08741e-08	6.26715e-07
Pik3r6	95.215	2.35756	0.429866	5.4844	4.14866e-08	6.35616e-07
Arhgap15	83.7211	1.94011	0.353851	5.48285	4.18532e-08	6.40738e-07
Ugt2b1	2551.23	-1.8939	0.345609	-5.4799	4.25573e-08	6.51016e-07
Bmp8b	43.1518	4.34859	0.793624	5.47941	4.26752e-08	6.52316e-07
Peg10	189.307	1.55451	0.283738	5.47869	4.2848e-08	6.54454e-07
BC037034	420.699	1.11182	0.20298	5.47745	4.3149e-08	6.58545e-07
Pqlc3	91.4951	2.17252	0.396664	5.47697	4.32659e-08	6.59821e-07
Gm13251	243.133	1.67838	0.306539	5.47527	4.3684e-08	6.65687e-07
Fitm1	129.135	-4.07543	0.74539	-5.46752	4.56386e-08	6.94939e-07
Pfkp	906.816	3.56708	0.652571	5.46619	4.59804e-08	6.99607e-07
Sult1b1	273.695	-2.33302	0.427068	-5.46287	4.68502e-08	7.12295e-07
Dnase1l1	140.869	1.31557	0.240837	5.4625	4.69471e-08	7.13222e-07
Ntrk2	168.705	-2.11463	0.387165	-5.46183	4.71262e-08	7.15396e-07
Atat1	278.142	-1.17847	0.215886	-5.45877	4.79444e-08	7.26705e-07
Rdh5	842.389	-1.48585	0.272189	-5.4589	4.79097e-08	7.26705e-07
Acp2	2156.05	1.21737	0.223038	5.45814	4.81152e-08	7.28738e-07
Mapre2	563.747	1.08158	0.19845	5.45016	5.03245e-08	7.61291e-07
mt-Tq	213.378	-2.02597	0.37173	-5.4501	5.03412e-08	7.61291e-07
Ceacam18	11.6065	4.96698	0.91138	5.44995	5.0384e-08	7.61358e-07
Sult2a8	3016.27	-3.49531	0.641416	-5.44937	5.05485e-08	7.63263e-07
Fam43a	551.747	1.4984	0.275006	5.44862	5.07627e-08	7.65915e-07
Znf41-ps	136.038	1.80555	0.332186	5.43534	5.46921e-08	8.24576e-07
Slc25a24	205.23	2.04799	0.376856	5.4344	5.49806e-08	8.28296e-07
Akr1b8	135.608	1.44681	0.266693	5.42503	5.79463e-08	8.72314e-07
Wfdc21	69.5644	2.36087	0.435248	5.4242	5.82135e-08	8.75672e-07
4631405J19Rik	72.8478	5.35323	0.987247	5.42238	5.88113e-08	8.83995e-07
Trim2	1024.82	-1.02381	0.188826	-5.422	5.89364e-08	8.85204e-07
Ssbp4	472.052	1.7238	0.318148	5.41824	6.01877e-08	9.03316e-07
Fbxl21	159.544	-2.75421	0.508456	-5.4168	6.0676e-08	9.09956e-07
Slc38a1	262.121	1.58317	0.292447	5.41353	6.17932e-08	9.26012e-07
Hacl1	7788.76	-1.92441	0.355657	-5.41086	6.27229e-08	9.39236e-07
Tgm2	7117.95	2.02224	0.373911	5.40835	6.36089e-08	9.51785e-07
Trib3	271.078	2.32934	0.430739	5.40778	6.38108e-08	9.54086e-07
Psmb8	1613.42	2.40065	0.444495	5.40086	6.6323e-08	9.90902e-07
Abcc9	1517.51	1.60749	0.297751	5.39877	6.71003e-08	1.00176e-06
Hnf1a	533.269	-1.20747	0.223768	-5.39607	6.81169e-08	1.01618e-06
Tspan15	392.934	1.29973	0.241059	5.39173	6.97829e-08	1.04025e-06
Macrod2	98.9819	-1.63576	0.303434	-5.39084	7.01293e-08	1.04463e-06
Mas1	20.793	-6.26356	1.16272	-5.38698	7.16513e-08	1.0665e-06
Ciita	103.6	3.4025	0.631678	5.38644	7.18659e-08	1.06889e-06
Dusp5	138.636	1.55755	0.289256	5.38466	7.25826e-08	1.07874e-06
Apoa2	72042	-1.56214	0.290137	-5.38414	7.27916e-08	1.08104e-06
mt-Ti	139.246	-2.26084	0.4202	-5.38038	7.43278e-08	1.10303e-06
Bpgm	615.429	1.41086	0.262354	5.37768	7.54504e-08	1.11885e-06
Gpt2	3949.21	2.14842	0.399849	5.37308	7.74038e-08	1.14696e-06
Fasn	1976.58	-1.72829	0.321734	-5.37179	7.79573e-08	1.1543e-06
Mast3	520.939	1.31443	0.245007	5.36489	8.09997e-08	1.19846e-06
Cyp4f15	2548.06	-1.38016	0.257337	-5.36324	8.17433e-08	1.20856e-06
Tmem55b	558.705	1.01767	0.189786	5.36221	8.22098e-08	1.21455e-06
Gm15283	15.5417	4.31584	0.805094	5.36067	8.29145e-08	1.2236e-06
Gm28370	185.465	-1.02064	0.190396	-5.3606	8.29452e-08	1.2236e-06
Cmpk2	234.4	1.84263	0.343811	5.35944	8.34813e-08	1.23059e-06
Tnfrsf21	543.234	1.47436	0.275136	5.35867	8.38388e-08	1.23403e-06
Cd209g	29.3459	-4.43886	0.82853	-5.35752	8.43725e-08	1.24096e-06
Gm9978	286.181	-2.45841	0.459326	-5.35222	8.68823e-08	1.27599e-06
Pcolce2	352.73	3.33034	0.622617	5.34893	8.84748e-08	1.29841e-06
Clec2i	36.0682	2.17621	0.40698	5.3472	8.93231e-08	1.3099e-06
Epm2aip1	995.32	-1.07241	0.200729	-5.34258	9.16333e-08	1.34278e-06
Gla	215.422	2.0586	0.385516	5.33986	9.30172e-08	1.36206e-06
Hddc3	173.725	-2.0085	0.376302	-5.33746	9.42591e-08	1.37821e-06
Serpina1b	104645	-1.2872	0.241265	-5.33522	9.54278e-08	1.39427e-06
Gm16194	12.4786	3.62891	0.680515	5.3326	9.68177e-08	1.41354e-06
Impact	595.994	1.11478	0.209064	5.33224	9.70096e-08	1.4153e-06
Prr7	25.3672	3.1212	0.585511	5.33073	9.78185e-08	1.42501e-06
Slc10a5	1082.17	-1.94459	0.364951	-5.32835	9.9108e-08	1.44168e-06
Fhod1	497.261	1.59898	0.300117	5.32785	9.93812e-08	1.44459e-06
Pgf	23.6442	4.32139	0.811245	5.32686	9.9927e-08	1.45146e-06
Dynlt1a	124.387	1.61028	0.302343	5.32602	1.00391e-07	1.45713e-06
Kif19a	27.0495	3.02436	0.567869	5.3258	1.0051e-07	1.4578e-06
Cstb	1066.42	1.07816	0.202554	5.32282	1.02171e-07	1.48081e-06
0610007P14Rik	1048.14	-1.27761	0.240161	-5.3198	1.03879e-07	1.50336e-06
Jund	2732.67	1.27098	0.238909	5.31993	1.03806e-07	1.50336e-06
Anxa3	364.877	1.16121	0.218382	5.31734	1.05294e-07	1.52273e-06
9430062P05Rik	66.8177	-1.9112	0.359442	-5.31712	1.05421e-07	1.52346e-06
Neo1	469.58	-1.20033	0.225758	-5.31689	1.05556e-07	1.52431e-06
Gm7293	58.3256	1.67449	0.31504	5.31517	1.06556e-07	1.53762e-06
Acot13	864.802	-1.06874	0.201145	-5.31327	1.07677e-07	1.55268e-06
Hsd3b2	1173.63	-1.89569	0.357013	-5.30986	1.09712e-07	1.57973e-06
Tnfsfm13	133.67	1.10751	0.208592	5.30946	1.09952e-07	1.58204e-06
Grik5	343.704	-1.57895	0.297439	-5.30848	1.10544e-07	1.5894e-06
Lipc	4017.39	-1.88999	0.356138	-5.3069	1.11503e-07	1.60203e-06
Shkbp1	255.685	1.01981	0.19221	5.30573	1.12223e-07	1.61121e-06
Slfn14	19.262	3.18719	0.601007	5.30308	1.13865e-07	1.6336e-06
Aadat	2181.5	-1.95464	0.368704	-5.30139	1.14922e-07	1.64758e-06
1190007I07Rik	171.806	-1.07605	0.203003	-5.30063	1.15402e-07	1.65326e-06
Mug1	14356.6	1.71489	0.323534	5.30049	1.15493e-07	1.65337e-06
Trp53i11	716.072	1.63979	0.309375	5.30033	1.15596e-07	1.65365e-06
Tstd1	780.905	-1.9973	0.376973	-5.29825	1.1692e-07	1.67139e-06
Zfp763	87.138	-1.22707	0.231671	-5.29661	1.1797e-07	1.68397e-06
Zfp874b	203.821	-1.01413	0.191503	-5.29565	1.18592e-07	1.69164e-06
Mfap4	187.873	-2.6811	0.506461	-5.2938	1.19803e-07	1.70769e-06
Il2rb	163.815	2.18811	0.413427	5.29263	1.20571e-07	1.7174e-06
Tnfrsf23	50.0423	2.26408	0.428076	5.28897	1.23006e-07	1.74832e-06
Efna1	1317.9	1.79281	0.33904	5.28788	1.2374e-07	1.7575e-06
Pak1	366.886	1.3681	0.258797	5.28637	1.24765e-07	1.77079e-06
Spn	131.46	2.55266	0.483442	5.28018	1.29056e-07	1.82907e-06
Apol8	18.7923	4.56342	0.864297	5.27993	1.29236e-07	1.83032e-06
Fmo1	5171.78	-1.63278	0.309327	-5.27847	1.30265e-07	1.84358e-06
Hykk	1479.21	-1.51182	0.286419	-5.27834	1.30359e-07	1.8436e-06
Cd36	1834.57	2.3244	0.440638	5.27508	1.32699e-07	1.87536e-06
Mcm10	238.3	-1.32406	0.251014	-5.27482	1.32884e-07	1.87663e-06
Slc16a9	224.209	1.93802	0.367729	5.27023	1.36251e-07	1.92281e-06
Gm38388	26.5048	-3.18716	0.604766	-5.27007	1.36369e-07	1.92311e-06
Fcrl1	40.5801	2.32515	0.441469	5.26685	1.38781e-07	1.95574e-06
Itpk1	404.911	1.13066	0.214697	5.26632	1.39187e-07	1.96006e-06
Cfap69	100.86	2.44847	0.465159	5.26372	1.41169e-07	1.98658e-06
Pls3	1556.57	-1.08412	0.206115	-5.25976	1.44243e-07	2.0284e-06
Cldn12	1569.19	-1.13209	0.215275	-5.25882	1.44985e-07	2.03738e-06
Ugt3a2	4606.3	-2.22457	0.423377	-5.25434	1.48557e-07	2.08463e-06
Esrp2	1875.79	-1.4115	0.26881	-5.25093	1.51331e-07	2.12206e-06
Zfp217	534.671	1.44071	0.274428	5.24986	1.52215e-07	2.13295e-06
Pcyt2	5903.25	-1.05886	0.201822	-5.24652	1.54999e-07	2.17042e-06
Arl4c	305.413	1.15516	0.220216	5.24555	1.55819e-07	2.17884e-06
Slc23a1	1056.94	-1.31401	0.250519	-5.24515	1.56154e-07	2.18198e-06
Trafd1	1736.29	1.36555	0.260401	5.24402	1.57113e-07	2.19384e-06
Mpo	152.815	2.58677	0.493457	5.24214	1.58723e-07	2.21476e-06
Cyp2b13	646.351	-3.02204	0.576765	-5.23964	1.60887e-07	2.2418e-06
Spata25	12.2537	6.00264	1.14645	5.23583	1.64246e-07	2.2854e-06
Ifit3b	105.842	2.18996	0.418283	5.23561	1.6444e-07	2.2865e-06
Gpr18	30.4904	3.39305	0.648133	5.23511	1.64889e-07	2.29114e-06
Lpcat1	211.413	1.39884	0.267261	5.23398	1.65898e-07	2.30354e-06
Bhlhb9	781.103	-1.41266	0.26995	-5.23304	1.66743e-07	2.31367e-06
Ermap	126.42	3.18719	0.609167	5.23204	1.67653e-07	2.32466e-06
Nnat	64.8204	-1.74242	0.333105	-5.23085	1.68733e-07	2.33801e-06
Amz1	132.982	2.91634	0.557646	5.22973	1.69758e-07	2.34893e-06
Timp1	24.5586	2.99074	0.572264	5.22615	1.73078e-07	2.3932e-06
Akr1b10	235.121	1.46467	0.280623	5.21934	1.79561e-07	2.47938e-06
Casc4	315.127	-1.50295	0.288019	-5.21822	1.8065e-07	2.49269e-06
Cldn13	21.9098	4.93102	0.945373	5.21595	1.82876e-07	2.52165e-06
Zfp36	1670.94	2.28988	0.439026	5.21582	1.83004e-07	2.52167e-06
Ackr2	163.561	1.5813	0.303384	5.21221	1.86608e-07	2.56955e-06
Lama2	333.255	-1.8268	0.350557	-5.21113	1.87694e-07	2.58271e-06
Cym	16.8377	-5.87822	1.12824	-5.21007	1.88771e-07	2.59573e-06
Etv5	254.123	1.61232	0.309783	5.20467	1.94346e-07	2.66869e-06
Sp5	20.1114	-3.47628	0.667987	-5.20412	1.94922e-07	2.67475e-06
1810059H22Rik	96.8054	-1.15983	0.222949	-5.20221	1.96937e-07	2.70053e-06
Slamf1	22.9853	2.38992	0.459549	5.20057	1.98676e-07	2.7225e-06
Sepw1	791.992	1.05759	0.203724	5.19127	2.08863e-07	2.85816e-06
Pipox	3744.81	-1.43065	0.275739	-5.18841	2.12097e-07	2.90042e-06
Il18	261.22	1.37601	0.26534	5.18583	2.15055e-07	2.93883e-06
9030622O22Rik	165.009	-2.23862	0.431784	-5.18458	2.16501e-07	2.95657e-06
Iqcg	115.117	-1.79329	0.345942	-5.18379	2.17423e-07	2.96712e-06
Zfp697	109.482	-2.09513	0.404464	-5.18003	2.21851e-07	3.02157e-06
Slamf7	97.0596	2.48338	0.479615	5.17785	2.2446e-07	3.05475e-06
Pcp4l1	1403.96	-3.56723	0.689774	-5.1716	2.32098e-07	3.15654e-06
Gm15674	100.004	2.21451	0.428285	5.17065	2.33279e-07	3.17042e-06
Dpysl2	197.201	1.15813	0.224206	5.16548	2.39822e-07	3.25712e-06
Tep1	758.342	1.10194	0.21339	5.16396	2.4178e-07	3.28146e-06
Serpina1d	40328.6	-1.5243	0.295195	-5.1637	2.42119e-07	3.28383e-06
Fam174a	401.252	1.06035	0.205363	5.16331	2.42626e-07	3.28845e-06
Slc39a6	166.104	1.59121	0.308417	5.15927	2.47912e-07	3.35781e-06
Gm44861	24.6164	2.53767	0.492438	5.15328	2.55967e-07	3.45982e-06
Mmp13	18.2381	3.78784	0.735152	5.15246	2.57097e-07	3.47273e-06
1700047I17Rik2	78.096	1.56737	0.304302	5.15069	2.59525e-07	3.50315e-06
Cyp2c37	20888.5	-2.21378	0.429849	-5.15014	2.60296e-07	3.51117e-06
Pkn1	908.675	1.03798	0.201781	5.14408	2.6883e-07	3.6189e-06
Pon1	17810.1	-1.91572	0.372649	-5.14081	2.73551e-07	3.67747e-06
Bcl3	397.352	1.88659	0.367445	5.13434	2.83142e-07	3.7987e-06
Ccdc12	566.509	1.10375	0.214998	5.13378	2.83981e-07	3.80738e-06
Cdc42se1	873.947	1.07324	0.209116	5.13226	2.86287e-07	3.83311e-06
Ms4a6b	148.524	2.60849	0.508335	5.13144	2.87527e-07	3.84713e-06
Ggact	1092.05	-1.18688	0.231344	-5.13035	2.8921e-07	3.86703e-06
Gsta1	23.7987	4.96906	0.969206	5.12694	2.94489e-07	3.93234e-06
Clec4e	30.6415	5.66598	1.10527	5.12635	2.95413e-07	3.94201e-06
Cdk19	354.335	1.1247	0.219497	5.12398	2.99147e-07	3.98916e-06
Pla2g16	533.392	1.16199	0.226828	5.12276	3.01089e-07	4.01236e-06
H2-Q10	16764	-1.11697	0.218087	-5.12168	3.02822e-07	4.03275e-06
Prrg4	48.5812	1.44395	0.282081	5.11892	3.07287e-07	4.08947e-06
Taf7	323.674	-1.32125	0.258141	-5.11834	3.08233e-07	4.09658e-06
Cidec	173.702	2.39894	0.468923	5.11584	3.12354e-07	4.14856e-06
Trim30d	302.223	2.18899	0.428531	5.10812	3.25375e-07	4.31572e-06
Tmc8	148.662	1.50823	0.295639	5.10159	3.36816e-07	4.46152e-06
Itih2	61432.7	-1.61176	0.316054	-5.09963	3.40323e-07	4.50497e-06
Tpd52l1	93.0317	-1.56197	0.306341	-5.09879	3.41837e-07	4.52199e-06
Zbed4-ps2	77.4051	-2.67422	0.524589	-5.09774	3.43734e-07	4.54104e-06
Car5a	450.534	-2.91495	0.571956	-5.09645	3.46076e-07	4.56781e-06
Ppp4r4	429.86	-1.56091	0.306279	-5.09637	3.4622e-07	4.56781e-06
Rtp4	391.907	2.40219	0.47164	5.09327	3.51933e-07	4.6401e-06
Ltbp4	1727.66	-1.25391	0.246238	-5.09226	3.5382e-07	4.66188e-06
C630043F03Rik	107.699	-1.11456	0.218947	-5.09053	3.57061e-07	4.70146e-06
Adamts5	246.947	-2.44065	0.480084	-5.0838	3.69962e-07	4.86488e-06
Calb2	9.8528	7.72657	1.52023	5.08251	3.72473e-07	4.89142e-06
Eaf2	46.5553	-2.68249	0.528161	-5.07893	3.79557e-07	4.98116e-06
Deptor	3370.36	-1.33635	0.263346	-5.0745	3.88509e-07	5.08855e-06
Abcb11	7999.77	-1.63975	0.323148	-5.0743	3.88916e-07	5.09052e-06
Haus8	257.806	1.49088	0.293853	5.07355	3.90454e-07	5.10728e-06
Slc5a5	14.3381	6.38636	1.25916	5.07192	3.93829e-07	5.14803e-06
Irf9	572.793	1.26348	0.249131	5.07155	3.94596e-07	5.15466e-06
Plxnb1	2231.36	-1.0079	0.198744	-5.07136	3.94991e-07	5.15644e-06
Ces1e	983.414	-1.57926	0.311463	-5.07046	3.96857e-07	5.1774e-06
Nckap5l	194.249	1.79079	0.353321	5.06843	4.01105e-07	5.22595e-06
Ddx60	235.402	2.23594	0.441772	5.06131	4.1639e-07	5.41089e-06
Sh2d2a	46.6155	2.31527	0.45822	5.05273	4.35531e-07	5.65223e-06
Folr2	143.177	-1.74433	0.345365	-5.05067	4.40268e-07	5.70997e-06
Wasf1	56.2848	1.75362	0.34728	5.04958	4.42774e-07	5.73872e-06
Kcnj8	424.312	1.33664	0.264721	5.04926	4.43526e-07	5.74471e-06
Nucb2	166.373	1.57935	0.312883	5.04775	4.4705e-07	5.78659e-06
Gm44154	14.5909	2.74647	0.544153	5.04724	4.48229e-07	5.79807e-06
Ugt1a10	43.1044	-6.7769	1.34376	-5.04322	4.57755e-07	5.91575e-06
Bcl7a	421.384	-1.76359	0.34983	-5.04127	4.62455e-07	5.96374e-06
Clec1a	95.2706	1.63627	0.324577	5.04123	4.62539e-07	5.96374e-06
Tln2	436.498	-2.13918	0.424325	-5.04137	4.62213e-07	5.96374e-06
Cysltr1	87.6243	2.15924	0.428585	5.03806	4.70262e-07	6.05939e-06
Slc40a1	9080.54	1.60576	0.318775	5.03727	4.72209e-07	6.08053e-06
Serpinb2	19.6628	3.53861	0.702633	5.03621	4.74829e-07	6.11031e-06
Gm11837	83.6809	-1.61279	0.320382	-5.03397	4.80433e-07	6.17442e-06
Abhd14b	1928.24	-1.23217	0.245033	-5.0286	4.94068e-07	6.33326e-06
Ugt1a1	16239.5	-1.48276	0.295012	-5.0261	5.00543e-07	6.41167e-06
Wdfy2	160.876	1.69514	0.337274	5.02599	5.00831e-07	6.41167e-06
Rhoh	92.5086	2.0828	0.414429	5.02571	5.01569e-07	6.41699e-06
Agbl3	142.276	-1.11648	0.2222	-5.02464	5.04367e-07	6.44863e-06
Gm26947	19.8833	2.38592	0.475173	5.02115	5.13624e-07	6.56275e-06
Actb	20902.6	1.50124	0.299066	5.01976	5.17373e-07	6.60641e-06
Snx1	812.793	1.12892	0.224921	5.01917	5.18953e-07	6.62232e-06
F730043M19Rik	46.3754	2.5437	0.506879	5.01836	5.21139e-07	6.64595e-06
Galnt7	195.497	1.39153	0.277667	5.01151	5.40049e-07	6.87385e-06
Cyp3a44	2353.53	-2.38199	0.475638	-5.00799	5.50006e-07	6.99611e-06
Kcnk3	31.1401	-4.13429	0.82603	-5.00501	5.58584e-07	7.09159e-06
Gbp7	1247.29	2.55868	0.511306	5.0042	5.60938e-07	7.11692e-06
Arhgap27	383.75	2.3563	0.471119	5.00151	5.68843e-07	7.21261e-06
Ankrd13d	51.8353	2.64904	0.530487	4.9936	5.92642e-07	7.49045e-06
Hps1	222.079	1.5598	0.312627	4.98934	6.05853e-07	7.65256e-06
Frzb	169.718	1.64387	0.329687	4.98616	6.15915e-07	7.76976e-06
Cep170	469.548	1.24129	0.248976	4.9856	6.17708e-07	7.78744e-06
Hpx	126381	1.346	0.269996	4.98527	6.18757e-07	7.79571e-06
Fads1	9835.18	-1.47625	0.296134	-4.98506	6.1942e-07	7.79911e-06
Dnaaf3	21.2632	2.52316	0.506419	4.98237	6.28107e-07	7.90348e-06
Sectm1a	86.0462	1.66217	0.333803	4.97951	6.37462e-07	8.01611e-06
Lpl	16568.5	-1.39042	0.279738	-4.97043	6.6806e-07	8.38495e-06
Npr3	237.139	-1.00945	0.20313	-4.96949	6.713e-07	8.4203e-06
Gm19680	111.043	1.85765	0.374139	4.96513	6.86542e-07	8.60093e-06
Hrh2	16.6863	3.3302	0.670718	4.96513	6.86567e-07	8.60093e-06
Haao	2786.07	-1.2797	0.257752	-4.96486	6.87518e-07	8.60741e-06
Nme4	68.7817	1.98489	0.399956	4.96278	6.94905e-07	8.68347e-06
Ppp1r9b	852.431	1.56163	0.314664	4.96285	6.94664e-07	8.68347e-06
Ces3b	30.2006	-4.26958	0.860414	-4.96224	6.96834e-07	8.70209e-06
Sh3bp1	312.731	1.53964	0.310331	4.9613	7.00226e-07	8.73896e-06
Dpp4	2000.96	-1.46	0.294458	-4.95824	7.11339e-07	8.86651e-06
1110002J07Rik	19.2211	-2.37591	0.479466	-4.95532	7.22112e-07	8.98387e-06
Scnn1a	232.094	-2.83137	0.571369	-4.95542	7.2176e-07	8.98387e-06
Zeb2os	58.9737	1.95913	0.395387	4.95496	7.23459e-07	8.99499e-06
Tapbp	2501.51	1.19883	0.2422	4.94976	7.43036e-07	9.22684e-06
Aatk	124.299	1.47157	0.297539	4.9458	7.58315e-07	9.40482e-06
6430573F11Rik	140.373	-1.4835	0.300022	-4.94462	7.62919e-07	9.456e-06
Pank1	2959.14	-1.45214	0.294094	-4.93769	7.90543e-07	9.78617e-06
Mppe1	194.386	1.01709	0.206019	4.93687	7.93854e-07	9.82104e-06
Gm5420	21.8609	-3.60503	0.73032	-4.93623	7.96475e-07	9.84733e-06
Nkg7	58.455	2.35588	0.477362	4.9352	8.00689e-07	9.88711e-06
Grin2b	48.0789	-4.74197	0.961054	-4.93413	8.05082e-07	9.92901e-06
Stard9	555.957	1.06045	0.214965	4.93313	8.09224e-07	9.9739e-06
Ahsg	609798	-1.35652	0.275278	-4.92781	8.31568e-07	1.02429e-05
Notumos	38.2682	-4.18074	0.848449	-4.92751	8.32838e-07	1.02522e-05
Slc20a1	1865.07	1.13843	0.231241	4.92315	8.51633e-07	1.04706e-05
3000002C10Rik	75.7417	-1.25888	0.255831	-4.92074	8.62167e-07	1.05936e-05
Gm42763	14.1054	3.51245	0.714043	4.9191	8.69436e-07	1.06763e-05
Cd86	254.448	1.57154	0.319621	4.91688	8.79357e-07	1.07914e-05
Col6a6	28.37	-2.63969	0.537156	-4.91419	8.9152e-07	1.09339e-05
Mfsd4b3	186.451	-1.30649	0.266002	-4.91157	9.0348e-07	1.10669e-05
Akirin1	1048.22	1.26199	0.257039	4.90974	9.1197e-07	1.1164e-05
Snx18	922.117	1.0141	0.206668	4.90689	9.25306e-07	1.13203e-05
Ces1c	62212.4	-1.63995	0.334301	-4.9056	9.31429e-07	1.13882e-05
Irf1	958.062	1.45523	0.296655	4.90546	9.32084e-07	1.13892e-05
Rbm38	158.79	1.54711	0.315418	4.90496	9.34467e-07	1.14113e-05
2810030D12Rik	65.3584	-1.60175	0.326722	-4.90248	9.46337e-07	1.15491e-05
Aldh5a1	1228.96	-1.18955	0.242687	-4.90159	9.50629e-07	1.15944e-05
Tm7sf2	716.367	-1.48841	0.30388	-4.89804	9.67992e-07	1.17989e-05
Cxcl5	10.6161	3.65629	0.746527	4.89773	9.69499e-07	1.181e-05
H2-Q5	379.477	2.64365	0.539884	4.89671	9.7456e-07	1.18631e-05
Loxl2	1306.16	1.67282	0.341629	4.89661	9.75049e-07	1.18631e-05
Add2	44.0886	3.35864	0.685992	4.89603	9.77924e-07	1.18835e-05
Ces1b	943.357	-1.90742	0.389647	-4.89525	9.8183e-07	1.19196e-05
Cklf	56.8295	1.73756	0.354995	4.89462	9.84973e-07	1.19472e-05
Fam46c	510.068	1.64738	0.336671	4.89314	9.92422e-07	1.20302e-05
Plekha2	555.634	1.62652	0.332545	4.89113	1.00259e-06	1.21461e-05
Srl	54.1279	-3.10581	0.63502	-4.89088	1.00384e-06	1.21538e-05
Pgk1	8599.12	1.21628	0.248761	4.88933	1.01178e-06	1.22424e-05
Ptp4a3	553.236	1.66361	0.340381	4.88749	1.02131e-06	1.23502e-05
Rdh1	44.0151	-1.72417	0.35299	-4.88448	1.03704e-06	1.25329e-05
Hspa12a	94.6931	-2.40101	0.491887	-4.88122	1.05433e-06	1.27341e-05
Cnn2	797.125	1.83974	0.377138	4.87815	1.07087e-06	1.2926e-05
Tmsb10	1584.81	1.99072	0.408586	4.87223	1.10347e-06	1.32952e-05
Psme2b	66.4394	2.28029	0.468594	4.86624	1.13739e-06	1.3679e-05
Gm36993	25.006	-4.45018	0.915249	-4.86226	1.16051e-06	1.39486e-05
Pla2g7	937.494	2.91673	0.600371	4.85822	1.18448e-06	1.42281e-05
Reep5	854.327	1.50853	0.310869	4.85263	1.21835e-06	1.46173e-05
Ugt2b5	5208.9	-1.37886	0.284198	-4.85177	1.22366e-06	1.46721e-05
Neb	134.488	-1.2783	0.263799	-4.84574	1.26141e-06	1.51065e-05
Slc17a2	6675.59	-2.24592	0.46353	-4.84526	1.26449e-06	1.51342e-05
Prelid2	35.7964	3.06907	0.63368	4.84324	1.27736e-06	1.5279e-05
Itgb3	843.464	2.09685	0.43304	4.84216	1.28436e-06	1.53535e-05
Slfn5	521.038	1.73506	0.358444	4.84054	1.29487e-06	1.54698e-05
Ugt3a1	565.372	-2.4202	0.501432	-4.82657	1.38904e-06	1.65622e-05
mt-Nd6	53901.8	-1.1191	0.232089	-4.82188	1.42209e-06	1.69389e-05
Ctse	55.5097	2.42348	0.502713	4.8208	1.42983e-06	1.70208e-05
Gramd1a	683.05	1.07654	0.223321	4.82059	1.43136e-06	1.70288e-05
Slc37a2	86.6162	1.26868	0.263199	4.82023	1.43394e-06	1.70492e-05
Srebf1	4714.88	-1.75797	0.364768	-4.81942	1.43978e-06	1.71085e-05
Dlk1	32.9661	-2.37424	0.492768	-4.81817	1.44883e-06	1.72058e-05
Gm44810	10.8923	-4.84619	1.00798	-4.80781	1.52592e-06	1.80996e-05
Aqp4	247.085	-2.66975	0.555717	-4.80416	1.55405e-06	1.84112e-05
Slc14a1	123.71	2.22671	0.463668	4.80239	1.56784e-06	1.85303e-05
Tmc7	123.514	1.37883	0.287147	4.8018	1.57244e-06	1.85736e-05
Pim1	686.335	2.07529	0.432214	4.80152	1.57465e-06	1.85888e-05
Psmb9	836.366	2.50657	0.522162	4.80037	1.58374e-06	1.86849e-05
Ier3	135.431	2.4619	0.512932	4.79967	1.58929e-06	1.87393e-05
2900005J15Rik	110.64	-1.40218	0.292171	-4.79917	1.59324e-06	1.87722e-05
Calm1	5240.45	1.21402	0.252969	4.79908	1.59398e-06	1.87722e-05
Ttc38	2167.3	-1.07332	0.223724	-4.79752	1.60643e-06	1.89077e-05
B3galt1	1399.48	-2.36087	0.492628	-4.79241	1.64791e-06	1.93844e-05
G6pc2	12.4158	-3.78777	0.790426	-4.79206	1.65075e-06	1.94063e-05
Pyhin1	210.951	1.86033	0.388275	4.79129	1.65716e-06	1.94702e-05
Ugt2b36	6814.12	-1.6542	0.34554	-4.78731	1.69034e-06	1.98365e-05
Cysltr2	14.0625	2.74752	0.574345	4.78375	1.72055e-06	2.01791e-05
Spp2	5627.2	-1.56409	0.327063	-4.78222	1.7337e-06	2.03214e-05
Gm2788	125.137	-3.20283	0.670676	-4.77552	1.79243e-06	2.0985e-05
5033403H07Rik	214.42	-1.69539	0.355357	-4.77094	1.83372e-06	2.14431e-05
Tpm3	3749.74	1.25582	0.263367	4.76831	1.85775e-06	2.16985e-05
Arid5a	143.621	1.79034	0.375531	4.76748	1.86546e-06	2.17629e-05
Hnf1b	412.626	-1.43016	0.300148	-4.76484	1.89001e-06	2.20235e-05
Cnbd2	69.4893	1.39516	0.29303	4.76114	1.92499e-06	2.24048e-05
1700112E06Rik	53.733	2.02256	0.424823	4.76096	1.92676e-06	2.24123e-05
Zfand4	188.007	-1.10899	0.233023	-4.75915	1.94413e-06	2.25946e-05
Gm10644	56.798	-2.0617	0.433442	-4.75659	1.96888e-06	2.28487e-05
Bax	688.251	1.83272	0.385357	4.75589	1.97574e-06	2.29149e-05
Masp2	4439.42	-1.29657	0.272956	-4.75011	2.03304e-06	2.3552e-05
4930556M19Rik	182.625	-1.51704	0.31939	-4.74982	2.03598e-06	2.35585e-05
Apobec1	569.303	1.76896	0.372425	4.74985	2.03569e-06	2.35585e-05
Lgr4	1354.13	-1.08342	0.228244	-4.74676	2.06705e-06	2.39041e-05
Ces2a	4675.43	-1.50161	0.316357	-4.74658	2.0689e-06	2.39115e-05
Ric3	28.4631	2.20436	0.464628	4.74435	2.09178e-06	2.4162e-05
Gm7652	10.5568	-7.15776	1.50954	-4.7417	2.11936e-06	2.44379e-05
Esam	587.355	1.25624	0.265016	4.74022	2.13485e-06	2.45879e-05
Gstz1	10049.2	-1.28303	0.270917	-4.73588	2.18108e-06	2.51058e-05
Lect2	4169.45	-3.96345	0.837164	-4.73438	2.19725e-06	2.52773e-05
Ero1l	1535.44	1.32937	0.280969	4.73139	2.22992e-06	2.56235e-05
Gm38392	69.1885	-2.26342	0.478505	-4.73018	2.24319e-06	2.5761e-05
Ifit1bl1	24.8878	2.17984	0.460992	4.72859	2.26083e-06	2.59336e-05
Ube2o	586.563	1.55659	0.329271	4.72737	2.27441e-06	2.60744e-05
Unc5b	300.666	1.65892	0.350971	4.72666	2.28243e-06	2.61511e-05
Nrxn1	190.758	-2.25905	0.477991	-4.72614	2.28832e-06	2.61884e-05
Slc25a23	4320.68	-1.25467	0.265615	-4.72365	2.31648e-06	2.64954e-05
Bak1	544.654	1.40158	0.296912	4.72052	2.35245e-06	2.68913e-05
Meis1	229.532	-1.14611	0.242824	-4.71993	2.3593e-06	2.69387e-05
Gm21451	19.1555	3.571	0.757964	4.71131	2.46134e-06	2.80392e-05
Ifitm6	36.3766	2.33493	0.495646	4.71089	2.46638e-06	2.80665e-05
Psg23	81.1653	-1.37187	0.291361	-4.70849	2.49557e-06	2.83757e-05
Zcchc16	25.4492	-2.73304	0.58046	-4.70841	2.49659e-06	2.83757e-05
Slc13a4	15.2604	-2.89298	0.614462	-4.70815	2.4997e-06	2.83948e-05
4930426D05Rik	26.3816	-5.70727	1.21246	-4.70717	2.51182e-06	2.85161e-05
Slc19a2	2215.04	-1.20325	0.255901	-4.70202	2.57605e-06	2.91952e-05
Tmem65	484.538	1.35674	0.288654	4.70023	2.59868e-06	2.94182e-05
Agt	33836.3	-1.24683	0.265318	-4.69938	2.60952e-06	2.95194e-05
Serpina3i	18.4924	2.6138	0.556211	4.6993	2.6106e-06	2.95194e-05
Ugt1a9	542.609	-2.02764	0.431549	-4.69852	2.62047e-06	2.96142e-05
Slc25a45	420.386	1.54934	0.329923	4.69607	2.65216e-06	2.99381e-05
Abhd18	509.888	-1.21628	0.259047	-4.69523	2.66308e-06	3.00444e-05
B2m	23636.2	1.39818	0.297809	4.69488	2.66757e-06	3.0078e-05
Gm42553	281.091	1.17074	0.249511	4.69213	2.70382e-06	3.04521e-05
Pigz	22.6139	2.25416	0.480871	4.68766	2.76347e-06	3.10887e-05
Slc6a11	25.398	-3.95007	0.842854	-4.68654	2.77862e-06	3.12237e-05
Abcc5	784.229	1.7345	0.370422	4.68249	2.83405e-06	3.18286e-05
Gm12576	29.9439	-1.98721	0.42457	-4.68052	2.86143e-06	3.21179e-05
Gm28177	8.14636	6.96217	1.48774	4.67969	2.87307e-06	3.22303e-05
Gm15535	46.572	-1.68674	0.360475	-4.67922	2.87967e-06	3.22862e-05
Tal1	117.706	1.86627	0.39888	4.67877	2.88596e-06	3.23384e-05
C130026I21Rik	29.3101	3.42597	0.732489	4.67716	2.90877e-06	3.25756e-05
Susd6	1461.98	1.05855	0.226379	4.67599	2.92542e-06	3.27435e-05
Bst2	1680.36	1.62109	0.347259	4.66824	3.03793e-06	3.38692e-05
Rgs6	20.6437	-5.6315	1.20733	-4.66443	3.09473e-06	3.44638e-05
Rhbdf2	646.245	1.43404	0.307455	4.66422	3.09783e-06	3.4479e-05
Rgag4	197.058	2.65612	0.569665	4.6626	3.12244e-06	3.47334e-05
Tlr3	236.494	1.09276	0.234391	4.66211	3.12982e-06	3.4796e-05
Bend4	53.5072	1.20391	0.258491	4.65748	3.2011e-06	3.55487e-05
Mt2	2164.61	3.8973	0.837561	4.65316	3.26894e-06	3.62412e-05
Ywhah	1662.8	1.07732	0.231537	4.65293	3.27254e-06	3.62609e-05
Plbd1	1606.39	1.63685	0.352014	4.64996	3.32006e-06	3.67464e-05
Gchfr	1520.92	-1.34329	0.289123	-4.64609	3.38291e-06	3.73795e-05
Csrp1	1185.98	1.67796	0.361393	4.64303	3.43342e-06	3.79132e-05
Gm16157	122.92	-1.93949	0.417757	-4.64262	3.4401e-06	3.79482e-05
2510009E07Rik	632.331	1.31915	0.284192	4.64174	3.45482e-06	3.80471e-05
Ces1g	3390.01	-2.59406	0.558854	-4.64174	3.45482e-06	3.80471e-05
Tmem164	574.632	1.05881	0.228103	4.64181	3.45372e-06	3.80471e-05
Gm44860	19.333	2.4932	0.537139	4.64163	3.45674e-06	3.80472e-05
Il27	8.76376	3.78381	0.815477	4.64	3.48412e-06	3.83273e-05
Lrrc17	24.1288	-2.98885	0.644888	-4.63468	3.57498e-06	3.92398e-05
Esr1	777.754	-1.32948	0.286957	-4.63305	3.60326e-06	3.95283e-05
0610031O16Rik	27.246	-3.26259	0.704834	-4.62888	3.67654e-06	4.031e-05
Ccr5	273.852	1.60392	0.346935	4.62311	3.78034e-06	4.13567e-05
BC024139	107.554	-2.08836	0.452003	-4.62024	3.83302e-06	4.19099e-05
Tpi1	8551.24	1.20037	0.259824	4.61992	3.83896e-06	4.19518e-05
Zfp366	49.0664	1.89992	0.411333	4.61894	3.85709e-06	4.21267e-05
Nfe2l3	51.447	-1.60964	0.348967	-4.61259	3.97683e-06	4.33868e-05
Scai	333.729	-1.09756	0.23808	-4.61004	4.02596e-06	4.38986e-05
Erbb4	105.957	-3.25561	0.706273	-4.60956	4.03518e-06	4.3951e-05
Oas1b	56.2561	1.78135	0.386601	4.60772	4.07101e-06	4.42925e-05
Ly6d	251.801	2.77861	0.603097	4.60723	4.08071e-06	4.43738e-05
Elane	40.3773	2.13543	0.463911	4.60309	4.16262e-06	4.51655e-05
1700040L02Rik	85.7277	-1.59348	0.346533	-4.59834	4.25864e-06	4.61066e-05
Fam214a	1077.22	-1.28877	0.28036	-4.59686	4.28916e-06	4.64117e-05
Akt1	1951.25	1.18187	0.257233	4.59454	4.33715e-06	4.68799e-05
Aasdh	223.371	-1.03811	0.225972	-4.59399	4.34857e-06	4.69267e-05
Sh3yl1	186.146	-1.18315	0.257606	-4.59284	4.37246e-06	4.71589e-05
Sybu	258.103	-1.46136	0.318279	-4.59144	4.40201e-06	4.74519e-05
Hcn2	52.7936	1.73798	0.378782	4.58835	4.46756e-06	4.81062e-05
Barx2	17.2603	6.68141	1.45651	4.58727	4.49084e-06	4.83307e-05
Large	213.019	1.03908	0.226568	4.58618	4.51438e-06	4.85577e-05
Apoc3	10680.9	1.50318	0.327795	4.58572	4.52419e-06	4.86369e-05
Adam32	12.0396	2.8807	0.628472	4.58366	4.56902e-06	4.90922e-05
Atp8b4	56.0668	1.89266	0.413155	4.58099	4.62779e-06	4.96699e-05
Gyltl1b	66.6398	-2.40514	0.525232	-4.5792	4.66769e-06	5.00711e-05
Hyal1	716.574	-1.29417	0.282711	-4.5777	4.70118e-06	5.03759e-05
Wdfy4	486.472	2.12316	0.463828	4.57746	4.70646e-06	5.04053e-05
Slc41a2	261.664	2.17782	0.475814	4.57704	4.71606e-06	5.04809e-05
Sat2	202.458	-1.17091	0.255883	-4.57596	4.74045e-06	5.06903e-05
Skida1	24.0658	-2.77926	0.607363	-4.57595	4.74073e-06	5.06903e-05
Agxt	9463.34	-1.376	0.300772	-4.57491	4.76436e-06	5.09155e-05
Ccl8	11.4626	5.36449	1.17273	4.57436	4.77687e-06	5.10218e-05
Mfsd2b	89.313	1.92038	0.420119	4.57105	4.85289e-06	5.1778e-05
Hsd3b7	8565.91	-1.69291	0.370368	-4.5709	4.85638e-06	5.17875e-05
Sepn1	265.281	1.17391	0.25704	4.56702	4.94715e-06	5.26988e-05
Kifc2	168.177	-1.48021	0.324247	-4.56507	4.9933e-06	5.3105e-05
Cyp2c29	19000.2	-2.36379	0.518153	-4.56196	5.06794e-06	5.38411e-05
Usp35	70.1785	1.68977	0.370604	4.55952	5.12713e-06	5.44408e-05
Repin1	938.967	-1.04004	0.22815	-4.55858	5.15002e-06	5.46546e-05
Meis3	68.3298	1.7949	0.393768	4.55826	5.15789e-06	5.47089e-05
Acy3	863.643	-1.44815	0.317721	-4.55793	5.16604e-06	5.47661e-05
Cyp1a2	9188.42	-4.97189	1.0917	-4.55425	5.2574e-06	5.56454e-05
mt-Th	283.555	-1.62772	0.357452	-4.55368	5.27166e-06	5.57667e-05
Eva1b	476.209	1.53806	0.337979	4.55077	5.345e-06	5.65124e-05
Myo9a	978.139	1.89771	0.417183	4.54886	5.39374e-06	5.69974e-05
AU020206	338.012	1.14552	0.251986	4.54595	5.46883e-06	5.77601e-05
Lmo4	598.935	1.66029	0.365289	4.54512	5.49034e-06	5.79565e-05
Fam78b	29.4449	2.86756	0.630985	4.54457	5.50474e-06	5.80776e-05
Gjb1	8390.68	-1.0924	0.240392	-4.54425	5.51324e-06	5.81365e-05
Slc6a12	1792.59	-1.26642	0.278707	-4.5439	5.52224e-06	5.82005e-05
Slc44a5	35.4888	-3.47775	0.765397	-4.54372	5.52696e-06	5.82192e-05
Dll4	185.594	1.37585	0.303051	4.54001	5.62522e-06	5.92229e-05
Akr1d1	5746.89	-1.68863	0.372005	-4.53925	5.64545e-06	5.94043e-05
Orai2	117.57	1.25871	0.27735	4.53834	5.66997e-06	5.95992e-05
AA467197	11.031	3.84031	0.846423	4.5371	5.70318e-06	5.98849e-05
Kdf1	89.4315	-1.42559	0.31425	-4.53647	5.72046e-06	6.00345e-05
Btnl10	29.7291	3.07081	0.677169	4.53478	5.76638e-06	6.04845e-05
Fli1	311.899	1.04416	0.230346	4.53301	5.81485e-06	6.09607e-05
Gbgt1	33.8908	1.93994	0.428018	4.53237	5.83258e-06	6.11144e-05
Alpk1	118.54	1.62787	0.359201	4.53191	5.84519e-06	6.12142e-05
Cgn	1011.13	-1.2425	0.274208	-4.53122	5.86448e-06	6.13614e-05
Serpina9	12.1069	-4.42459	0.977049	-4.52852	5.93974e-06	6.20734e-05
Afmid	2114.29	-1.08753	0.240182	-4.52794	5.95625e-06	6.22132e-05
3110045C21Rik	12.9123	-2.80607	0.619934	-4.5264	5.99967e-06	6.26009e-05
C920009B18Rik	32.7986	1.63341	0.361218	4.52194	6.12742e-06	6.39002e-05
Fam180a	67.0489	-1.71932	0.380353	-4.52032	6.17454e-06	6.42623e-05
Mllt6	959.016	1.05509	0.233399	4.52054	6.16827e-06	6.42623e-05
Xist	8265.74	9.50551	2.10285	4.5203	6.17508e-06	6.42623e-05
Klhl14	16.1242	-7.277	1.60998	-4.51993	6.18612e-06	6.43434e-05
Cbl	1026.69	1.41255	0.312572	4.51911	6.20994e-06	6.45573e-05
Mir99ahg	68.2946	-1.81372	0.401444	-4.518	6.24276e-06	6.48306e-05
Aspdh	1521.38	-1.16815	0.258716	-4.51517	6.32645e-06	6.55969e-05
Kat6b-ps1	13.5691	-3.78408	0.838212	-4.51446	6.34771e-06	6.5783e-05
Hrh1	9.53127	5.1069	1.13173	4.51246	6.40791e-06	6.63722e-05
Zdhhc14	166.079	1.2663	0.28076	4.51023	6.4756e-06	6.70383e-05
Nat8f4	145.054	-1.42132	0.315251	-4.50854	6.52746e-06	6.754e-05
Mmd2	475.604	-2.75817	0.611845	-4.50796	6.54532e-06	6.76895e-05
Sepsecs	1870.58	-1.2161	0.269822	-4.50705	6.57344e-06	6.79096e-05
Impg2	38.4153	-2.36693	0.525245	-4.50633	6.59577e-06	6.81048e-05
Ppm1h	443.695	2.11083	0.468888	4.50177	6.73907e-06	6.95121e-05
Acaca	1781.93	-1.24786	0.277352	-4.49918	6.82169e-06	7.03182e-05
Mir142hg	35.0289	1.55409	0.345422	4.4991	6.8243e-06	7.03182e-05
Gab2	333.79	1.54498	0.343498	4.49779	6.86624e-06	7.07138e-05
Flrt1	43.0991	-2.84763	0.633245	-4.49688	6.89569e-06	7.09802e-05
Klra5	28.1488	2.01131	0.447643	4.49312	7.01883e-06	7.21355e-05
Podn	126.244	-1.6072	0.357744	-4.4926	7.03579e-06	7.22725e-05
Arrb1	1116.91	1.25727	0.279907	4.49174	7.0644e-06	7.25047e-05
Cideb	3005.29	-1.08974	0.242611	-4.4917	7.06571e-06	7.25047e-05
Zfp951	135.652	1.03044	0.229568	4.4886	7.1692e-06	7.35288e-05
Mug2	1277.55	3.0661	0.683299	4.4872	7.21639e-06	7.39745e-05
Slc2a13	67.0625	-1.72597	0.384763	-4.48578	7.2646e-06	7.43919e-05
Gsdmd	713.308	1.47272	0.328375	4.48486	7.29613e-06	7.46378e-05
Gvin1	1192.07	4.51244	1.00613	4.48496	7.29264e-06	7.46378e-05
Taldo1	2023.17	1.03449	0.230753	4.4831	7.35681e-06	7.51811e-05
Ms4a4c	34.8042	2.9678	0.662673	4.47852	7.51609e-06	7.67298e-05
Sept9	2265.88	1.1674	0.260887	4.47471	7.65137e-06	7.79505e-05
Adgrf1	314.477	-1.94304	0.43439	-4.47303	7.71194e-06	7.84871e-05
H2-Q1	229.905	-2.56038	0.573201	-4.46681	7.93946e-06	8.06785e-05
Dlgap4	560.051	1.60094	0.358451	4.46627	7.95965e-06	8.08424e-05
Dusp4	63.5326	2.16573	0.485207	4.46352	8.06232e-06	8.17597e-05
Serping1	8579.3	1.0029	0.224707	4.46316	8.0761e-06	8.18576e-05
Ngfr	176.942	-2.13672	0.478962	-4.46115	8.15226e-06	8.25874e-05
Entpd8	1602.9	-1.48043	0.331898	-4.46049	8.17717e-06	8.27975e-05
Parp12	1034.85	1.21175	0.27171	4.45974	8.20591e-06	8.30039e-05
Gm14005	21.6766	1.86361	0.418016	4.45823	8.2638e-06	8.35043e-05
Rtp3	837.816	-1.58723	0.356151	-4.45663	8.32572e-06	8.40872e-05
Col6a1	1514.92	1.41312	0.31737	4.4526	8.48368e-06	8.5639e-05
Adam8	66.4701	1.71559	0.38549	4.45042	8.5704e-06	8.64265e-05
Mpv17l	301.54	-1.97273	0.443449	-4.4486	8.64324e-06	8.71168e-05
Mcemp1	22.3575	2.47944	0.557407	4.44816	8.66085e-06	8.72501e-05
Btnl4	10.4773	7.75808	1.7442	4.44792	8.67064e-06	8.72996e-05
Pfkl	2568.28	1.69944	0.382154	4.44701	8.70751e-06	8.75868e-05
Tlcd2	1282.25	-2.33335	0.524942	-4.44497	8.79055e-06	8.83553e-05
Cln8	1225.85	1.14305	0.257165	4.4448	8.79734e-06	8.83561e-05
Gm11613	24.9784	1.81983	0.409723	4.4416	8.92906e-06	8.96337e-05
Slc45a4	454.532	1.31511	0.296224	4.43959	9.01304e-06	9.0431e-05
Fgfr3	325.39	-1.52082	0.342606	-4.43899	9.03839e-06	9.06395e-05
Actn1	2001.13	1.38797	0.312876	4.43617	9.15731e-06	9.16932e-05
Pycr2	210.073	1.1443	0.258115	4.4333	9.2803e-06	9.2831e-05
Insl3	80.286	1.43888	0.324619	4.43253	9.31347e-06	9.30227e-05
Scand1	843.224	1.15204	0.259907	4.43253	9.31351e-06	9.30227e-05
Itih1	18632.9	-1.5828	0.357237	-4.43068	9.39377e-06	9.37771e-05
Tcf7	199.67	-1.49545	0.337568	-4.43008	9.41965e-06	9.39882e-05
Frmd4b	1851.21	1.41181	0.318755	4.42914	9.4611e-06	9.43544e-05
Fam132b	21.9107	4.44366	1.00385	4.42661	9.57244e-06	9.54169e-05
Igtp	1857.45	2.68348	0.606353	4.4256	9.61754e-06	9.58183e-05
9930111J21Rik2	544.802	1.69231	0.382435	4.42509	9.64022e-06	9.59961e-05
Rogdi	1042.36	-1.00794	0.22794	-4.42196	9.78091e-06	9.73482e-05
Tcf21	359.792	-2.09464	0.473788	-4.42106	9.82194e-06	9.77076e-05
Fhdc1	52.4149	2.07206	0.468786	4.42004	9.86817e-06	9.81183e-05
Plaur	100.397	2.55509	0.578117	4.41967	9.8852e-06	9.81893e-05
Slc27a2	30636.8	-1.2623	0.285699	-4.4183	9.94823e-06	9.87166e-05
Ces2b	41.9314	-1.4552	0.329464	-4.41687	1.00143e-05	9.91241e-05
Ogfrl1	357.49	1.08872	0.246487	4.41696	1.00099e-05	9.91241e-05
Hsd3b5	10.7147	-5.96068	1.34976	-4.4161	1.00499e-05	9.94272e-05
Tm4sf4	3979.11	1.24315	0.281653	4.41377	1.01586e-05	0.000100452
Sptbn2	2542.9	-1.00155	0.226934	-4.41341	1.01754e-05	0.000100569
Psg22	8.08539	6.38114	1.44687	4.4103	1.03229e-05	0.000101875
Aqp9	7673.61	-1.33018	0.301757	-4.40811	1.04275e-05	0.000102754
Sec14l2	6574.71	-1.39537	0.316661	-4.40651	1.0505e-05	0.000103466
Slc47a1	2505.5	-1.01389	0.230415	-4.40028	1.0811e-05	0.000106322
Smo	459.588	-1.03155	0.234559	-4.39781	1.0935e-05	0.000107329
Gm17281	22.6008	1.94937	0.443422	4.39619	1.10168e-05	0.000108078
Slc35d3	9.54853	4.2549	0.968272	4.39432	1.1112e-05	0.000108904
Zfp30	85.5192	-1.25904	0.286534	-4.39405	1.11258e-05	0.000108986
Gpr137b-ps	100.241	2.16676	0.493142	4.39379	1.11392e-05	0.000109063
Rbbp9	361.033	-1.03561	0.23582	-4.39151	1.12564e-05	0.000110102
4930431F12Rik	10.3488	-6.61169	1.50692	-4.38754	1.14641e-05	0.000111968
Apaf1	377.325	1.26237	0.287766	4.3868	1.15028e-05	0.000112291
Gm2011	189.879	-1.32424	0.301936	-4.38584	1.1554e-05	0.000112736
Ccdc141	674.892	-1.02202	0.233089	-4.38469	1.16149e-05	0.000113274
Ifih1	909.552	1.60876	0.36741	4.37866	1.19409e-05	0.000116168
Btg2	2492.21	2.5154	0.574525	4.37822	1.19654e-05	0.000116325
Gm7463	333.219	-2.37487	0.542436	-4.37816	1.19688e-05	0.000116325
D6Wsu163e	283.055	1.05133	0.24024	4.37616	1.20789e-05	0.000117338
Cyp2c68	8612.82	-1.35638	0.310005	-4.37535	1.2124e-05	0.000117718
Fam149a	372.58	-1.17186	0.268009	-4.37247	1.2285e-05	0.000119165
Sqrdl	2752.67	-1.13976	0.260719	-4.37161	1.23333e-05	0.000119576
Trim34a	212.094	1.24905	0.28577	4.37082	1.23782e-05	0.000119952
Baat	2586.62	1.45058	0.331936	4.37006	1.24214e-05	0.000120312
Rab4b	389.684	1.17642	0.269229	4.36957	1.24492e-05	0.000120522
A730089K16Rik	12.0716	4.07522	0.932759	4.369	1.24818e-05	0.000120779
Apoc1	38008.3	-1.05712	0.242053	-4.36733	1.25774e-05	0.000121585
Chic1	88.7184	-1.36972	0.314115	-4.36056	1.29731e-05	0.000125288
Plekha6	1574.36	-1.26761	0.290935	-4.35701	1.3185e-05	0.00012715
Gm15743	27.5355	-3.17533	0.728937	-4.35612	1.32391e-05	0.00012754
Gm2564	35.0075	2.11858	0.486356	4.35602	1.32447e-05	0.00012754
Serpina3b	9.55162	3.39505	0.779673	4.35445	1.33399e-05	0.000128394
Zc3h12d	115.153	1.41015	0.323948	4.35302	1.34276e-05	0.000129113
G6b	23.5094	2.58403	0.593731	4.35219	1.34783e-05	0.000129525
Gm14421	64.5284	-1.21053	0.278149	-4.35211	1.34835e-05	0.000129525
1700018L02Rik	79.0295	-2.054	0.472035	-4.35138	1.35284e-05	0.000129827
Gm15746	71.3803	-2.06523	0.474626	-4.35128	1.35346e-05	0.000129827
Hsd17b6	3790.89	-1.67725	0.385456	-4.35134	1.35308e-05	0.000129827
Fam162a	933.325	1.19458	0.274582	4.35056	1.3579e-05	0.000130191
Irs1	606.226	-1.40814	0.323708	-4.35004	1.36114e-05	0.000130439
Fam84b	825.551	-1.19895	0.275751	-4.34794	1.37421e-05	0.000131627
Mfsd4b1	347.296	-1.60243	0.368569	-4.34771	1.37563e-05	0.0001317
Clec9a	155.256	2.14385	0.493138	4.34736	1.37785e-05	0.000131785
Igf2bp2	192.762	1.09192	0.251407	4.34323	1.40406e-05	0.000134098
Gm13375	63.5611	1.04944	0.241737	4.34125	1.41676e-05	0.000135064
Golm1	245.831	1.00989	0.232628	4.34122	1.41696e-05	0.000135064
Jchain	45.7622	3.77186	0.868868	4.34112	1.41757e-05	0.000135064
Afm	6651.65	-1.96218	0.452154	-4.33964	1.42719e-05	0.00013585
Otc	7925.06	-1.39625	0.321929	-4.33714	1.44346e-05	0.000137333
Agxt2	3337.55	-1.32881	0.306407	-4.33674	1.44615e-05	0.000137522
Ang	2849.65	-1.3822	0.31875	-4.3363	1.44899e-05	0.000137727
Tmem150b	21.7403	2.2573	0.520852	4.33385	1.46521e-05	0.000139202
Gm15601	56.4752	1.47276	0.340151	4.32971	1.49303e-05	0.000141709
Rtn4rl2	17.1798	2.57018	0.593809	4.32828	1.50275e-05	0.000142496
Tmem25	646.283	-1.39527	0.32236	-4.3283	1.50264e-05	0.000142496
Ndrg2	14175.5	-1.04971	0.242555	-4.3277	1.50672e-05	0.000142804
Aldh3b3	47.3381	-3.74609	0.865794	-4.32677	1.5131e-05	0.00014334
Mtfp1	318.366	-1.12988	0.261203	-4.32567	1.52068e-05	0.00014399
Nlrp6	4629.48	-1.34418	0.310875	-4.32386	1.53324e-05	0.000144902
Ugdh	866.21	1.33231	0.308274	4.32185	1.54724e-05	0.000146156
Fggy	2016.56	-1.13871	0.263523	-4.3211	1.55255e-05	0.000146518
Smyd1	25.4349	-2.8132	0.65103	-4.32115	1.55216e-05	0.000146518
Slc22a7	1269.44	-2.94974	0.683061	-4.31841	1.57157e-05	0.000148102
Me3	127.028	-2.20072	0.509869	-4.31625	1.58705e-05	0.000149419
Neu3	144.388	1.27398	0.295154	4.31634	1.58639e-05	0.000149419
Gm9733	4.84381	6.59701	1.52883	4.31506	1.5956e-05	0.000150153
I830127L07Rik	26.5862	2.53333	0.587209	4.31419	1.60186e-05	0.000150671
Bex2	78.8725	-1.53405	0.355602	-4.31396	1.60355e-05	0.000150718
Fabp4	3159.37	2.23898	0.519014	4.31391	1.60389e-05	0.000150718
Kcng2	14.9782	2.63771	0.611469	4.31372	1.60529e-05	0.000150779
Egln3	991.16	1.50868	0.349919	4.31151	1.62146e-05	0.000152225
Gm13157	153.835	1.28614	0.298356	4.31076	1.62695e-05	0.000152669
Gm3788	176.19	1.86669	0.43371	4.30402	1.67729e-05	0.000157022
Ptgir	21.9759	2.32465	0.540303	4.30249	1.68891e-05	0.000158035
Cd160	37.7042	2.26262	0.526136	4.30044	1.70457e-05	0.000159426
Zfp612	194.446	-1.34623	0.313106	-4.29958	1.7112e-05	0.000159846
Rgs14	32.4913	1.77027	0.411947	4.29733	1.7287e-05	0.000161378
Gdpd1	58.6967	1.51488	0.352595	4.29637	1.73616e-05	0.000161998
Hps6	89.7896	1.06685	0.248428	4.29441	1.75162e-05	0.000163287
Hbq1b	9.42272	4.74362	1.1047	4.29404	1.75448e-05	0.000163477
Ctf1	190.381	-1.13387	0.264415	-4.28822	1.80113e-05	0.000167666
Lrch4	468.63	1.41001	0.328804	4.2883	1.80044e-05	0.000167666
Tmprss4	23.096	2.63269	0.613997	4.28778	1.80468e-05	0.000167918
Fam220a	293.079	1.0467	0.244262	4.28515	1.82615e-05	0.000169677
Ckb	772.816	1.85333	0.432861	4.28159	1.85567e-05	0.000172339
Actg1	14422.3	1.46588	0.342451	4.28057	1.86416e-05	0.000173047
Agmat	2394.67	-1.16085	0.27127	-4.2793	1.87482e-05	0.000173712
Capn1	462.999	1.29554	0.302744	4.27933	1.87453e-05	0.000173712
Limk1	210.077	1.45838	0.340795	4.27935	1.87442e-05	0.000173712
Atp6v0d2	138.817	-2.0832	0.486891	-4.27858	1.88086e-05	0.000174179
Gm17690	57.5434	-1.96905	0.460335	-4.27742	1.89074e-05	0.000174942
Acsm1	3493.04	-1.53336	0.35849	-4.27728	1.89195e-05	0.000174972
Pm20d1	1127.58	-1.33102	0.311293	-4.27578	1.90472e-05	0.000176072
Col9a2	11.5672	-3.21405	0.751823	-4.27501	1.91131e-05	0.000176516
Mmab	305.837	-1.0237	0.239493	-4.27443	1.91627e-05	0.000176892
Dpep2	21.7479	2.74927	0.643209	4.27429	1.91744e-05	0.000176917
mt-Ts1	9071.77	-1.04694	0.244952	-4.27405	1.91953e-05	0.000176946
Ralgds	185.037	1.05463	0.246915	4.27123	1.94396e-05	0.000178949
Zbtb32	16.5069	-2.1384	0.500964	-4.26857	1.96732e-05	0.000181015
5730508B09Rik	133.28	1.16582	0.273204	4.26722	1.97921e-05	0.000182025
Rilp	428.929	-1.07518	0.252076	-4.2653	1.99631e-05	0.000183342
Cda	261.307	-1.12621	0.26416	-4.26338	2.01359e-05	0.000184845
Cxcl13	44.2979	4.49573	1.05455	4.26319	2.0153e-05	0.000184916
Zfp964	69.7307	-1.2127	0.284477	-4.26291	2.01783e-05	0.000185063
Abcg5	4645.11	-1.78843	0.419781	-4.26038	2.0408e-05	0.000187083
Birc3	468.164	1.72468	0.404994	4.25853	2.05775e-05	0.000188485
Tiparp	415.937	1.30123	0.305561	4.2585	2.05799e-05	0.000188485
Wfdc2	141.42	-3.65416	0.858421	-4.25683	2.07342e-05	0.000189723
Comtd1	82.3859	1.48024	0.347814	4.25584	2.08261e-05	0.000190476
Hsd3b3	3751.46	-2.16698	0.509242	-4.25529	2.08775e-05	0.000190858
C5ar2	52.7503	1.18504	0.278666	4.25257	2.11334e-05	0.000193019
Prss30	11.3751	2.67429	0.629069	4.25118	2.12649e-05	0.000193953
Dnmt3b	213.216	-1.43292	0.337199	-4.24946	2.14284e-05	0.000195355
Cxcl1	111.127	2.43158	0.572289	4.24888	2.14847e-05	0.000195688
Gckr	4864.68	-1.35475	0.31887	-4.24858	2.15126e-05	0.000195853
Agtrap	452.342	1.64034	0.386337	4.24587	2.17743e-05	0.000198144
Rp1	81.6157	-1.75832	0.414423	-4.24281	2.20738e-05	0.000200686
Rnase4	14854.2	-1.59272	0.375442	-4.24226	2.21283e-05	0.000201089
Aoc1	12.2997	-4.92536	1.16223	-4.23787	2.25654e-05	0.000204873
Rarres2	14001.8	-1.19196	0.281276	-4.23768	2.25837e-05	0.000204946
Gpr132	30.0707	1.93435	0.456616	4.23627	2.27267e-05	0.000206149
Slc43a2	1398.37	1.81876	0.429637	4.23325	2.30336e-05	0.000208838
A530020G20Rik	119.589	-1.71553	0.405428	-4.23141	2.32228e-05	0.000210457
Trbc1	54.2191	1.67598	0.396995	4.22166	2.42512e-05	0.000219476
Cbx2	143.397	-1.66531	0.394516	-4.22114	2.43069e-05	0.00021988
Ltb4r1	32.309	1.89726	0.449557	4.22028	2.43996e-05	0.000220619
Exph5	138.513	-1.82098	0.431601	-4.21912	2.4526e-05	0.000221661
C8g	3165.69	-2.13541	0.506235	-4.21821	2.46247e-05	0.000222452
Podxl2	50.1957	-2.45638	0.582509	-4.21689	2.47696e-05	0.000223557
Gm35570	17.0342	-6.33059	1.50304	-4.21184	2.53295e-05	0.000228403
Derl3	42.5617	3.1008	0.736243	4.21165	2.53515e-05	0.000228497
Gm20559	336.983	1.61947	0.384806	4.20854	2.57022e-05	0.000231553
Ugt1a5	42.9443	-1.50294	0.357258	-4.20687	2.58934e-05	0.000233064
E230032D23Rik	8.15388	4.13084	0.981955	4.20675	2.5907e-05	0.000233081
Cyp4b1	268.71	1.5202	0.361397	4.20647	2.59389e-05	0.000233262
Cd163	135.227	-2.32459	0.552817	-4.20499	2.61096e-05	0.000234691
Cyp2a22	6581.63	-2.1558	0.513011	-4.20226	2.64267e-05	0.000237219
Esm1	133.395	3.83929	0.914049	4.20031	2.66555e-05	0.000239057
5730420D15Rik	30.6178	-4.1788	0.995339	-4.19837	2.68844e-05	0.000240892
Adtrp	1817.76	-1.3259	0.315856	-4.19779	2.69535e-05	0.000241402
Pla2g4a	207.361	2.2929	0.546444	4.19604	2.71627e-05	0.000243057
Slc2a1	887.361	1.84794	0.440393	4.19612	2.71529e-05	0.000243057
Ncoa4	4462.58	1.55891	0.371666	4.19438	2.73619e-05	0.000244618
Gm14303	1211.3	1.6219	0.386772	4.19342	2.74781e-05	0.000245547
Msh4	43.7081	1.37641	0.328244	4.19327	2.74961e-05	0.000245597
Fxyd1	2050.09	-1.02963	0.245641	-4.19162	2.76966e-05	0.000247277
[truncated: 1,598 more rows]

## Sheet: Exp 2 samples 2 mo
	MICE		SampleID	TotalReads	Trimmed	TrimPercent	UniquelyMapping	UniqMapPercent	InCountTable	TablePercent
[truncated: 13 more rows]

[truncated: 7 more sheets: 2 mo TPM, Sign. gen. 2 mo P3P4UncKO vs B6, 2 mo TLR9 KO vs B5, Sign. gen.2 mo P3P4Tlr9KO vs B6, Venn diagram, enrichment analysis genes, Sheet1]
