# Supplementary material for: Cleavage of DNA and RNA by PLD3 and PLD4 limits autoinflammatory triggering by multiple sensors
Source: Nat Commun. 2021 Oct 7;12:5874. doi: 10.1038/s41467-021-26150-w (PMC8497607; doi:10.1038/s41467-021-26150-w)
Supplement: Supplementary file 5 — Source Data [file 41467_2021_26150_MOESM5_ESM.xlsx]

## Sheet:  FIG 1 
a	Survival curve
	Day	Tlr9Cpg11Pld3-/-Pld4-/-	Day	Pld3-/-Pld4-/-	Day	Unc93b-/-Pld3-/-Pld4-/-	Day	Unc93b+/-Pld3-/-Pld4-/-
	150	0	13	1	150	0	15	1
	150	0	22	1	235	0	17	1
	150	0	12	1	250	0	19	1
	150	0	16	1	150	0	21	1
	150	0	21	1	150	0	21	1
	150	0	21	1	248	0	24	1
	150	0	19	1	248	0	12	1
	201	0	25	1	248	0	12	1
	235	0	14	1	180	0	25	1
	150	0	15	1	180	0	28	1
	154	0	19	1	180	0	23	1
	251	0	25	1	180	0	42	1
	251	0	23	1	180	0	33	1
	251	0	23	1	219	0	45	1
	251	0	14	1	219	0	51	1
	165	0	16	1	219	0	135	0
	165	0	9	1	219	0
	165	0			219	0
	165	0
	165	0
c	SPLEEN	C57BL/6	Tlr9Cpg11	Tlr9Cpg11Pld3-/-Pld4-/-	Unc93b-/-Pld3-/-Pld4-/-
	weight	0.083	0.073	1.626	0.1072
		0.076	0.0806	1.744	0.1103
		0.083	0.0913	1.351	0.1175
		0.076	0.0641	0.908	0.332
				0.808	0.142
				0.782	0.1522
	TTEST	B6 vs T9	0.725512
		B6 vs T9 P3P4	0.000873782
		B6 vs Unc P3P4	0.103631
d	PLT	Tlr9Cpg11	Unc93b3d/3dPld4-/-	Tlr9Cpg11Pld3-/-Pld4-/-	Unc93b3d/3d Pld3-/-Pld4-/-
		483	660	60	570
		484	592	38	510
		546	700	74	626
		833	736	245	674
		610	706	229	844
		887		134	696
	TTEST	T9 vs Unc P4	0.655647
		T9 vs T934	8.82305e-05
		T9 vs Unc P3P4	0.88484
e	RBC	Tlr9Cpg11	Unc93b3d/3dPld4-/-	Tlr9Cpg11Pld3-/-Pld4-/-	Unc93b3d/3d Pld3-/-Pld4-/-
		9.66	9.3	4.33	8.62
		9.91	9.66	5.84	8.83
		9.29	9.07	6.95	8.84
		10.08	9.53	8.16	9.01
		10.25	9.57	8.06	8.7
		9.46		8.1	9.26
	TTEST	T9 vs Unc P4	0.103882
		T9 vs T934	0.00134931
		T9 vs Unc P3P4	0.000500341
f	MONO	Tlr9Cpg11	Unc93b3d/3dPld4-/-	Tlr9Cpg11Pld3-/-Pld4-/-	Unc93b3d/3d Pld3-/-Pld4-/-
		0.3		21.2	7
		0.3	0.8	17.3	6.8
		0.6	0.4	15	5.8
		0.6	2.5	15.3	7.1
		0.4	0.2	9.8	8.6
		0.4	1	14.5	10.8
	TTEST	T9 vs Unc P4	0.232812
		T9 vs T934	1.73866e-06
		T9 vs Unc P3P4	1.59553e-06
g	Ter119+CD45-	C57BL/6	Tlr9Cpg11	Tlr9Cpg11Pld3-/-Pld4-/-	Unc93b-/-Pld3-/-Pld4-/-
		1.64346	0.17658	210.541	1.5914
		0.15356	0.5005	175	3.52336
		0.18564	0.47838	98.4383	2.4528
		0.07152	0.462	21.0549	30.316
				47.1316	5.3325
				41.4645	3.5259
	TTEST	B6 vs T9	0.786285
		B6 vs T9 P3P4	0.0382425
		B6 vs Unc P3P4	0.2357
h	CD45.2 LN	C57BL/6	Tlr9Cpg11	Tlr9Cpg11Pld3-/-Pld4-/-	Unc93b-/-Pld3-/-Pld4-/-
		21.4337	12.0431	98.7437	79.2884
		17.4134	10.9968	92.2334	45.7981
		9.50336	13.923	64.548	58.8848
		9.06637	10.3511	80.4094	80.4733
				40.0292	64.0509
				44.7849	94.555
	TTEST	B6 vs T9	0.451802
		B6 vs T9 P3P4	0.00232814
		B6 vs Unc P3P4	0.000305252
i	B cell LN	C57BL/6	Tlr9Cpg11	Tlr9Cpg11Pld3-/-Pld4-/-	Unc93b-/-Pld3-/-Pld4-/-
		2.0745	0.971947	46.5836	27.8564
		1.2882	0.772674	42.5364	14.7385
		0.890271	1.07224	17.8114	20.5516
		0.560692	0.978812	25.5068	22.0402
				13.2641	18.1565
				23.6934	24.3897
	TTEST	B6 vs T9	0.472758
		B6 vs T9 P3P4	0.00429232
		B6 vs Unc P3P4	2.87749e-05
k	MZ B cell	C57BL/6	Tlr9Cpg11	Tlr9Cpg11Pld3-/-Pld4-/-	Unc93b-/-Pld3-/-Pld4-/-
		3.53239	2.28507	0.00532404	1.97333
		1.43519	2.32872	0.00330763	2.28169
		0.946222	1.61696	0.00115216	2.92394
		0.905304	1.43256	0.00561081	4.57532
				0.0169335	2.41546
				0.00056986	1.72395
	TTEST	B6 vs T9	0.760636
		B6 vs T9 P3P4	0.00855123
		B6 vs Unc P3P4	0.22532

## Sheet:  FIG 2
b	Splenocyte (1e06)	BALB/c	Pld4Thss	Tlr9-/-Pld3-/-Pld4Thss	Unc93b1-/-Pld3-/-Pld4-/-
		120.75	141.75	231	111
		108.25	170.25	347.5	141
		85.25	113.75	307.5	97.75
		86.5	120.75
		79.25
TTEST
BALB vs Pld4Thss		0.0250157
Tlr9-/-Pld3-/-Pld4Thss vs Unc93b Pld3-/-Pld4-/-		0.00805401
c	FO B (1e06)	BALB/c	Pld4Thss	Tlr9-/-Pld3-/-Pld4Thss	Unc93b1-/-Pld3-/-Pld4-/-
		18.3208	27.8398	51.6619	24.9017
		18.3513	48.346	71.5035	20.2238
		15.9581	29.2173	45.1505	22.8365
		16.6021	27.913
		15.063
TTEST
BALB vs Pld4Thss		0.00778401
Tlr9-/-Pld3-/-Pld4Thss vs Unc93b Pld3-/-Pld4-/-		0.014138
d	M Zone (1e06)	BALB/c	Pld4Thss	Tlr9-/-Pld3-/-Pld4Thss	Unc93b1-/-Pld3-/-Pld4-/-
		0.701187	1.27141	7.25797	3.73391
		0.639358	3.3771	5.85104	2.41974
		0.491758	1.60106	7.75912	3.587
		0.52888	1.51209
		0.512791
TTEST
BALB vs Pld4Thss		0.0151871
Tlr9-/-Pld3-/-Pld4Thss vs Unc93b Pld3-/-Pld4-/-		0.00629445
e	T1 transitional B (1e06)	BALB/c	Pld4Thss	Tlr9-/-Pld3-/-Pld4Thss	Unc93b1-/-Pld3-/-Pld4-/-
		9.58201	3.05193	19.9074	5.29648
		7.88517	1.95685	27.8537	6.95917
		7.49806	3.9896	17.7099	4.19421
		4.5797	1.96447
		4.74254
TTEST
BALB vs Pld4Thss		0.00988735
Tlr9-/-Pld3-/-Pld4Thss vs Unc93b Pld3-/-Pld4-/-		0.00682965
f	RBC 1e06/uL	Unc93b13d/3dPld3-/-Pld4-/-	Tlr9+/-Pld3-/-Pld4Thss	Tlr9-/-Pld3-/-Pld4Thss	Tlr9-/-Pld4Thss
		7.28	7.82	6.81	9.42
		7.57	5.58	9.83	9.58
		7.71	4.75	7.64	9.77
			3.4	7.19	9.6
			5.72	7.89
			6.12	8.55
			6.1
TTEST
Tlr9-/-Pld4Thss vs Tlr9+/-Pld3-/-Pld4Thss		0.000300928
Tlr9-/-Pld3-/-Pld4Thss vs Unc93b Pld3-/-Pld4-/-		0.49911
g	MONO%	Unc93b13d/3dPld3-/-Pld4-/-	Tlr9+/-Pld3-/-Pld4Thss	Tlr9-/-Pld3-/-Pld4Thss	Tlr9-/-Pld4Thss
		10.7	13.6	13.7	1.9
		7.8	21.9	5.7	1.3
		6.6	19.5	3.6	1.3
			28.3	5.1	1.6
			11.2	7.5
			10.4	4.8
			16.7
TTEST
Tlr9-/-Pld4Thss vs Tlr9+/-Pld3-/-Pld4Thss		0.000927453
Tlr9-/-Pld3-/-Pld4Thss vs Unc93b Pld3-/-Pld4-/-		0.504011
h	PLT (1e03/uL)	Unc93b13d/3dPld3-/-Pld4-/-	Tlr9+/-Pld3-/-Pld4Thss	Tlr9-/-Pld3-/-Pld4Thss	Tlr9-/-Pld4Thss
		438	20	497	600
		461	43	645	608
		502	372	675	546
			169	606	570
			172	580
			209	517
			170

## Sheet: FIG3
3b
		Boxed area denotes features of gel in figure, other lanes are samples not included in the manuscript
3c+d
			Boxed area denotes features of gel in figure, other lanes are samples not included in the manuscript
	3e
			Boxed area denotes features of gel in figure, other lanes are samples not included in the manuscript
	3f
			Boxed area denotes features of gel in figure, other lanes are samples not included in the manuscript
	3g
			Boxed area denotes features of gel in figure, other lanes are samples not included in the manuscript

## Sheet: FIG 4
				PLD3
		c	Time (sec)	GpA	CpA	ApA	UpA	pApA
			5	1	1	1	1	1
			15	0.99201	1.00203	0.9957	1.00313	0.9976
			25	0.99001	0.99594	0.9957	1.00313	1.0036
			35	0.98202	1.00611	1.00573	0.99687	1.0036
			45	0.98202	1.00815	1.0086	1.00313	1.0048
			55	0.79727	0.84728	0.89112	0.85979	0.92326
			65	0.76172	0.8007	0.88968	0.80548	0.8705
			75	0.6751	0.74982	0.87679	0.75181	0.86451
			85	0.61627	0.702	0.86533	0.69584	0.8717
			95	0.56543	0.67594	0.85244	0.65213	0.8777
			105	0.52057	0.62824	0.83381	0.61316	0.8729
			115	0.48554	0.58337	0.82378	0.58593	0.8777
			125	0.47582	0.55567	0.81519	0.56882	0.88129
			135	0.47582	0.52201	0.80802	0.56171	0.88129
			145	0.46417	0.49522	0.80229	0.55178	0.8801
			155	0.45446	0.475	0.79083	0.54611	0.88369
			165	0.44669	0.455	0.7808	0.54894	0.88369
			175	0.44475	0.44128	0.77937	0.54753	0.88609
			185	0.43893	0.43069	0.7765	0.5447	0.88849
			195	0.44087	0.42316	0.77507	0.5447	0.89329
			205	0.437	0.41417	0.76791	0.53904	0.89209
			215	0.437	0.41268	0.76791	0.53762	0.88849
		d		PLD3
			Time (sec)	dGpdA	dCpdA	dApdA	dTpdA
			5	1	1	1.00572	1
			15	1	0.98892	1	0.99603
			25	0.996422	0.97785	0.99142	0.98412
			35	1.00358	0.97049	0.9857	0.98015
			45	1.00716	0.97417	0.9857	0.98809
			55	0.910774	0.77773	0.89707	0.8267
			65	0.861014	0.65655	0.88849	0.73731
			75	0.81848	0.54772	0.84847	0.6449
			85	0.779585	0.47832	0.8113	0.57234
			95	0.751354	0.43699	0.78272	0.53438
			105	0.730213	0.40955	0.76843	0.51545
			115	0.709098	0.38905	0.76843	0.49655
			125	0.691522	0.38222	0.76557	0.48524
			135	0.677475	0.37881	0.77128	0.47393
			145	0.659933	0.3754	0.76843	0.47017
			155	0.656427	0.37881	0.77128	0.47017
			165	0.642409	0.37881	0.76557	0.47017
			175	0.624904	0.372	0.76843	0.47017
			185	0.628404	0.372	0.76843	0.47017
			195	0.617907	0.3754	0.76557	0.47017
			205	0.610913	0.3754	0.76843	0.47017
			215	0.603922	0.3754	0.76843	0.4664
		e		Pld4
			Time (sec)	GpA	CpA	ApA	UpA
			5	1	1	1	1
			15	0.98848	0.99635	1.017	0.99422
			25	0.97697	0.99271	1.01416	0.99711
			35	0.96929	0.98543	1.00567	0.99711
			45	0.96929	0.99635	0.95751	1
			55	0.78941	0.84236	0.79037	0.84808
			65	0.66744	0.82831	0.79603	0.80271
			75	0.56863	0.83533	0.79037	0.75475
			85	0.50796	0.82481	0.79887	0.70425
			95	0.4663	0.82131	0.7932	0.66517
			105	0.45117	0.81431	0.7847	0.62903
			115	0.43604	0.81082	0.77904	0.60687
			125	0.43604	0.80384	0.77337	0.59304
			135	0.42848	0.80036	0.76487	0.57648
			145	0.43226	0.80036	0.75637	0.57096
			155	0.43226	0.79688	0.75637	0.5627
			165	0.43226	0.7934	0.75354	0.5627
			175	0.42848	0.79688	0.75354	0.55719
			185	0.42848	0.7934	0.74504	0.55444
			195	0.42848	0.78645	0.74221	0.55444
			205	0.43226	0.78993	0.73654	0.55444
			215	0.43226	0.78645	0.73088	0.54894
		f		PLD4
			Time (sec)	dGpdA	dCpdA	dApdA	dTpdA
			5	1	1	0.98909	1
			15	1.01355	1.00767	1	1.00351
			25	1.01016	1	1.01091	0.99649
			35	1.01693	0.98468	1.00273	0.98947
			45	0.858456	0.98851	1	0.98246
			55	0.721492	0.81434	0.89638	0.79178
			65	0.638558	0.79564	0.89092	0.66583
			75	0.592306	0.77325	0.86639	0.56505
			85	0.56923	0.75092	0.85003	0.50183
			95	0.559351	0.73607	0.83639	0.48196
			105	0.552769	0.73978	0.81458	0.47535
			115	0.5429	0.72865	0.81186	0.46875
			125	0.552769	0.72495	0.80641	0.47205
			135	0.539612	0.71014	0.80368	0.47535
			145	0.546189	0.69537	0.7955	0.47535
			155	0.5429	0.68431	0.78732	0.47205
			165	0.539612	0.67694	0.79005	0.46875
			175	0.549479	0.65121	0.78732	0.46875
			185	0.546189	0.64387	0.7846	0.46875
			195	0.539612	0.63654	0.78187	0.46875
			205	0.549479	0.62922	0.77369	0.46544
			215	0.5429	0.61094	0.77369	0.47205

## Sheet: FIG 5
		small RNA Fragment stats
		2 week old liver															Mean					SEM
a			length nt	1- B6	2- B6	3- B6	4- PLD3 KO	5- PLD3 KO	6- PLD3 KO	7-PLD4 KO	8-PLD4 KO	9-PLD4 KO	10- PLD3/4 DKO	11- PLD3/4 DKO	12- PLD3/4 DKO	length nt	B6	Pld3–/–	Pld4–/–	Pld3–/–Pld4–/–		B6	Pld3–/–	Pld4–/–	Pld3–/–Pld4–/–
			0	26558	21795	14845	21182	10016	21862	12630	43132	8459	40623	23951	47622	0	21066	17686.7	21407	37398.7		3400.84	3840.35	10929	7020.83				ttests
			1	1117	1073	693	1053	526	1166	637	2712	392	2653	1482	2581	1	961	915	1247	2238.67		134.601	197.216	735.906	378.904			length nt	B6 vs Pld3-/-	B6 vs Pld4-/-	B6 vs Pld3-/-Pld4-/-	Pld4-/- vs Pld3-/-Pld4-/-
			2	1117	360	254	559	353	475	185	2589	630	1133	616	1074	2	577	462.333	1134.67	941		271.728	59.8034	738.426	163.39			2	0.701376	0.517603	0.314951	0.810523
			3	284	245	161	404	230	435	125	2378	103	7170	2339	7825	3	230	356.333	868.667	5778		36.2905	63.7974	754.693	1729.86			3	0.160318	0.44555	0.0326983	0.0599715
			4	300	264	151	1724	1125	2232	727	5087	112	28319	10272	26933	4	238.333	1693.67	1975.33	21841.3		44.8863	319.923	1565.93	5798.49			4	0.0107821	0.329695	0.0203763	0.0297218
			5	563	687	410	7876	4500	10717	3182	13221	327	87629	35177	82720	5	553.333	7697.67	5576.67	68508.7		80.109	1796.91	3910.01	16726			5	0.0165116	0.268322	0.0153132	0.0215091
			6	1559	1842	891	6956	3946	10636	6173	77780	800	105769	41840	106249	6	1430.67	7179.33	28251	84619.3		281.929	1934.46	24813	21390.1			6	0.0423618	0.340586	0.0177089	0.16043
			7	2698	2749	1534	5577	3639	7460	12182	68516	1180	62994	31427	80968	7	2327	5558.67	27292.7	58463		396.773	1103.07	20854.9	14479.6			7	0.0510172	0.297433	0.0179103	0.286858
			8	5305	4203	2902	6767	4984	8619	15579	55957	2390	49865	27498	69158	8	4136.67	6790	24642	48840.3		694.479	1049.4	16113.8	12037.1			8	0.102662	0.2725	0.0206964	0.295275
			9	6884	4969	4011	7906	5968	9681	15606	75669	2692	40733	18000	46421	9	5288	7851.67	31322.3	35051.3		844.562	1072.19	22484.5	8682.34			9	0.133541	0.311639	0.0269796	0.88454
			10	9940	6152	4942	7551	6179	9379	15424	93591	4092	44252	19867	47847	10	7011.33	7703	37702.3	37322		1505.42	926.882	28135.2	8788.99			10	0.715565	0.337258	0.0272972	0.990323
			11	11206	6203	5329	7404	6528	10060	18894	98383	4612	54314	26374	61243	11	7579.33	7997.33	40629.7	47310.3		1830.8	1061.88	29169.5	10657.6			11	0.853067	0.321339	0.0213132	0.840197
			12	14464	9638	7981	12861	10722	16565	26243	117458	5977	71563	43886	85851	12	10694.3	13382.7	49892.7	67100		1944.58	1706.78	34285.5	12318.1			12	0.357473	0.317373	0.0106332	0.661311
			13	25419	9718	10080	11807	13498	16700	26927	129861	10950	68577	44231	91499	13	15072.3	14001.7	55912.7	68102.3		5174.39	1434.76	37260.7	13647.2			13	0.851681	0.338684	0.0220934	0.774028
			14	28527	15170	14906	15006	13463	18790	22212	111334	10988	67304	44114	88598	14	19534.3	15753	48178	66672		4496.98	1582.48	31743.8	12845.3			14	0.472065	0.422128	0.0257349	0.617818
			15	37297	17880	16924	17538	16974	22583	37227	91041	13276	88563	65958	107155	15	24033.7	19031.7	47181.3	87225.3		6637.41	1783.12	22994	11911.3			15	0.50705	0.388217	0.00977606	0.196923
			16	47912	31460	29083	24086	22348	33399	39262	110773	18120	71436	55629	98993	16	36151.7	26611	56051.7	75352.7		5920.07	3430.88	28033.1	12670.4			16	0.23567	0.525565	0.0486607	0.564432
			17	63310	36879	33630	31008	26403	40517	44197	112199	23150	83837	65889	117125	17	44606.3	32642.7	59848.7	88950.3		9398.75	4155.53	26871.1	15009.9			17	0.309052	0.620734	0.0664862	0.39794
			18	150650	60890	51043	57500	67995	74769	52957	145123	52336	136600	81115	137835	18	87527.7	66754.7	83472	118517		31688.9	5023.56	30826	18704.2			18	0.552628	0.931316	0.447108	0.386122
			19	90193	60487	57789	63769	51288	55564	62622	131685	37036	115580	84418	151403	19	69489.7	56873.7	77114.3	117134		10380.9	3661.98	28267.3	19352.5			19	0.315662	0.812594	0.095865	0.307604
			20	214390	132161	117652	92685	103271	179697	180511	290020	83569	216838	187585	294322	20	154734	125218	184700	232915		30120.5	27410.5	59634.1	31843.6			20	0.50872	0.676998	0.149051	0.515121
			21	192502	91330	74157	59485	81012	93110	181573	188162	65694	156963	135515	214251	21	119330	77869	145143	168910		36920.5	9833.09	39770	23500.9			21	0.338883	0.659114	0.320576	0.634031
			22	285461	161678	136531	124130	141054	161248	142967	319564	91029	243034	226203	367531	22	194557	142144	184520	278923		46028.2	10728.9	69166.6	44569.8			22	0.329622	0.909671	0.258292	0.315217
			23	227567	143997	103545	98435	116554	172106	117716	302206	84366	191033	163123	264603	23	158370	129032	168096	206253		36516.2	22163.2	67742.6	30267.1			23	0.529944	0.905525	0.36981	0.634173
			24	182535	105687	82897	94051	89108	124637	70275	175601	70382	146528	129227	200326	24	123706	102599	105419	158694		30141.1	11111.2	35090.8	21406.9			24	0.54702	0.712782	0.397541	0.264681
			25	217933	54919	59943	43211	134730	72381	42533	124263	107746	87807	77328	110190	25	110932	83440.7	91514	91775		53520.3	26991.8	24950.3	9691.69			25	0.670312	0.758778	0.742458	0.992687
			26	53817	32587	29522	28443	30019	37992	33825	72903	22783	58961	49256	79479	26	38642	32151.3	43170.3	62565.3		7638.91	2955.56	15204.2	8908.81			26	0.472453	0.803292	0.111126	0.332847
			27	61204	44967	36832	41817	36176	44534	33407	90388	27649	68076	44016	68610	27	47667.7	40842.3	50481.3	60234		7164	2461.47	20022.4	8110.47			27	0.418521	0.901127	0.310116	0.675056
			28	52704	30613	31709	30101	32634	39332	28288	64367	24165	51984	40952	57498	28	38342	34022.3	38940	50144.7		7187.97	2753.69	12769.1	4864.15			28	0.60462	0.969403	0.245465	0.458265
			29	62577	37771	36320	35924	41316	39487	28955	66654	29356	54345	35726	52989	29	45556	38909	41655	47686.7		8520.8	1583.14	12500	5993.13			29	0.485866	0.809233	0.847925	0.685932
			30	65898	33393	38785	26983	36147	37245	32763	68682	27925	56071	41831	55827	30	46025.3	33458.3	43123.3	51243		10057.5	3253.15	12855.4	4706.53			30	0.300245	0.867525	0.662914	0.585015
			31	103695	56989	57472	43846	65470	73122	52244	104643	49921	75511	50840	68613	31	72718.7	60812.7	68936	64988		15488.8	8766.21	17866.1	7348.92			31	0.540142	0.880654	0.675403	0.848046
			32	127631	173699	126497	81160	94052	124486	165060	261358	54851	145064	87625	144704	32	142609	99899.3	160423	125798		15548.4	12844.3	59658.5	19086.6			32	0.1016	0.786978	0.53218	0.609844
			33	86697	59737	60916	40065	46703	57582	41375	111491	36063	48506	34887	47106	33	69116.7	48116.7	62976.3	43499.7		8796.75	5105.88	24305.8	4325.26			33	0.107881	0.823902	0.059215	0.474286
			34	81425	53768	51879	43976	54239	66014	42265	128875	34023	54177	34587	46687	34	62357.3	54743	68387.7	45150.3		9549.42	6366.81	30337.1	5707.1			34	0.543339	0.858851	0.196836	0.493468
			2 month old liver	B6-1	B6-2	B6-3	Tlr9KO-1	Tlr9KO-2	Tlr9KO-3	T9P3P4-1	T9P3P4-2	T9P3P4-3	UncP3P4-1	UncP3P4-2	UncP3P4-3		mean					std error					ttests
			read_length													read_length	B6	Tlr9–/–	Tlr9–/–Pld3–/–Pld4–/–	Unc93b-TKO		B6	T9	T9 TKO	Unc TKO	read_length	B6 vs Tlr9	B6 vs Tlr9–/–Pld3-/-Pld4-/-	B6 vs Unc93b-3d/3dPld3-/-Pld4-/-
b			0	8298	64584	59904	29780	119904	65519	82761	13874	51468	56912	63514	93018	0	44262	71734.3	49367.7	71148		18032.7	26201.5	19913.7	11099.8	0	0.43646	0.858526	0.273032
			1	221	1285	1019	747	2445	1257	2041	306	1548	1497	1395	1897	1	841.667	1483	1298.33	1596.33		319.692	503.027	516.174	153.19	1	0.342488	0.493805	0.100341
			2	163	757	709	607	1480	702	3720	2962	2581	1732	1662	1848	2	543	929.667	3087.67	1747.33		190.505	276.53	334.751	54.2382	2	0.313677	0.00272033	0.00369795
			3	81	479	388	330	935	522	33257	20608	25157	9505	9917	10243	3	316	595.667	26340.7	9888.33		120.401	178.49	3699.1	213.524	3	0.263779	0.00215534	2.56904e-06
			4	189	594	694	608	1215	616	105955	63099	91693	40819	45490	45171	4	492.333	813	86915.7	43826.7		154.389	201.013	12600	1506.65	4	0.274499	0.00236624	8.88009e-06
			5	437	1570	2607	2055	3564	1702	335797	151573	280356	155307	185761	185358	5	1538	2440.33	255909	175475		626.629	571	54567.6	10084.8	5	0.347148	0.00958054	6.68182e-05
			6	837	3607	5208	3677	8073	4429	353926	143743	300131	174405	222240	222837	6	3217.33	5393	265933	206494		1276.75	1357.47	63037.9	16045.4	6	0.307862	0.0140683	0.000226334
			7	1519	7085	9606	5439	14128	9343	124980	42021	117433	63462	81493	85820	7	6070	9636.67	94811.3	76925		2389.04	2512.59	26484.9	6846.41	7	0.361746	0.0289141	0.000614601
			8	2596	14193	17413	7546	26476	17641	99052	44064	100884	50005	59563	66059	8	11400.7	17221	81333.3	58542.3		4499.4	5468.65	18642.2	4662.4	8	0.45731	0.0218368	0.0018961
			9	2946	14597	17551	8654	28653	17843	75940	41031	77773	37890	43172	50530	9	11698	18383.3	64914.7	43864		4458.31	5779.53	11953.6	3665.22	9	0.411546	0.0140168	0.00507947
			10	4032	16110	19248	11298	32451	19479	100295	52657	104535	46299	54895	57915	10	13130	21076	85829	53036.3		4638.32	6158.33	16631.1	3479.65	10	0.360942	0.0135798	0.00233586
			11	5714	22989	25355	14634	45123	25392	112048	51719	128430	61084	69607	72172	11	18019.3	28383	97399	67621		6190.46	8927.57	23324.4	3351.32	11	0.394125	0.0302325	0.00213862
			12	8140	36930	38117	23210	72687	39831	119276	49193	146944	73809	78012	93372	12	27729	45242.7	105138	81731		9800.49	14536.8	29090.3	5945.61	12	0.374349	0.0652373	0.00923291
			13	7483	25398	27479	18326	52945	28069	115965	51066	159715	67878	70121	84272	13	20120	33113.3	108915	74090.3		6346.99	10307	31561.7	5131.85	13	0.34352	0.0509452	0.00271183
			14	11327	30105	33201	27248	65319	31938	99278	48143	158391	62336	63705	72883	14	24877.7	41501.7	101937	66308		6834.03	11985.4	31853.6	3311.17	14	0.294648	0.0772107	0.00548572
			15	14579	38438	42106	30042	73226	47557	91776	48165	158059	60515	61714	70573	15	31707.7	50275	99333.3	64267.3		8629.54	12540	31947.9	3171.78	15	0.289562	0.110502	0.0239829
			16	43821	88051	81884	65414	164504	80342	160440	66508	219084	129674	119115	133183	16	71252	103420	148677	127324		13830.6	30844.5	44435.8	4227.65	16	0.395177	0.171508	0.0178849
			17	40948	105925	98015	80814	200610	92308	143475	65101	215798	131775	126263	128725	17	81629.3	124577	141458	128921		20468.4	38160.9	43514.2	1594.19	17	0.377442	0.281369	0.0826211
			18	62374	72167	83269	80393	144883	71822	114376	62103	209277	85082	97326	106843	18	72603.3	99032.7	128585	96417		6035.81	23058.3	43075.4	6298.28	18	0.329677	0.267505	0.0524521
			19	108804	112805	158278	100658	255624	97543	161477	73470	237364	174021	164469	138390	19	126629	151275	157437	158960		15866.6	52182.2	47355.2	10648.2	19	0.674775	0.570702	0.165909
			20	150954	400492	341704	380193	812309	326087	399357	107301	441576	566672	494102	440932	20	297717	506196	316078	500569		75318.1	153851	105098	36441.7	20	0.290476	0.89394	0.0724175
			21	112056	349503	298123	244674	634209	270354	196943	87179	249780	256213	239091	233422	21	253227	383079	177967	242909		72127.2	125784	47888.2	6850.51	21	0.421113	0.433744	0.893633
			22	205043	489473	506698	342288	912211	382829	327101	176164	396235	435525	370145	342043	22	400405	545776	299833	382571		97807.3	183591	64975.5	27691.9	22	0.523154	0.440005	0.869258
			23	117885	350748	306923	247768	619374	286138	265747	124922	330621	297651	294075	312002	23	258519	384427	240430	301243		71445.9	117995	60714.4	5477.82	23	0.412998	0.856416	0.583117
			24	57776	223008	201951	203689	416768	186836	137064	64489	214558	173819	152967	158085	24	160912	269098	138704	161624		51924.9	73995.3	43328.9	6274.1	24	0.297467	0.759093	0.989791
			25	37567	119154	104913	90787	202998	95912	127516	52378	197901	132232	129179	133898	25	87211.3	129899	125932	131770		25160.3	36579.4	42016.3	1381.73	25	0.39075	0.473392	0.151738
			26	19090	51939	51759	47402	97854	45123	72823	40003	143560	67718	68191	63657	26	40929.3	63459.7	85462	66522		10919.8	17209.7	30555	1438.99	26	0.330992	0.24185	0.0808163
			27	19078	44924	50496	52668	108090	40856	61572	35013	130217	54877	62514	57938	27	38166	67204.7	75600.7	58443		9678.6	20725.1	28364	2219.02	27	0.273089	0.279743	0.110685
			28	11797	30332	32890	30945	58821	26628	50281	29500	118521	40589	46220	42131	28	25006.3	38798	66100.7	42980		6645.82	10088.8	26887.9	1680.04	28	0.31732	0.212043	0.0586747
			29	15125	37647	43957	52050	81690	33609	55416	29254	117321	49891	58413	51689	29	32243	55783	67330.3	53331		8750.69	14004.7	26111.4	2593.47	29	0.227156	0.271617	0.0819846
			30	17762	35927	43692	36073	66958	32330	51862	27711	123964	36621	43890	39252	30	32460.3	45120.3	67845.7	39921		7683.41	10972.2	28912.3	2124.87	30	0.398106	0.302379	0.402319
			31	40914	60521	76762	80938	124358	65163	99654	60575	198301	68169	81717	75483	31	59399	90153	119510	75123		10363.6	17698.4	40978.9	3915.11	31	0.208122	0.228062	0.228812
			32	113798	193682	282983	321025	402714	180040	360386	215823	721757	214568	246657	182847	32	196821	301260	432655	214691		48864.7	65035.7	150454	18420.5	32	0.268514	0.210267	0.749431
			33	23249	48619	63960	50254	87794	48505	92447	41265	177076	155831	173976	74216	33	45276	62184.3	103596	134674		11870.5	12814.8	39599.6	30679.6	33	0.387876	0.231152	0.0531182
			34	18927	49679	55647	42870	86228	46682	58562	38799	151878	40080	48083	45538	34	41417.7	58593.3	83079.7	44567		11376.5	13861.1	34869.1	2360.73	34	0.392392	0.319445	0.799763
			35	44125	54757	64418	86394	107479	52350	97239	73336	199158	59048	74060	75627	35	54433.3	82074.3	123244	69578.3		5860.32	16060.3	38578.9	5284.56	35	0.181227	0.152608	0.127382
			36	26405	52742	56817	47136	91465	49601	52895	28114	120770	42699	52886	51190	36	45321.3	62734	67259.7	48925		9531.04	14383.1	27695	3151.26	36	0.369981	0.495485	0.737753
			37	23014	48417	61445	55060	101135	53258	76758	32626	149812	61822	75783	74282	37	44292	69817.7	86398.7	70629		11284.2	15667.3	34170.4	4424.77	37	0.256691	0.306919	0.0955
			38	37900	107707	131642	74057	184081	146275	102714	35831	240516	57191	69965	91642	38	92416.3	134804	126354	72932.7		28120.2	32274.9	60258.1	10055.2	38	0.378121	0.636671	0.549728
			39	28292	152075	152211	67112	222474	148091	87955	26687	155800	76206	91942	111624	39	110859	145892	90147.3	93257.3		41283.7	44862.6	37287.8	10245.4	39	0.59632	0.728545	0.700236
			40	28488	100349	104764	65445	176335	85858	110897	42472	170021	236702	257164	153270	40	77867	109213	107797	215712		24722.4	34074.6	36852.8	31774.9	40	0.497891	0.537003	0.0266845
			41	90727	332729	348083	130645	393436	350871	71972	30961	138361	57126	66863	82990	41	257180	291651	80431.3	68993		83344.3	81435.2	31290.9	7541.87	41	0.782085	0.118072	0.0877661
			42	20760	58916	60778	47526	96059	56474	60949	24971	135081	45053	53048	53556	42	46818	66686.3	73667	50552.3		13040.1	14911.8	32415.9	2753.57	42	0.372621	0.485091	0.793222
			43	17999	72844	72449	49003	135057	59293	39313	17069	82016	37207	42683	39065	43	54430.7	81117.7	46132.7	39651.7		18216.2	27132.8	19056.1	1607.77	43	0.459997	0.768673	0.464314
			44	11091	37208	34987	27692	66035	29041	29290	14079	68367	25294	27584	25242	44	27762	40922.7	37245.3	26040		8360.12	12562.2	16168.5	772.146	44	0.432346	0.629876	0.847505
			45	16999	32073	33701	49276	60457	28343	43891	21832	92646	28855	34987	35815	45	27591	46025.3	52789.7	33219		5316.81	9411.91	20920.8	2195.05	45	0.163332	0.307904	0.383264
			46	11329	35663	34836	29221	61210	30355	37243	14688	70690	35585	41776	40197	46	27276	40262	40873.7	39186		7977.07	10479.1	16268	1857.3	46	0.379937	0.494698	0.219587
			47	7335	22674	20727	18295	36461	17873	22745	10721	45425	18345	22002	21064	47	16912	24209.7	26297	20470.3		4821.37	6126.88	10174.4	1096.62	47	0.402252	0.451411	0.511544
			48	4279	13386	13279	12618	22068	10948	12927	6026	29670	10541	12963	11624	48	10314.7	15211.3	16207.7	11709.3		3017.99	3462.06	7019.78	700.472	48	0.34643	0.4836	0.67592
			49	2526	8279	7962	6592	12621	6794	8658	4232	19973	7028	8622	7127	49	6255.67	8669	10954.3	7592.33		1867.08	1976.86	4686.85	515.626	49	0.424942	0.404398	0.528094
			50	6106	9897	9968	9120	15077	8984	12530	6547	20003	7781	10552	11017	50	8657	11060.3	13026.7	9783.33		1275.66	2008.72	3892.34	1010.13	50	0.369632	0.346171	0.526893
			51	1966	7264	6610	7556	10792	5709	8315	2525	12552	6907	7893	6699	51	5280	8019	7797.33	7166.33		1667.72	1485.49	2906.1	368.261	51	0.287306	0.494257	0.331353
			52	1984	6488	6169	4120	7473	5952	6876	2069	10022	3532	4938	5803	52	4880.33	5848.33	6322.33	4757.67		1451.09	969.315	2312.46	661.753	52	0.608648	0.625309	0.942386
			53	1015	4228	3643	4429	5766	3511	3962	1601	6839	2973	3494	3388	53	2962	4568.67	4134	3285		988.039	654.697	1514.52	158.973	53	0.246732	0.552234	0.763044
			54	755	4215	3245	2962	5355	3235	3679	968	4919	3145	3513	3075	54	2738.33	3850.67	3188.67	3244.33		1030.44	756.284	1166.61	135.845	54	0.433278	0.786714	0.651845
			55	973	2327	2426	2007	2876	2019	1759	704	2963	1242	1507	1390	55	1908.67	2300.67	1808.67	1379.67		468.705	287.688	652.59	76.6732	55	0.515352	0.906954	0.327763
			56	602	2261	1891	1526	2641	1600	1431	527	2340	1332	1502	1241	56	1584.67	1922.33	1432.67	1358.33		502.809	359.968	523.369	76.486	56	0.614058	0.844343	0.679327
			57	392	1802	1505	1297	2177	1176	1257	440	1869	1213	1283	1103	57	1233	1550	1188.67	1199.67		429.151	315.44	413.929	52.3874	57	0.583759	0.944298	0.942246
			58	376	1623	1296	1071	1938	1114	1006	365	1796	945	981	881	58	1098.33	1374.33	1055.67	935.667		373.299	282.107	413.84	29.2423	58	0.586992	0.942653	0.686389
			59	402	1641	1329	1142	2137	1181	1070	367	1858	955	1020	929	59	1124	1486.67	1098.33	968		372.066	325.362	430.648	27.0617	59	0.503785	0.96619	0.697293
			60	439	1506	1307	1027	2151	1192	1143	429	1558	1197	1371	1109	60	1084	1456.67	1043.33	1225.67		327.576	350.419	329.702	76.9791	60	0.480603	0.93448	0.695391
			61	3681	12044	8733	8814	18895	8600	7185	3395	5485	9022	8629	7303	61	8152.67	12103	5355	8318		2431.57	3396.56	1096.01	520.026	61	0.397857	0.353404	0.950178
			62	14351	27115	22086	26941	48013	19255	22582	8019	14164	29419	27288	22966	62	21184	31403	14921.7	26557.7		3712.15	8596.27	4221.01	1898.27	62	0.336446	0.327673	0.266939
			63	1050	1698	1536	2170	3327	1409	1691	875	2204	1777	1614	1459	63	1428	2302	1590	1616.67		194.7	557.599	386.959	91.8084	63	0.213021	0.7274	0.430262
			64	594	1782	1558	1541	3048	1256	1488	572	1345	1637	1755	1596	64	1311.33	1948.33	1135	1662.67		364.449	555.955	284.511	47.6597	64	0.392207	0.722312	0.393266
			65	842	2316	2047	1799	4126	1733	1677	715	1423	1792	1804	1494	65	1735	2552.67	1271.67	1696.67		453.202	786.897	287.829	101.393	65	0.418798	0.436803	0.938181
			66	608	1192	1074	1185	1985	956	1370	890	1409	1204	1191	983	66	958	1375.33	1223	1126		178.284	311.919	166.88	71.5984	66	0.30999	0.338873	0.431242
			67	378	890	775	808	1603	657	1037	599	984	946	977	782	67	681	1022.67	873.333	901.667		155.095	293.423	138.017	60.4989	67	0.36144	0.406671	0.255638
			68	335	817	755	716	1427	604	756	384	820	855	1009	725	68	635.667	915.667	653.333	863		151.395	257.703	135.928	82.0813	68	0.401889	0.934979	0.257289
			69	1134	4344	3837	2985	7502	3222	4664	1465	4068	4549	4603	4424	69	3105	4569.67	3399	4525.33		996.309	1467.76	982.187	53.0105	69	0.455402	0.843826	0.227664
			70	274	740	683	683	1245	531	604	341	712	645	664	577	70	565.667	819.667	552.333	628.667		146.759	217.146	110.17	26.4092	70	0.387356	0.945567	0.694389
			71	755	1867	1539	1558	3153	1410	1271	623	1195	1208	1311	1289	71	1387	2040.33	1029.67	1269.33		329.881	557.971	204.514	31.3174	71	0.370509	0.409334	0.740449
			72	826	1565	1473	1469	2798	1229	1663	2017	2241	1704	1627	1447	72	1288	1832	1973.67	1592.67		232.522	487.944	168.255	76.1497	72	0.371141	0.0752512	0.281024
			75	36122	88290	96829	219119	259635	44892	63528	194117	107766	66166	87386	129565	75	73747	174549	121804	94372.3		18973.3	65874.9	38345.6	18632.1	75	0.215399	0.32418	0.481278

## Sheet: FIG 6
a	BMDC IL-6 ng/ml																							TTEST	TTEST	TTEST	TTEST	TTEST	TTEST
		BALB/c			Pld3-/-Pld4Thss			Tlr9-/-Pld3-/-Pld4Thss			Tlr7-/-Pld3-/-			C57BL/6			Tlr9CpG11Pld3-/-Pld4-/-			Unc93b13d/3dPld3-/-Pld4-/-				BALB/c vs Pld3-/-Pld4Thss	BALB/c vs Tlr9-/-Pld3-/-Pld4Thss	BALB/c vs C57BL/6	C57BL/6 vs Tlr7-/-Pld3-/-	C57BL/6 vs Tlr9CpG11Pld3-/-Pld4-/-	C57BL/6 vs Unc93b13d/3d Pld3-/-Pld4-/-
	PBS	1.05031	0.01	0.01	0.01	0.01	0.45954	0.01	0.01	0.01	0.01	0.01	0.01	0.40156	0.27188	0.01	0.12793	0.01	0.01	0.01	0.01	0.01		0.629694	0.373901	0.741956	0.131541	0.216292	0.131541
	19U PS Lyo	0.9588	0.95314	0.92095	29.094	23.9034	26.2595	35.3044	39.9621	35.8617	0.01	0.01	0.01	1.17826	0.01	0.7776	42.0769	37.8333	41.3394	0.01	0.02724	0.01		7.05917e-05	1.62556e-05	0.446828	0.132868	7.98692e-06	0.13551
	19U PS Lyo + U	0.89432	1.68552	1.00193	30.4434	25.8202	24.3268	32.6447	43.6969	43.3595	0.01	0.01	0.70994	0.32907	0.01	0.90322	32.7482	41.5199	42.7666	0.01	0.01	0.01		0.000159004	0.0004417	0.0962886	0.651418	0.00025893	0.196933
	19U PS Lyo + G	10.2386	4.63785	5.1875	32.0561	31.0629	26.999	40.2515	35.1025	38.6626	0.01	0.01	0.01	7.04151	4.0292	6.19511	42.2817	41.1126	42.5218	0.2161	0.01	0.01		0.000585603	0.000181456	0.664511	0.00305159	3.42838e-06	0.00322513
	19U PS Lyo + 2'3cGMP	8.03341	6.76867	5.16396	33.5648	28.6593	33.44	41.5234	42.3162	42.3033	0.43316	0.21178	0.01	10.9492	10.2186	8.12284	41.4928	40.4203	41.0664	0.01	0.01	0.01		0.000155466	2.18876e-06	0.0587664	0.000367777	4.16342e-06	0.000324777
	19UPS Lyo + 3'GMP	3.9508	3.55745	3.82624	26.0889	26.2661	24.0503	43.3756	39.2774	36.669	0.01	0.03645	0.01	4.33435	3.25731	2.0601	31.8796	33.7853	32.8029	0.32506	0.01	0.01		7.24476e-06	5.12315e-05	0.447713	0.00822501	4.18609e-06	0.00956215
	Uridine	0.01	0.01	0.01	0.01	0.01	0.01	0.01	0.01	0.01	0.01	0.01	0.01	0.32525	0.10654	0.01	0.13896	0.35126	0.24423	0.116	0.45155	0.77884		#DIV/0!	#DIV/0!	0.215019	0.215019	0.431353	0.229565
	Guanosine	0.01	0.01	0.01	7.72655	3.07183	2.31613	0.89944	1.04276	1.98325	0.01	0.01	0.01	0.08703	0.46546	0.75391	1.06956	1.22413	1.26071	0.08703	0.13896	0.80977		0.0614404	0.0187771	0.0923015	0.0923015	0.0205906	0.78032
	2'3cGMP	0.01	0.01	0.01	0.01	0.01	0.01	0.01	0.01	0.01	0.01	0.01	0.01	0.3064	0.36958	0.01	0.01	0.01	0.01	0.01	0.21596	0.20774		#DIV/0!	#DIV/0!	0.119793	0.119793	0.119793	0.552046
	3'GMP	0.01	0.01	0.01	0.01	0.01	0.01	0.01	0.01	0.01	0.01	3.11923	0.01	0.27181	0.11129	0.01	0.06652	0.00389	0.11129	0.01	0.22412	0.329		#DIV/0!	#DIV/0!	0.187493	0.428149	0.440335	0.663691
b	BMDC IL-6 ng/ml																							TTEST	TTEST	TTEST
		C57BL/6			Pld4-/-Tlr9 CpG11			Pld3-/-Pld4-/-Tlr9 CpG11			Pld4-/-Tlr7-/-													C57BL/6 vs Tlr9CpG11 Pld4-/-	C57BL/6 vs Tlr9CpG11-Pld3-/-Pld4-/-	C57BL/6 vs Tlr7-/-Pld4-/-
	PBS	0.001	0.001	0.001	0.001	0.001	0.001	0.001	0.001	0.001	0.001	0.001	0.001											#DIV/0!	#DIV/0!	#DIV/0!
	9.2PD	9.65075	9.03359	6.54718	7.32043	7.7982	6.5239	0.001	0.001	0.001	0.001	0.001	0.001											0.305416	0.000893993	0.000893993
6 fold dilution	9.2PD	1.54188	1.65013	1.32261	2.04009	1.77274	2.02827	0.001	0.001	0.001	0.001	0.001	0.001											0.0272153	9.83449e-05	9.83449e-05
	9.2 PS	44.8225	39.4936	34.9052	41.1861	22.5007	32.0442	28.0302	34.1591	32.2419	0.001	0.001	0.001											0.269143	0.0713612	0.000156744
6 fold dilution	9.2 PS	3.65316	4.16945	3.05752	3.99943	5.54934	4.97058	3.48171	2.8154	2.55897	0.001	0.001	0.001											0.0940084	0.185843	0.00035124
	ssRNA40 PC	28.0221	26.519	24.3059	31.7227	30.0087	20.363	8.17847	17.3612	12.7567	0.41823	0.001	0.001											0.78422	0.00915358	1.78076e-05
6 fold dilution	ssRNA40 PC	18.5298	15.0347	16.6165	16.085	10.4446	14.27	3.96926	10.0388	5.50406	0.001	0.001	0.001											0.183235	0.00800581	7.80151e-05
	ORN06 PC	44.3064	43.5104	42.6076	42.7443	44.0366	37.2991	40.6488	43.0862	42.5827	0.001	0.001	0.12641											0.375349	0.198991	9.91321e-08
6 fold dilution	ORN06 PC	30.8376	25.2104	29.7203	17.0146	14.403	12.6845	23.3816	19.2943	20.9521	1.47894	0.001	0.001											0.00286368	0.0241976	9.60617e-05
	R837	38.9327	33.7654	36.6281	29.0008	42.1308	36.8725	33.8399	39.8981	36.8699	0.19056	0.26374	0.13636											0.919532	0.861701	1.71728e-05
6 fold dilution	R837	30.7337	23.3193	25.7573	26.032	32.5973	28.98	18.7361	19.7767	17.9742	0.001	0.001	0.001											0.419533	0.0256905	0.000259692
	CL307	40.5628	42.9738	41.8907	46.6008	44.6675	44.2743	45.3244	41.9048	38.5303	0.001	0.001	0.001											0.0281322	0.960134	4.632e-07
6 fold dilution	CL307	47.6991	48.0238	43.4631	50.8373	40.2708	43.3967	18.4885	25.999	26.7227	0.32877	0.13048	0.09419											0.675464	0.0016771	6.11784e-06
	LPS	27.2911	23.286	21.3993	21.7246	24.1642	23.6609	25.19	23.2481	21.7023	26.8141	23.6865	28.7092											0.690632	0.775814	0.348414
c	BMDC IL-6 ng/ml
																								TTEST	TTEST	TTEST	TTEST	TTEST
		C57BL/6		Tlr7-/-		Tlr9CpG11		Tlr9CpG11Pld3-/-Pld4-/-		Tlr7-/-Tlr9CpG11Pld3-/-Pld4-/-		Unc93b3d/3dPld3-/-Pld4-/-												C57BL/6 vs Tlr7	C57Bl/6 vs Tlr9 CpG11	C57BL/6 vs Tlr9CpG11Pld3-/-Pld4-/-	C57Bl/6 vs Tlr7-/-Tlr9CpG11Pld3-/-Pld4-/-	C57BL/6 vs Unc93b13d/3dPld3-/-Pld4-/-
	PBS	0.052238	0.049022	0.02938	0.03454	0.02195	0.035184	0.044842	0.047094	0.042912	0.05063	0.028736	0.017418											0.0255043	0.0835018	0.140801	0.453418	0.0426912
	SA19 PS	0.540096	1.00373	0.18245	0.34033	0.243836	0.221318	3.29008	2.97143	2.92127	3.74352	0.014172	0.01839											0.172449	0.145755	0.013924	0.0323389	0.0826273
	SA19 PD	1.78073	1.96772	1.22306	1.03887	1.20122	1.05596	8.35661	9.10967	7.64463	7.8645	0.0442	0.041946											0.0297897	0.0242953	0.0031841	0.000601783	0.00259709
	SA19 PS Lyo	6.04773	5.60059	4.32924	4.60355	3.94702	4.90321	7.4908	8.60207	6.96601	6.72526	0.059304	0.024538											0.0353504	0.11771	0.0655723	0.0565973	0.00150064
	SA19 PD Lyo	5.56987	4.86097	4.91073	5.61996	3.99722	5.65379	8.68317	10.0832	8.00414	9.79526	0.083048	0.052238											0.929761	0.707372	0.0336635	0.0620489	0.00471633

## Sheet: FIG 7
	b	Ly6C MFI B cell (x103)	C57BL/6	Pld3-/-	Pld4-/-	Tlr9CpG11	Tlr9Cpg11Pld3-/-Pld4-/-	Unc93b13d/3dPld3-/-Pld4-/-
			0.1966	0.21786	0.23196	0.18877	0.95459	1.4016
			0.22022	0.2167	0.25004	0.20263	1.3787	1.28215
			0.22697	0.22054	0.26407	0.19259	0.84036	1.17636
	TTEST	B6 vs P3	0.70526
		B6 vs P4	0.0596648
		B6 vs T9	0.119463
		B6 vs T9P3P4	0.00678505
		B6 vs 3dP3P4	8.25861e-05
	d	Ly6C MFI Naïve CD4	C57BL/6	Tlr9CpG11	Tlr9Cpg11Pld3-/-Pld4-/-	Unc93b13d/3dPld3-/-Pld4-/-
			0.13894	0.13216	0.10353	0.39187
			0.13351	0.13568	0.11975	0.41007
			0.18447	0.13629	0.10184	0.46761
			0.17655	0.14532	0.13077	0.39557
					0.14092	0.53819
					0.114	0.5307
	TTEST	B6 vs T9	0.163562
		B6 vs T9P3P4	0.0147022
		B6 vs 3dP3P4	3.2095e-05
	d	Ly6C MFI Naïve CD8	C57BL/6	Tlr9CpG11	Tlr9Cpg11Pld3-/-Pld4-/-	Unc93b13d/3dPld3-/-Pld4-/-
			0.09196	0.08101	0.30058	4.93789
			0.09057	0.07314	0.32494	4.05284
			0.1206	0.08682	0.19445	3.87694
			0.11348	0.08856	0.18435	4.74999
					0.27364	4.33073
					0.10297	4.67106
	TTEST	B6 vs T9	0.040201
		B6 vs T9P3P4	0.0196824
		B6 vs 3dP3P4	3.66231e-08

## Sheet:  FIG 8 
		C57BL/6	Unc93b1-/-Pld3-/-Pld4-/-	Tmem173-/-	Unc93b1-/-Pld3-/-Pld4-/- Tmem173-/-
b	B cell Numbers LN	3.97	21.6	3.53	4.02
		4.37	22.7	3.35	4.2
		6.95	25	2.93	9.66
		3.59	21.1	3.3	2.72
		2.71	28.8	5.29	4.83
	TTEST	B6 vs Unc-/-Pld3-/-Pld4-/-	1.71693e-06
		B6 vs Tmem173-/-	0.46132
		B6 vs Unc93b-/-Pld3-/-Pld4-/- Tmem173-/-	0.595835
c	B cell LN Ly6C MFI	C57BL/6	Unc93b1-/-Pld3-/-Pld4-/-	Tmem173-/-	Unc93b1-/-Pld3-/-Pld4-/- Tmem173-/-
		0.07799	0.70277	0.04768	0.0282
		0.04734	1.44474	0.04685	0.03363
		0.06332	1.00475	0.06213	0.03002
		0.02378	1.05404	0.0464	0.02028
		0.04092	0.75649	0.06176	0.03529
	TTEST	B6 vs Unc-/-Pld3-/-Pld4-/-	9.98378e-05
		B6 vs Tmem173-/-	0.824546
		B6 vs Unc93b-/-Pld3-/-Pld4-/- Tmem173-/-	0.0600009
d	Naïve T cell LN Ly6C	C57BL/6	Unc93b1-/-Pld3-/-Pld4-/-	Tmem173-/-	Unc93b1-/-Pld3-/-Pld4-/- Tmem173-/-
	CD4+	0.26789	0.7471	0.23757	0.23887
		0.27046	0.95568	0.23419	0.28022
		0.28721	0.84279	0.23174	0.31019
		0.26128	0.91372	0.26125	0.35532
		0.2629	0.72769	0.25298	0.3566
	TTEST	B6 vs Unc-/-Pld3-/-Pld4-/-	1.46271e-06
		B6 vs Tmem173-/-	0.00726717
		B6 vs Unc93b-/-Pld3-/-Pld4-/- Tmem173-/-	0.134562
d
	Naïve T cell LN Ly6C	C57BL/6	Unc93b1-/-Pld3-/-Pld4-/-	Tmem173-/-	Unc93b1-/-Pld3-/-Pld4-/- Tmem173-/-
	CD8+	0.25663	2.11805	0.30191	0.16836
		0.24223	3.62719	0.25818	0.2382
		0.16173	2.66957	0.24205	0.15004
		0.22737	3.19851	0.37551	0.43878
		0.21216	2.59031	0.34396	0.43434
	TTEST	B6 vs Unc-/-Pld3-/-Pld4-/-	8.3171e-06
		B6 vs Tmem173-/-	0.0228419
		B6 vs Unc93b-/-Pld3-/-Pld4-/- Tmem173-/-	0.342348
		*assigned 0.004 as no signal was in range of ELISA
e	MCP3 (ng/ml)	C57BL/6	Unc93b1-/-Pld3-/-Pld4-/-	Tmem173-/-	Unc93b1-/-Pld3-/-Pld4-/- Tmem173-/-
		0.004	0.1997	0.06	0.004
		0.004	0.199144	0.004	0.004
		0.004	0.21084	0.004	0.004
		0.004	0.28384	0.004	0.004
		0.004	0.172472	0.004	0.004
			0.174936
			0.105352
			0.18248
	TTEST	B6 vs Unc-/-Pld3-/-Pld4-/-	4.55209e-06
		B6 vs Tmem173-/-	0.346594
		B6 vs Unc93b-/-Pld3-/-Pld4-/- Tmem173-/-	#DIV/0!
f	CXCL10 (ng/ml)	C57BL/6	Unc93b1-/-Pld3-/-Pld4-/-	Tmem173-/-	Unc93b1-/-Pld3-/-Pld4-/- Tmem173-/-
		0.267076	0.47502	0.186308	0.15976
		0.21844	0.483664	0.230444	0.150572
		0.236568	0.476676	0.253956	0.14714
		0.204588	0.491372	0.30784	0.132956
		0.207348	0.47664	0.208424	0.151536
			0.37586
			0.3544
			0.36088
	TTEST	B6 vs Unc-/-Pld3-/-Pld4-/-	1.73675e-05
		B6 vs Tmem173-/-	0.669008
		B6 vs Unc93b-/-Pld3-/-Pld4-/- Tmem173-/-	0.000218977
g	CD11b+Ly6G+	C57BL/6	Unc93b1-/-Pld3-/-Pld4-/-	Unc93b1-/-Pld3-/-Pld4-/- Tmem173-/-
	spleen (x10e6)	0.72304	16.4218	1.46408
		0.352247	4.70346	1.22178
		0.40325	3.9599	0.90597
		0.340507	12.593	0.805152
		0.393574	2.97524	1.71004
	TTEST	B6 vs Unc-/-Pld3-/-Pld4-/-	0.0211358
		Unc-/Pld3-/-Pld4-/- vs Unc93b-/-Pld3-/-Pld4-/- Tmem173-/-	0.0333072
		B6 vs Unc93b-/-Pld3-/-Pld4-/- Tmem173-/-	0.00279769
h	CD11b+Ly6G+	C57BL/6	Unc93b1-/-Pld3-/-Pld4-/-	Unc93b1-/-Pld3-/-Pld4-/- Tmem173-/-
	CD62LMFI (x103)	15.3095	8.68434	8.06488
		18.1394	9.09151	8.9189
		13.867	8.10508	9.17034
		14.8819	5.51241	6.62247
		19.2955	5.44043	7.42062
	TTEST	B6 vs Unc-/-Pld3-/-Pld4-/-	0.000126605
		Unc-/Pld3-/-Pld4-/- vs Unc93b-/-Pld3-/-Pld4-/- Tmem173-/-	0.484541
		B6 vs Unc93b-/-Pld3-/-Pld4-/- Tmem173-/-	8.51708e-05
i	CD11b+Ly6G-	C57BL/6	Unc93b1-/-Pld3-/-Pld4-/-	Unc93b1-/-Pld3-/-Pld4-/- Tmem173-/-
	spleen (x10e6)	1.49336	9.57269	2.69858
		2.1633	3.54502	1.93668
		2.17838	3.34438	2.07127
		1.8594	4.6224	2.50258
		1.79768	2.6771	2.61971
	TTEST	B6 vs Unc-/-Pld3-/-Pld4-/-	0.0520358
		Unc-/Pld3-/-Pld4-/- vs Unc93b-/-Pld3-/-Pld4-/- Tmem173-/-	0.0935723
		B6 vs Unc93b-/-Pld3-/-Pld4-/- Tmem173-/-	0.0464788
j	CD11b+Ly6G-	C57BL/6	Unc93b1-/-Pld3-/-Pld4-/-	Unc93b1-/-Pld3-/-Pld4-/- Tmem173-/-
	CD44 MFI (x103)	7.8062	15.2031	15.6582
		7.63411	13.2109	17.1864
		9.12542	14.0692	15.31
		9.35613	18.4243	13.2159
		8.65126	11.8823	16.2347
	TTEST	B6 vs Unc-/-Pld3-/-Pld4-/-	0.000816744
		Unc-/Pld3-/-Pld4-/- vs Unc93b-/-Pld3-/-Pld4-/- Tmem173-/-	0.476396
		B6 vs Unc93b-/-Pld3-/-Pld4-/- Tmem173-/-	1.31164e-05

## Sheet:  sup FIG 1
Survival curve					Survival curve
a	Days old	Pld3-/-Pld4-/-	Days old	Ifng-/-Pld3-/-Pld4-/-	Day	Pld3-/-Pld4+/-
	13	1	27	1	150	0
	22	1	39	1	150	0
	12	1	39	1	150	0
	16	1	31	1	150	0
	21	1	42	1	150	0
	21	1	45	1	150	0
	19	1	40	1	150	0
	25	1	41	1	150	0
	14	1	35	1	150	0
	15	1	42	1	150	0
	19	1
	25	1
	23	1
	23	1
	14	1
	16	1
	9	1
c	RBC	C57BL/6	Pld3-/-Pld4+/-	Pld3-/-Pld4-/-	Ifng-/-	Ifng-/-Pld3-/-Pld4+/+	Ifng-/-Pld3-/-Pld4-/-
		5.62	4.56	1.69	6.53	7.66	2.71
		5.46	4.7	1.76	6.6	7.82	1.7
		5.82	5.1	2.13	7.2	7.53	1.44
						7.76
	TTEST	B6 vs Pld3-/-Pld4het	0.0116886
		Pld3-/-Pld4het vs Pld3koPld4ko	0.000158647
		B6 vs Pld3-/-Pld4KO	2.5367e-05
		Ifng vs IfngPld3koPld4wt	0.00513506
		Ifng vs IfngPld3koPld4KO	0.000398874
d	PLT	C57BL/6	Pld3-/-Pld4+/-	Pld3-/-Pld4-/-	Ifng-/-	Ifng-/-Pld3-/-Pld4+/+	Ifng-/-Pld3-/-Pld4-/-
		605	640	33	617	430	184
		319	553	49	301	360	57
		541	433	90	445	423	100
						626
	TTEST	B6 vs Pld3-/-Pld4het	0.637459
		Pld3-/-Pld4het vs Pld3koPld4ko	0.00147775
		B6 vs Pld3-/-Pld4KO	0.00815606
		Ifng vs IfngPld3koPld4wt	0.959863
		Ifng vs IfngPld3koPld4KO	0.0259851
e	MONO	C57BL/6	Ifng+/+Pld3-/-Pld4-/+	Ifng+/+Pld3-/-Pld4-/-	Ifng-/-	Ifng-/-Pld3-/-Pld4+/+	Ifng-/-Pld3-/-Pld4-/-
		0.3	0.01	41.5	0.3	0.5	10.6
		1.7	0.7	59.7	0.4	0.6	30.6
		0.3	0.5	35.4	0.3	0.8	19.3
						0.3
	TTEST	B6 vs Pld3-/-Pld4het	0.51532
		Pld3-/-Pld4het vs Pld3koPld4ko	0.00348162
		B6 vs Pld3-/-Pld4KO	0.00360853
		Ifng vs IfngPld3koPld4wt	0.146839
		Ifng vs IfngPld3koPld4KO	0.0266443
g	B cell	C57BL/6	Ifng+/+Pld3-/-Pld4-/+	Ifng+/+Pld3-/-Pld4-/-	Ifng-/-	Ifng-/-Pld3-/-Pld4+/+	Ifng-/-Pld3+/-Pld4-/-	Ifng-/-Pld3-/-Pld4-/-
		28.4941	19.4033	0.324899	26.216	25.6109	41.9226	2.56931
		11.9215	10.3261	0.388058	31.8038	34.3058	49.5912	2.61685
		19.6446	15.3652	0.569106	48.4331	36.3223	44.5867	1.26383
	TTEST	B6 vs Pld3-/-Pld4het	0.412629
		Pld3-/-Pld4het vs Pld3koPld4ko	0.00512364
		B6 vs Pld3-/-Pld4KO	0.0149537
		Ifng vs IfngPld3koPld4wt	0.670896
		Ifng vs IfngPld3koPld4KO	0.00757095
o	NK T cell	C57BL/6	Ifng+/+Pld3-/-Pld4-/+	Ifng+/+Pld3-/-Pld4-/-	Ifng-/-	Ifng-/-Pld3-/-Pld4+/+	Ifng-/-Pld3+/-Pld4-/-	Ifng-/-Pld3-/-Pld4-/-
		2.53	0.929	1.48	2.2	2.47	3.25	12.3
		0.92	0.815	1.82	3.17	2.78	3.29	6.59
		1.37	0.601	1.9	4.16	2.34	2.69	7.19
	TTEST	B6 vs Pld3-/-Pld4het	0.166948
		Pld3-/-Pld4het vs Pld3koPld4ko	0.00407201
		B6 vs Pld3-/-Pld4KO	0.81124
		Ifng vs IfngPld3koPld4wt	0.327832
		Ifng vs IfngPld3koPld4KO	0.0438241
i	NK cell	C57BL/6	Ifng+/+Pld3-/-Pld4-/+	Ifng+/+Pld3-/-Pld4-/-	Ifng-/-	Ifng-/-Pld3-/-Pld4+/+	Ifng-/-Pld3+/-Pld4-/-	Ifng-/-Pld3-/-Pld4-/-
		1.15	0.505	0.22	2.05	3.46	1.7	0.261
		0.525	0.367	0.176	2.65	3.02	1.16	0.39
		0.777	0.429	0.23	3.15	2.91	1.38	0.324
	TTEST	B6 vs Pld3-/-Pld4het	0.107954
		Pld3-/-Pld4het vs Pld3koPld4ko	0.00648717
		B6 vs Pld3-/-Pld4KO	0.0288683
		Ifng vs IfngPld3koPld4wt	0.226656
		Ifng vs IfngPld3koPld4KO	0.00201596
m	CD8 naïve	C57BL/6	Ifng+/+Pld3-/-Pld4-/+	Ifng+/+Pld3-/-Pld4-/-	Ifng-/-	Ifng-/-Pld3-/-Pld4+/+	Ifng-/-Pld3+/-Pld4-/-	Ifng-/-Pld3-/-Pld4-/-
		1.78	1.08	0.154	2.68	5.18	5.07	0.0727
		0.77	0.624	0.261	3.2	4.98	4.98	0.0115
		1.1	0.796	0.199	4.5	4.93	4.02	0.0296
	TTEST	B6 vs Pld3-/-Pld4het	0.304482
		Pld3-/-Pld4het vs Pld3koPld4ko	0.00999441
		B6 vs Pld3-/-Pld4KO	0.0276538
		Ifng vs IfngPld3koPld4wt	0.0453622
		Ifng vs IfngPld3koPld4KO	0.00320829
k	CD4 Naïve	C57BL/6	Ifng+/+Pld3-/-Pld4-/+	Ifng+/+Pld3-/-Pld4-/-	Ifng-/-	Ifng-/-Pld3-/-Pld4+/+	Ifng-/-Pld3+/-Pld4-/-	Ifng-/-Pld3-/-Pld4-/-
		5.01	3.13	0.499	6.13	10.3	10.5	0.17
		2.25	1.57	0.307	7.55	10.3	10.4	0.0266
		3.56	2.25	0.381	10.2	9.72	8.74	0.0968
	TTEST	B6 vs Pld3-/-Pld4het	0.231861
		Pld3-/-Pld4het vs Pld3koPld4ko	0.0134575
		B6 vs Pld3-/-Pld4KO	0.0158834
		Ifng vs IfngPld3koPld4wt	0.15026
		Ifng vs IfngPld3koPld4KO	0.0027489

## Sheet:  SUP 3
d	NK cell	C57BL/6	Tlr9Cpg11	Tlr9Cpg11Pld3-/-Pld4-/-	Unc93b-/-Pld3-/-Pld4-/-
		4.2407	2.48508	0.552754	1.12086
		3.38469	2.88704	0.508095	0.841688
		4.07749	2.70033	0.815083	1.3869
		3.37383	0.743588	0.924668	3.92362
				0.927535	1.96007
				0.701228	2.07997
	TTEST	B6 vs T9	0.0280877
		B6 vs T9 P3P4	3.90764e-07
		B6 vs Unc P3P4	0.01302
e	NK T cell	C57BL/6	Tlr9Cpg11	Tlr9Cpg11Pld3-/-Pld4-/-	Unc93b-/-Pld3-/-Pld4-/-
		3.12091	1.76904	7.86273	1.19863
		2.4445	2.07639	13.231	1.33375
		2.17511	2.58709	9.61119	1.3655
		1.97358	2.1519	3.78308	5.50699
				3.67862	2.88395
				3.77897	2.31703
	TTEST	B6 vs T9	0.385379
		B6 vs T9 P3P4	0.0545047
		B6 vs Unc P3P4	0.994814
f	CD4 T cell	C57BL/6	Tlr9Cpg11	Tlr9Cpg11Pld3-/-Pld4-/-	Unc93b-/-Pld3-/-Pld4-/-
	Naïve	20.5317	12.2488	0.766662	0.441254
		16.1975	14.0724	0.420895	1.04487
		17.9089	18.0031	1.50846	1.73695
		15.421	12.7049	0.539589	2.28548
				1.16285	3.07755
				0.225593	1.06262
	TTEST	B6 vs T9	0.108593
		B6 vs T9 P3P4	9.16237e-08
		B6 vs Unc P3P4	2.85582e-07
	CD4 T cell	C57BL/6	Tlr9Cpg11	Tlr9Cpg11Pld3-/-Pld4-/-	Unc93b-/-Pld3-/-Pld4-/-
	Effector	2.59317	1.79578	4.21724	0.75068
		1.94068	2.2522	3.30391	0.842737
		2.25118	3.6291	4.56248	0.949636
		1.64371	1.87787	1.89416	3.57223
				2.08306	1.79011
				0.764169	1.0921
	TTEST	B6 vs T9	0.572344
		B6 vs T9 P3P4	0.391096
		B6 vs Unc P3P4	0.321242
g	CD8 T cell	C57BL/6	Tlr9Cpg11	Tlr9Cpg11Pld3-/-Pld4-/-	Unc93b-/-Pld3-/-Pld4-/-
	Naïve	14.378	9.96478	0.256482	0.0677644
		11.3543	11.6961	0.162112	0.176433
		9.92509	11.825	0.52659	0.346476
		9.02927	9.25657	0.090749	0.503623
				0.303396	0.513829
				0.0320703	0.213346
	TTEST	B6 vs T9	0.727992
		B6 vs T9 P3P4	2.49446e-06
		B6 vs Unc P3P4	2.63367e-06
	CD8 T cell	C57BL/6	Tlr9Cpg11	Tlr9Cpg11Pld3-/-Pld4-/-	Unc93b-/-Pld3-/-Pld4-/-
	Effector	0.154226	0.161009	0.991051	0.322654
		0.199705	0.134985	1.28505	0.396071
		0.242543	0.266609	3.29791	0.26669
		0.154562	0.0872584	1.49692	2.8634
				0.854475	0.351096
				0.721058	0.391308
	TTEST	B6 vs T9	0.581467
		B6 vs T9 P3P4	0.0328306
		B6 vs Unc P3P4	0.3037
	CD8 T cell	C57BL/6	Tlr9Cpg11	Tlr9Cpg11Pld3-/-Pld4-/-	Unc93b-/-Pld3-/-Pld4-/-
	Memory	0.996904	0.647367	0.164794	0.0131249
		0.620468	0.962101	0.177568	0.0174921
		0.790803	0.919665	0.32489	0.02902
		0.612188	0.581038	0.0829655	0.155284
				0.104443	0.0470407
				0.0521142	0.0337374
	TTEST	B6 vs T9	0.870231
		B6 vs T9 P3P4	0.000121312
		B6 vs Unc P3P4	1.55059e-05
h	MHCII MFI x103	C57BL/6	Tlr9Cpg11	Tlr9Cpg11Pld3-/-Pld4-/-	Unc93b-/-Pld3-/-Pld4-/-
	Naïve CD4	0.6964	0.81047	3.3642	0.88549
		0.7895	0.89692	2.34243	1.07056
		0.91713	0.7726	2.21521	0.95266
		0.80922	0.71488	2.22336	1.02119
				3.0774	1.14754
				2.16561	0.83685
	TTEST	B6 vs T9	0.943909
		B6 vs T9 P3P4	0.00017201
		B6 vs Unc P3P4	0.0301427
	MHCII MFI x103	C57BL/6	Tlr9Cpg11	Tlr9Cpg11Pld3-/-Pld4-/-	Unc93b-/-Pld3-/-Pld4-/-
	Naïve CD8	0.65428	0.75191	3.8332	1.1734
		0.75795	0.81168	2.79107	1.30382
		0.9071	0.73682	2.23801	1.14783
		0.7738	0.69741	3.17179	1.13326
				3.42046	1.45949
				3.63347	0.78776
	TTEST	B6 vs T9	0.690707
		B6 vs T9 P3P4	4.56396e-05
		B6 vs Unc P3P4	0.0116323

[truncated: 9 more sheets: SUP  4 NaR9,  SUP 5, SUP 6,  Sup 7, sup 8, sup 9, sup 10, SUP 11,  SUP 12]
